# Supplementary material for: An Updated Collection of Sequence Barcoded Temperature-Sensitive Alleles of Yeast Essential Genes
Source: G3 (Bethesda). 2015 Jul 14;5(9):1879–87. doi: 10.1534/g3.115.019174 (PMC4555224; doi:10.1534/g3.115.019174)
Supplement: Supporting Information [file supp_g3.115.019174_TableS1.xls]

## Sheet: Sheet1
Supplementary Table S1. Plate map of ts-alleles
*ds allele designations are given to alleles created by diploid shuffle. Other alleles retain their original name from Li et al., 2011.
Gene ID	384 coordinate	96 coordinate	Allele Name
BLANK	1-A01	1-A01
YMR211W	1-A03	1-A02	DML1-ds1
YOR004W	1-A05	1-A03	UTP23-ds1
YDR489W	1-A07	1-A04	SLD5-ds1
YMR298W	1-A09	1-A05	LIP1-ds1
YHR197W	1-A11	1-A06	RIX1-ds1
YBR079C	1-A13	1-A07	RPG1-ds1
YBR070C	1-A15	1-A08	ALG14-ds1
YBR049C	1-A17	1-A09	REB1-ds1
YBR011C	1-A19	1-A10	IPP1-ds1
YBR029C	1-A21	1-A11	CDS1-ds1
YBL041W	1-A23	1-A12	PRE7-ds1
YBL026W	1-C01	1-B01	LSM2-ds1
YAL025C	1-C03	1-B02	MAK16-ds1
YBL074C	1-C05	1-B03	AAR2-ds1
YHR040W	1-C07	1-B04	BCD1-ds1
YBR256C	1-C09	1-B05	RIB5-ds1
YBR253W	1-C11	1-B06	SRB6-ds1
YCL052C	1-C13	1-B07	PBN1-ds1
YBR142W	1-C15	1-B08	MAK5-ds1
YBR234C	1-C17	1-B09	ARC40-ds1
YAL043C	1-C19	1-B10	PTA1-ds1
YBR121C	1-C21	1-B11	GRS1-ds1
YBL040C	1-C23	1-B12	ERD2-ds1
YBR154C	1-E01	1-C01	RPB5-ds1
YBR153W	1-E03	1-C02	RIB7-ds1
YBR167C	1-E05	1-C03	POP7-ds1
YBR152W	1-E07	1-C04	SPP381-ds1
YDR044W	1-E09	1-C05	HEM13-ds1
YDR016C	1-E11	1-C06	DAD1-ds1
YDR045C	1-E13	1-C07	RPC11-ds1
YDR064W	1-E15	1-C08	RPS13-ds1
YDR086C	1-E17	1-C09	SSS1-ds1
YDL015C	1-E19	1-C10	TSC13-ds1
YDL098C	1-E21	1-C11	SNU23-ds1
YDL105W	1-E23	1-C12	NSE4-ds1
YDL147W	1-G01	1-D01	RPN5-ds1
YDR472W	1-G03	1-D02	TRS31-ds1
YDR487C	1-G05	1-D03	RIB3-ds1
YER003C	1-G07	1-D04	PMI40-ds1
YER023W	1-G09	1-D05	PRO3-ds1
YER168C	1-G11	1-D06	CCA1-ds1
YFL022C	1-G13	1-D07	FRS2-ds1
YGL011C	1-G15	1-D08	SCL1-ds1
YGR128C	1-G17	1-D09	UTP8-ds1
YGR119C	1-G19	1-D10	NUP57-ds1
YER009W	1-G21	1-D11	NTF2-ds1
YER012W	1-G23	1-D12	PRE1-ds1
YDL045C	1-I01	1-E01	FAD1-ds1
YDR235W	1-I03	1-E02	PRP42-ds1
YDL209C	1-I05	1-E03	CWC2-ds1
YDR341C	1-I07	1-E04	YDR341C-ds1
YDR280W	1-I09	1-E05	RRP45-ds1
YGL113W	1-I11	1-E06	SLD3-ds1
YGL091C	1-I13	1-E07	NBP35-ds1
YGR046W	1-I15	1-E08	TAM41-ds1
YEL026W	1-I17	1-E09	SNU13-ds1
YGR013W	1-I19	1-E10	SNU71-ds1
YDR118W	1-I21	1-E11	APC4-ds1
YDR201W	1-I23	1-E12	SPC19-ds1
YGL247W	1-K01	1-F01	BRR6-ds1
YKL196C	1-K03	1-F02	YKT6-ds1
YKL195W	1-K05	1-F03	MIA40-ds1
YGR029W	1-K07	1-F04	ERV1-ds1
YKL144C	1-K09	1-F05	RPC25-ds1
YKR068C	1-K11	1-F06	BET3-ds1
YGR172C	1-K13	1-F07	YIP1-ds1
YGR195W	1-K15	1-F08	SKI6-ds1
YHR019C	1-K17	1-F09	DED81-ds1
YDR091C	1-K19	1-F10	RLI1-ds1
YDL111C	1-K21	1-F11	RRP42-ds1
YGR278W	1-K23	1-F12	CWC22-ds1
YKR025W	1-M01	1-G01	RPC37-ds1
YNL310C	1-M03	1-G02	ZIM17-ds1
YDL103C	1-M05	1-G03	QRI1-ds1
YHR058C	1-M07	1-G04	MED6-ds1
YHR088W	1-M09	1-G05	RPF1-ds1
YJR093C	1-M11	1-G06	FIP1-ds1
YKL021C	1-M13	1-G07	MAK11-ds1
YKR081C	1-M15	1-G08	RPF2-ds1
YJL035C	1-M17	1-G09	TAD2-ds1
YHR190W	1-M19	1-G10	ERG9-ds1
YIL104C	1-M21	1-G11	SHQ1-ds1
YLL011W	1-M23	1-G12	SOF1-ds1
BLANK	1-O01	1-H01
YMR049C	1-O03	1-H02	ERB1-ds1
YMR200W	1-O05	1-H03	ROT1-ds1
YHR101C	1-O07	1-H04	BIG1-ds1
YJL025W	1-O09	1-H05	RRN7-ds1
YML092C	1-O11	1-H06	PRE8-ds1
YML126C	1-O13	1-H07	ERG13-ds1
YML077W	1-O15	1-H08	BET5-ds1
YLR005W	1-O17	1-H09	SSL1-ds1
YIR011C	1-O19	1-H10	STS1-ds1
YMR061W	1-O21	1-H11	RNA14-ds1
BLANK	1-O23	1-H12
YGL142C	1-A02	2-A01	GPI10-ds1
BLANK	1-A04	2-A02
YMR043W	1-A06	2-A03	MCM1-ds1
YHR196W	1-A08	2-A04	UTP9-ds1
YFL002C	1-A10	2-A05	SPB4-ds1
YLR007W	1-A12	2-A06	NSE1-ds1
YHR118C	1-A14	2-A07	ORC6-ds1
YHR036W	1-A16	2-A08	BRL1-ds1
YGR005C	1-A18	2-A09	TFG2-ds1
YER094C	1-A20	2-A10	PUP3-ds1
YFR050C	1-A22	2-A11	PRE4-ds1
YKR063C	1-A24	2-A12	LAS1-ds1
YLR145W	1-C02	2-B01	RMP1-ds1
YLR147C	1-C04	2-B02	SMD3-ds1
YLR175W	1-C06	2-B03	CBF5-ds1
YLR197W	1-C08	2-B04	NOP56-ds1
YLR186W	1-C10	2-B05	EMG1-ds1
YLR196W	1-C12	2-B06	PWP1-ds1
YLR115W	1-C14	2-B07	CFT2-ds1
YLR116W	1-C16	2-B08	MSL5-ds1
YLR129W	1-C18	2-B09	DIP2-ds1
YLR033W	1-C20	2-B10	RSC58-ds1
YLR141W	1-C22	2-B11	RRN5-ds1
YIL022W	1-C24	2-B12	TIM44-ds1
YDL097C	1-E02	2-C01	RPN6-ds1
YGR253C	1-E04	2-C02	PUP2-ds1
YCR072C	1-E06	2-C03	PWP2-ds1
YLR276C	1-E08	2-C04	DBP9-ds1
YLR291C	1-E10	2-C05	GCD7-ds1
YLR316C	1-E12	2-C06	TAD3-ds1
YLR317W	1-E14	2-C07	YLR317W-ds1
YLR340W	1-E16	2-C08	RPP0-ds1
YLR424W	1-E18	2-C09	SPP382-ds1
YOL038W	1-E20	2-C10	PRE6-ds1
YOL069W	1-E22	2-C11	NUF2-ds1
YOL144W	1-E24	2-C12	NOP8-ds1
YOR056C	1-G02	2-D01	NOB1-ds1
YKL035W	1-G04	2-D02	UGP1-ds1
YMR149W	1-G06	2-D03	SWP1-ds1
YNL232W	1-G08	2-D04	CSL4-ds1
YNL244C	1-G10	2-D05	SUI1-ds1
YNL007C	1-G12	2-D06	SIS1-ds1
YNL131W	1-G14	2-D07	TOM22-ds1
YMR314W	1-G16	2-D08	PRE5-ds1
YNR043W	1-G18	2-D09	MVD1-ds1
YNL038W	1-G20	2-D10	GPI15-ds1
YOR103C	1-G22	2-D11	OST2-ds1
YKL012W	1-G24	2-D12	PRP40-ds1
YJR002W	1-I02	2-E01	MPP10-ds1
YHR070W	1-I04	2-E02	TRM5-ds1
YMR208W	1-I06	2-E03	ERG12-ds1
YMR260C	1-I08	2-E04	TIF11-ds1
YMR288W	1-I10	2-E05	HSH155-ds1
YNL002C	1-I12	2-E06	RLP7-ds1
YML127W	1-I14	2-E07	RSC9-ds1
YMR218C	1-I16	2-E08	TRS130-ds1
YMR290C	1-I18	2-E09	HAS1-ds1
YMR281W	1-I20	2-E10	GPI12-ds1
YOL146W	1-I22	2-E11	PSF3-ds1
YJR006W	1-I24	2-E12	POL31-ds1
YLR002C	1-K02	2-F01	NOC3-ds1
YNR038W	1-K04	2-F02	DBP6-ds1
YOL021C	1-K06	2-F03	DIS3-ds1
YHR188C	1-K08	2-F04	GPI16-ds1
YLL035W	1-K10	2-F05	GRC3-ds1
YNR017W	1-K12	2-F06	TIM23-ds1
YNL282W	1-K14	2-F07	POP3-ds1
YML065W	1-K16	2-F08	ORC1-ds1
YOL077C	1-K18	2-F09	BRX1-ds1
YOR063W	1-K20	2-F10	RPL3-ds1
YLR100W	1-K22	2-F11	ERG27-ds1
YOR143C	1-K24	2-F12	THI80-ds1
YBR254C	1-M02	2-G01	TRS20-ds1
YBR257W	1-M04	2-G02	POP4-ds1
YDL208W	1-M06	2-G03	NHP2-ds1
YDR302W	1-M08	2-G04	GPI11-ds1
YDR434W	1-M10	2-G05	GPI17-ds1
YDR437W	1-M12	2-G06	GPI19-ds1
YNL312W	1-M14	2-G07	RFA2-ds1
YOL066C	1-M16	2-G08	RIB2-ds1
YNL189W	1-M18	2-G09	SRP1-ds1
YDR454C	1-M20	2-G10	GUK1-ds1
YDR478W	1-M22	2-G11	SNM1-ds1
YLR275W	1-M24	2-G12	SMD2-ds1
BLANK	1-O02	2-H01
YLL008W	1-O04	2-H02	DRS1-ds1
YOR194C	1-O06	2-H03	TOA1-ds1
YOR206W	1-O08	2-H04	NOC2-ds1
YOR250C	1-O10	2-H05	CLP1-ds1
YNL126W	1-O12	2-H06	SPC98-ds1
YOR160W	1-O14	2-H07	MTR10-ds1
YPR133C	1-O16	2-H08	SPN1-ds1
YPR144C	1-O18	2-H09	NOC4-ds1
YPR161C	1-O20	2-H10	SGV1-ds2
YMR146C	1-O22	2-H11	TIF34-ds1
BLANK	1-O24	2-H12
YDR339C	1-B01	3-A01	FCF1-ds1
YPL063W	1-B03	3-A02	TIM50-ds1
BLANK	1-B05	3-A03
YNL158W	1-B07	3-A04	PGA1-ds1
YCR052W	1-B09	3-A05	RSC6-ds1
YKL078W	1-B11	3-A06	DHR2-ds1
YNL182C	1-B13	3-A07	IPI3-ds1
YGL245W	1-B15	3-A08	GUS1-ds1
YLR277C	1-B17	3-A09	YSH1-ds1
YOR224C	1-B19	3-A10	RPB8-ds1
YPL131W	1-B21	3-A11	RPL5-ds1
YPL151C	1-B23	3-A12	PRP46-ds1
YPL204W	1-D01	3-B01	HRR25-ds1
YGL047W	1-D03	3-B02	ALG13-ds1
YOR168W	1-D05	3-B03	GLN4-ds1
YPL128C	1-D07	3-B04	TBF1-ds1
YOR260W	1-D09	3-B05	GCD1-ds1
YOR310C	1-D11	3-B06	NOP58-ds1
YPL007C	1-D13	3-B07	TFC8-ds1
YPL235W	1-D15	3-B08	RVB2-ds1
YPR019W	1-D17	3-B09	MCM4-ds1
YDR196C	1-D19	3-B10	CAB5-ds1
YFR042W	1-D21	3-B11	KEG1-ds1
YGR277C	1-D23	3-B12	CAB4-ds1
YJL069C	1-F01	3-C01	UTP18-ds1
YKL033W	1-F03	3-C02	TTI1-ds1
YKL088W	1-F05	3-C03	CAB3-ds1
YDR367W	1-F07	3-C04	KEI1-ds1
YLR022C	1-F09	3-C05	SDO1-ds1
YJL097W	1-F11	3-C06	dsS1-ds1
YHR122W	1-F13	3-C07	CIA2-ds1
YKR071C	1-F15	3-C08	DRE2-ds1
YLR132C	1-F17	3-C09	USB1-ds1
YMR134W	1-F19	3-C10	YMR134W-ds1
YML125C	1-F21	3-C11	PGA3-ds1
YNL247W	1-F23	3-C12	YNL247W-ds1
YNL260C	1-H01	3-D01	LTO1-ds1
YIL083C	1-H03	3-D02	CAB2-ds1
YNL181W	1-H05	3-D03	YNL181W-ds1
YNL313C	1-H07	3-D04	EMW1-ds1
YOL022C	1-H09	3-D05	TSR4-ds1
YGR145W	1-H11	3-D06	ENP2-ds1
YLR440C	1-H13	3-D07	SEC39-ds1
YML023C	1-H15	3-D08	NSE5-ds1
YOR262W	1-H17	3-D09	GPN2-ds1
YDR527W	1-H19	3-D10	RBA50-ds1
YNL152W	1-H21	3-D11	INN1-ds1
YHR085W	1-H23	3-D12	IPI1-ds1
YCR054C	1-J01	3-E01	RSA4-ds1
YDR299W	1-J03	3-E02	BFR2-ds1
YDR288W	1-J05	3-E03	NSE3-ds1
YDR246W	1-J07	3-E04	TRS23-ds1
YDR267C	1-J09	3-E05	CIA1-ds1
YGL111W	1-J11	3-E06	NSA1-ds1
YOR060C	1-J13	3-E07	SLD7-ds1
YJL010C	1-J15	3-E08	NOP9-ds1
YHR020W	1-J17	3-E09	YHR020W-ds1
YKL095W	1-J19	3-E10	YJU2-ds1
YDL193W	1-J21	3-E11	NUS1-ds1
YJR072C	1-J23	3-E12	NPA3-ds1
YDR531W	1-L01	3-F01	CAB1-ds1
YLR060W	1-L03	3-F02	FRS1-ds2
YJL072C	1-L05	3-F03	PSF2-ds1
YFL009W	1-L07	3-F04	CDC4-ds1
YBR088C	1-L09	3-F05	POL30-ds1
YDL003W	1-L11	3-F06	MCD1-ds1
YDR331W	1-L13	3-F07	GPI8-ds1
YKR022C	1-L15	3-F08	NTR2-ds1
YDR180w	1-L17	3-F09	SCC2-ds1
YPR085C	1-L19	3-F10	ASA1-ds1
YPR088C	1-L21	3-F11	SRP54-ds1
YDL132W	1-L23	3-F12	CDC53-ds1
YDL148C	1-N01	3-G01	NOP14-ds1
YDR240C	1-N03	3-G02	SNU56-ds1
YDR416W	1-N05	3-G03	SYF1-ds1
YGL238W	1-N07	3-G04	CSE1-ds1
YPR082C	1-N09	3-G05	DIB1-ds1
YPR190C	1-N11	3-G06	RPC82-ds1
YCR057C	1-N13	3-G07	CTR86-ds1
YDR081C	1-N15	3-G08	PDC2-ds1
YGL008C	1-N17	3-G09	PMA1-ds1
YGL201C	1-N19	3-G10	MCM6-ds1
YGR047C	1-N21	3-G11	TFC4-ds1
YGR094W	1-N23	3-G12	VAS1-ds1
BLANK	1-P01	3-H01
YDL141W	1-P03	3-H02	BPL1-ds1
YDR398W	1-P05	3-H03	UTP5-ds1
YBR004C	1-P07	3-H04	GPI18-ds1
YFL017C	1-P09	3-H05	GNA1-ds1
YDR236C	1-P11	3-H06	FMN1-ds1
YMR093W	1-P13	3-H07	UTP15-ds1
YPR180W	1-P15	3-H08	AOS1-ds1
YPR162C	1-P17	3-H09	ORC4-ds1
YPR035W	1-P19	3-H10	GLN1-ds1
YJR141W	1-P21	3-H11	YJR141W-ds1
BLANK	1-P23	3-H12
YOR362C	1-B02	4-A01	PRE10-ds1
YIL078W	1-B04	4-A02	THS1-ds1
YDL166C	1-B06	4-A03	FAP7-ds1
BLANK	1-B08	4-A04
YLR222C	1-B10	4-A05	UTP13-ds1
YOR261C	1-B12	4-A06	RPN8-ds1
YPR137W	1-B14	4-A07	RRP9-ds1
YPR161C	1-B16	4-A08	SGV1-ds1
YJR007W	1-B18	4-A09	SUI2-ds1
YLR029C	1-B20	4-A10	RPL15A-ds1
YLR153C	1-B22	4-A11	ACS2-ds1
YJR064W	1-B24	4-A12	CCT5-ds1
YDR232W	1-D02	4-B01	HEM1-ds1
YJL031C	1-D04	4-B02	BET4-ds1
YFL034C-B	1-D06	4-B03	MOB2-ds1
YPR107C	1-D08	4-B04	YTH1-ds1
YDR449C	1-D10	4-B05	UTP6-ds1
YHR172W	1-D12	4-B06	SPC97-ds1
YIL061C	1-D14	4-B07	SNP1-ds1
YIL106W	1-D16	4-B08	MOB1-ds1
YOR148C	1-D18	4-B09	SPP2-ds1
YER147C	1-D20	4-B10	SCC4-ds1
YCL004W	1-D22	4-B11	PGS1-ds1
YNL256W	1-D24	4-B12	FOL1-ds1
YHR065C	1-F02	4-C01	RRP3-ds1
YNL132W	1-F04	4-C02	KRE33-ds1
YLR060W	1-F06	4-C03	FRS1-ds1
YOR176W	1-F08	4-C04	HEM15-ds1
YKL004W	1-F10	4-C05	AUR1-ds1
YOL102C	1-F12	4-C06	TPT1-ds1
YKL060C	1-F14	4-C07	FBA1-ds1
YOR353C	1-F16	4-C08	SOG2-ds1
YJR042W	1-F18	4-C09	NUP85-ds1
YJL174W	1-F20	4-C10	KRE9-ds1
YJL087C	1-F22	4-C11	TRL1-ds1
YDR404C	1-F24	4-C12	RPB7-ds1
YKL013C	1-H02	4-D01	ARC19-ds1
YNL110C	1-H04	4-D02	NOP15-ds1
YJL011C	1-H06	4-D03	RPC17-ds1
YAR008W	1-H08	4-D04	SEN34-ds1
YOL130W	1-H10	4-D05	ALR1-ds1
YPR016C	1-H12	4-D06	TIF6-ds1
YGL030W	1-H14	4-D07	RPL30-ds1
YOL149W	1-H16	4-D08	DCP1-ds1
YGR024C	1-H18	4-D09	THG1-ds1
YKL019W	1-H20	4-D10	RAM2-ds1
YPR086W	1-H22	4-D11	SUA7-ds1
YER165W	1-H24	4-D12	PAB1-ds1
YDL055C	1-J02	4-E01	PSA1-ds1
YKL059C	1-J04	4-E02	MPE1-ds1
YJL167W	1-J06	4-E03	ERG20-ds1
YDR429C	1-J08	4-E04	TIF35-ds1
YLR009W	1-J10	4-E05	RLP24-ds1
YGL040C	1-J12	4-E06	HEM2-ds1
YKL186C	1-J14	4-E07	MTR2-ds1
YCR035C	1-J16	4-E08	RRP43-ds1
BLANK	1-J18	4-E09
BLANK	1-J20	4-E10
BLANK	1-J22	4-E11
BLANK	1-J24	4-E12
BLANK	1-L02	4-F01
BLANK	1-L04	4-F02
BLANK	1-L06	4-F03
BLANK	1-L08	4-F04
BLANK	1-L10	4-F05
BLANK	1-L12	4-F06
BLANK	1-L14	4-F07
BLANK	1-L16	4-F08
BLANK	1-L18	4-F09
BLANK	1-L20	4-F10
BLANK	1-L22	4-F11
BLANK	1-L24	4-F12
BLANK	1-N02	4-G01
BLANK	1-N04	4-G02
BLANK	1-N06	4-G03
BLANK	1-N08	4-G04
BLANK	1-N10	4-G05
BLANK	1-N12	4-G06
BLANK	1-N14	4-G07
BLANK	1-N16	4-G08
BLANK	1-N18	4-G09
BLANK	1-N20	4-G10
BLANK	1-N22	4-G11
BLANK	1-N24	4-G12
BLANK	1-P02	4-H01
BLANK	1-P04	4-H02
BLANK	1-P06	4-H03
BLANK	1-P08	4-H04
BLANK	1-P10	4-H05
BLANK	1-P12	4-H06
BLANK	1-P14	4-H07
BLANK	1-P16	4-H08
BLANK	1-P18	4-H09
BLANK	1-P20	4-H10
BLANK	1-P22	4-H11
BLANK	1-P24	4-H12
YLR229C	2-A01	5-A01	cdc42-1
YDR087C	2-A03	5-A02	rrp1-1
YGR185C	2-A05	5-A03	tys1-1
YJR045C	2-A07	5-A04	ssc1-2
BLANK	2-A09	5-A05
YGL116W	2-A11	5-A06	cdc20-3
YIR010W	2-A13	5-A07	dsn1-7
YBR265W	2-A15	5-A08	tsc10-1
YPR110C	2-A17	5-A09	rpc40-V78R
YDR188W	2-A19	5-A10	cct6-18
YDL143W	2-A21	5-A11	cct4-1
YOR294W	2-A23	5-A12	rrs1-124
YFL038C	2-C01	5-B01	ypt1-3
YBR102C	2-C03	5-B02	exo84-102
YOR361C	2-C05	5-B03	prt1-1
YDR182W	2-C07	5-B04	cdc1-1
YJL194W	2-C09	5-B05	cdc6-1
YDL164C	2-C11	5-B06	cdc9-1
YAL038W	2-C13	5-B07	cdc19-1
YDR164C	2-C15	5-B08	sec1-1
YIL068C	2-C17	5-B09	sec6-4
YGL233W	2-C19	5-B10	sec15-1
YAL041W	2-C21	5-B11	cdc24-H
YNL287W	2-C23	5-B12	sec21-1
YFL045C	2-E01	5-C01	sec53-6
YLR208W	2-E03	5-C02	sec13-1
YBR080C	2-E05	5-C03	sec18-1
YDR498C	2-E07	5-C04	sec20-1
YNL272C	2-E09	5-C05	sec2-41
YGR009C	2-E11	5-C06	sec9-4
YDR473C	2-E13	5-C07	prp3-1
YMR094W	2-E15	5-C08	ctf13-30
YLR166C	2-E17	5-C09	sec10-2
YER136W	2-E19	5-C10	gdi1-1
YBL050W	2-E21	5-C11	sec17-1
YMR079W	2-E23	5-C12	sec14-3
YBR236C	2-G01	5-D01	abd1-8
YGR140W	2-G03	5-D02	cbf2-42
YPR025C	2-G05	5-D03	ccl1-ts4
YHR166C	2-G07	5-D04	cdc23-4
YFR036W	2-G09	5-D05	cdc26-1
YBL084C	2-G11	5-D06	cdc27-2
BLANK	2-G13	5-D07
YBR196C	2-G15	5-D08	pgi1-2
YDR054C	2-G17	5-D09	cdc34-1
YGL130W	2-G19	5-D10	ceg1-C354
YDR052C	2-G21	5-D11	dbf4-ts
YDL108W	2-G23	5-D12	kin28-ts
YIL150C	2-I01	5-E01	mcm10-1
YKL089W	2-I03	5-E02	mif2-3
YPL211W	2-I05	5-E03	nip7-1
YNL267W	2-I07	5-E04	pik1-104
YBR237W	2-I09	5-E05	prp5-1
YMR235C	2-I11	5-E06	rna1-1
YPR055W	2-I13	5-E07	sec8-9
YDL014W	2-I15	5-E08	nop1-3
YDR208W	2-I17	5-E09	mss4-103
YLR314C	2-I19	5-E10	cdc3-3
YDL017W	2-I21	5-E11	cdc7-4
YPR176C	2-I23	5-E12	bet2-1
YFR028C	2-K01	5-F01	cdc14-1
YPL209C	2-K03	5-F02	ipl1-1
YDL028C	2-K05	5-F03	mps1-3796
YOL094C	2-K07	5-F04	rfc4-20
YDL126C	2-K09	5-F05	cdc48-9
YER125W	2-K11	5-F06	rsp5-1
YGL048C	2-K13	5-F07	rpt6-25
YIL109C	2-K15	5-F08	sec24-2
YKL210W	2-K17	5-F09	uba1-1
YKR002W	2-K19	5-F10	pap1-1
YLL031C	2-K21	5-F11	gpi13-4
YLR026C	2-K23	5-F12	sed5-1
YLR078C	2-M01	5-G01	bos1-1
YLR459W	2-M03	5-G02	gab1-3
YML130C	2-M05	5-G03	ero1-1
YLR088W	2-M07	5-G04	gaa1-ts
YJL034W	2-M09	5-G05	kar2-159
YOR075W	2-M11	5-G06	ufe1-1
YLR378C	2-M13	5-G07	sec61-2
YML064C	2-M15	5-G08	tem1-3
YGR179C	2-M17	5-G09	okp1-5
YOR181W	2-M19	5-G10	las17-14
YOR122C	2-M21	5-G11	pfy1-4
YLL050C	2-M23	5-G12	cof1-8
BLANK	2-O01	5-H01
YAL034W-A	2-O03	5-H02	mtw1-ts
YER013W	2-O05	5-H03	prp22-1
YIL144W	2-O07	5-H04	tid3-1
YDR060W	2-O09	5-H05	mak21-1
YDR189W	2-O11	5-H06	sly1-ts
YLR127C	2-O13	5-H07	apc2-8
YLR397C	2-O15	5-H08	afg2-18
YFR027W	2-O17	5-H09	eco1-1
YBL076C	2-O19	5-H10	ils1-1
YDR356W	2-O21	5-H11	spc110-220
BLANK	2-O23	5-H12
YMR117C	2-A02	6-A01	spc24 4-2
YBR060C	2-A04	6-A02	orc2-4
YOL139C	2-A06	6-A03	cdc33-E72G
YFL005W	2-A08	6-A04	sec4-8
YDL165W	2-A10	6-A05	cdc36-16
BLANK	2-A12	6-A06
YIR022W	2-A14	6-A07	sec11-2
YKL112W	2-A16	6-A08	abf1-102
YMR220W	2-A18	6-A09	erg8-1
YCL059C	2-A20	6-A10	krr1-18
YPR183W	2-A22	6-A11	dpm1-6
YGL155W	2-A24	6-A12	cdc43-2
YFL009W	2-C02	6-B01	cdc4-1
YNR011C	2-C04	6-B02	prp2-1
YGL207W	2-C06	6-B03	spt16-ts
YIR008C	2-C08	6-B04	pri1-M4
YJR068W	2-C10	6-B05	rfc2-1
YLL004W	2-C12	6-B06	orc3-70
YDL030W	2-C14	6-B07	prp9-1
YBR055C	2-C16	6-B08	prp6-ts
YDL043C	2-C18	6-B09	prp11-ts
YDL064W	2-C20	6-B10	ubc9-2
YGR091W	2-C22	6-B11	prp31-ts
YJL203W	2-C24	6-B12	prp21-ts
YMR268C	2-E02	6-C01	prp24-ts
YLR274W	2-E04	6-C02	cdc46-1
YFR052W	2-E06	6-C03	rpn12-1
YNL258C	2-E08	6-C04	dsl1-DC30
YMR013C	2-E10	6-C05	sec59-ts
YGL073W	2-E12	6-C06	hsf1-848
YKR083C	2-E14	6-C07	dad2-9
YMR277W	2-E16	6-C08	fcp1-1
YOR057W	2-E18	6-C09	sgt1-5
YLR272C	2-E20	6-C10	ycs4-1
YJR112W	2-E22	6-C11	nnf1-48
YNL062C	2-E24	6-C12	gcd10-506
YGL093W	2-G02	6-D01	spc105-15
YGR103W	2-G04	6-D02	nop7-1
YDR212W	2-G06	6-D03	tcp1-2
YKL042W	2-G08	6-D04	spc42-11
YLL003W	2-G10	6-D05	sfi1-7
YGR218W	2-G12	6-D06	crm1-1
YGL065C	2-G14	6-D07	alg2-1
BLANK	2-G16	6-D08
YPL076W	2-G18	6-D09	gpi2-1-7B
YNL006W	2-G20	6-D10	lst8-15
YNR035C	2-G22	6-D11	arc35-5
YER018C	2-G24	6-D12	spc25-1
YPL175W	2-I02	6-E01	spt14-1-10C
YER148W	2-I04	6-E02	spt15-I143N
YGR156W	2-I06	6-E03	pti1-ts1
YGR246C	2-I08	6-E04	brf1-W107R
YGR075C	2-I10	6-E05	prp38-1
YMR033W	2-I12	6-E06	prp39-1
YPR178W	2-I14	6-E07	prp4-1
YGL055W	2-I16	6-E08	ole1-m2
YBR198C	2-I18	6-E09	taf5-3
YDR145W	2-I20	6-E10	taf12-9
YER022W	2-I22	6-E11	srb4-2
YFR004W	2-I24	6-E12	rpn11-8
YFR031C	2-K02	6-F01	smc2-8
YGR245C	2-K04	6-F02	sda1-2
YHR024C	2-K06	6-F03	mas2-10
YKL125W	2-K08	6-F04	rrn3-S213P
YKL172W	2-K10	6-F05	ebp2-1
YPL028W	2-K12	6-F06	erg10-1
YBL105C	2-K14	6-F07	pkc1-1
YBR247C	2-K16	6-F08	enp1-1
YLR045C	2-K18	6-F09	stu2-10
YGL137W	2-K20	6-F10	sec27-1
YGR211W	2-K22	6-F11	zpr1-1
YGL022W	2-K24	6-F12	stt3-2
YNL075W	2-M02	6-G01	imp4-2
YNL216W	2-M04	6-G02	rap1-1
YOR244W	2-M06	6-G03	esa1-D414
YPL020C	2-M08	6-G04	ulp1-333
YBR123C	2-M10	6-G05	tfc1-E447K
YOR329C	2-M12	6-G06	scd5-D338
YKL193C	2-M14	6-G07	sds22-5
YDR243C	2-M16	6-G08	prp28-101
YDR062W	2-M18	6-G09	lcb2-2
YDR325W	2-M20	6-G10	ycg1-2
YDR361C	2-M22	6-G11	bcp1-ts
YDR002W	2-M24	6-G12	yrb1-51
BLANK	2-O02	6-H01
YDR013W	2-O04	6-H02	psf1-1
YER171W	2-O06	6-H03	rad3-ts14
YGL098W	2-O08	6-H04	use1-ts
YKR086W	2-O10	6-H05	prp16-2
YDR082W	2-O12	6-H06	stn1-13
YMR296C	2-O14	6-H07	lcb1-5
YGR099W	2-O16	6-H08	tel2-7
YHR170W	2-O18	6-H09	nmd3-4
YGL120C	2-O20	6-H10	prp43-ts2
YGL112C	2-O22	6-H11	taf6-ts
BLANK	2-O24	6-H12
YFL034C-B	2-B01	7-A01	mob2-22
YIR012W	2-B03	7-A02	sqt1-201
YJL081C	2-B05	7-A03	arp4-G161D
YKL173W	2-B07	7-A04	snu114-60
YLR066W	2-B09	7-A05	spc3-4
YLR298C	2-B11	7-A06	yhc1-1
BLANK	2-B13	7-A07
YMR197C	2-B15	7-A08	vti1-2
YMR227C	2-B17	7-A09	taf7-ts1
YMR240C	2-B19	7-A10	cus1-3
YOR046C	2-B21	7-A11	dbp5-1
YML015C	2-B23	7-A12	taf11-ts2
YIL143C	2-D01	7-B01	ssl2-ts
YFL029C	2-D03	7-B02	cak1-23
YIL118W	2-D05	7-B03	rho3-1
YDR088C	2-D07	7-B04	slu7-ts1
YPL043W	2-D09	7-B05	nop4-3
YMR239C	2-D11	7-B06	rnt1-47
YLR105C	2-D13	7-B07	sen2-1
YGR048W	2-D15	7-B08	ufd1-2
YPL217C	2-D17	7-B09	bms1-1
YPL010W	2-D19	7-B10	ret3-1
YLR195C	2-D21	7-B11	nmt1-181
YKR062W	2-D23	7-B12	tfa2-45
YOR151C	2-F01	7-C01	rpb2-6
YLR103C	2-F03	7-C02	cdc45-27
YML114C	2-F05	7-C03	taf8-7
YMR028W	2-F07	7-C04	tap42-11
YJR017C	2-F09	7-C05	ess1-H164R
YFR005C	2-F11	7-C06	sad1-1
YMR213W	2-F13	7-C07	cef1-13
YDL145C	2-F15	7-C08	cop1-1
YML105C	2-F17	7-C09	sec65-1
YDL087C	2-F19	7-C10	luc7-1
YBR211C	2-F21	7-C11	ame1-4
YLR212C	2-F23	7-C12	tub4-Y445D
YHR069C	2-H01	7-D01	rrp4-1
YOL034W	2-H03	7-D02	smc5-6
YDR021W	2-H05	7-D03	fal1-1
YKL154W	2-H07	7-D04	srp102-510
YOR272W	2-H09	7-D05	ytm1-1
YJL002C	2-H11	7-D06	ost1-6
YEL034W	2-H13	7-D07	hyp2-1
YOR174W	2-H15	7-D08	med4-6
BLANK	2-H17	7-D09
YOL135C	2-H19	7-D10	med7-163
YGL001C	2-H21	7-D11	erg26-1
YNL118C	2-H23	7-D12	dcp2-7
YDR394W	2-J01	7-E01	rpt3-1
YMR112C	2-J03	7-E02	med11-ts
YDR328C	2-J05	7-E03	skp1-3
YAR019C	2-J07	7-E04	cdc15-2
YFR051C	2-J09	7-E05	ret2-1
YKR037C	2-J11	7-E06	spc34 41-1
YDR113C	2-J13	7-E07	pds1-128
YMR001C	2-J15	7-E08	cdc5-1
YDL220C	2-J17	7-E09	cdc13-1
YDL029W	2-J19	7-E10	arp2-14
YBR087W	2-J21	7-E11	rfc5-1
YPR181C	2-J23	7-E12	sec23-1
YOR335C	2-L01	7-F01	ala1-1
YOR048C	2-L03	7-F02	rat1-1
YPL160W	2-L05	7-F03	cdc60-ts
YDR510W	2-L07	7-F04	smt3-331
YPR034W	2-L09	7-F05	arp7-E411K
YBR143C	2-L11	7-F06	sup45-ts
YMR005W	2-L13	7-F07	taf4-18
YLR215C	2-L15	7-F08	cdc123-4
YDR460W	2-L17	7-F09	tfb3-ts
YGL097W	2-L19	7-F10	srm1-ts
YPL266W	2-L21	7-F11	dim1-2
YKL104C	2-L23	7-F12	gfa1-97
YIL147C	2-N01	7-G01	sln1-ts4
YKL052C	2-N03	7-G02	ask1-2
YDR303C	2-N05	7-G03	rsc3-1
YKL024C	2-N07	7-G04	ura6-6
YGR074W	2-N09	7-G05	smd1-1
YER006W	2-N11	7-G06	nug1-2
YKL165C	2-N13	7-G07	mcd4-174
YPL169C	2-N15	7-G08	mex67-ts5
YPR168W	2-N17	7-G09	nut2-ts
YPL190C	2-N19	7-G10	nab3-11
YDL084W	2-N21	7-G11	sub2-1
YPR108W	2-N23	7-G12	rpn7-3
BLANK	2-P01	7-H01
YLR117C	2-P03	7-H02	clf1-1
YER008C	2-P05	7-H03	sec3-2
YHR186C	2-P07	7-H04	kog1-1
YJL039C	2-P09	7-H05	nup192-15
BLANK	2-P11	7-H06
BLANK	2-P13	7-H07
BLANK	2-P15	7-H08
BLANK	2-P17	7-H09
BLANK	2-P19	7-H10
BLANK	2-P21	7-H11
BLANK	2-P23	7-H12
