# Supplementary material for: An Updated Collection of Sequence Barcoded Temperature-Sensitive Alleles of Yeast Essential Genes
Source: G3 (Bethesda). 2015 Jul 14;5(9):1879–87. doi: 10.1534/g3.115.019174 (PMC4555224; doi:10.1534/g3.115.019174)
Supplement: Supporting Information [file supp_g3.115.019174_TableS2.xls]

## Sheet: Sheet1
Supplementary Table S2. GO term enrichment in ts-allelle collection compared to background set of all essential genes
Gene Ontology term	Cluster frequency	Genome frequency	Corrected	FDR	FALSE	Genes annotated to the term
			P-value		Positives
GO Component
cell	593 of 598 genes, 99.2%	1041 of 1119 genes, 93.0%	1.72e-17	0	0	YHR197W, YFL038C, YDR394W, YBR079C, YOR181W, YDR201W, YIR012W, YGR253C, YDL105W, YBR011C, YLL003W, YBR253W, YPL131W, YDL126C, YKL154W, YLR277C, YNL062C, YJL081C, YOR057W, YFR052W, YDR045C, YNL272C, YDR196C, YPL217C, YLR009W, YDR331W, YDL087C, YOR250C, YNL038W, YDL220C, YER006W, YDR416W, YGR099W, YDR510W, YMR079W, YLR229C, YMR296C, YER148W, YDL208W, YDL164C, YJR045C, YDR064W, YLR116W, YDR328C, YLR…
cell part	593 of 598 genes, 99.2%	1041 of 1119 genes, 93.0%	1.72e-17	0	0	YHR197W, YFL038C, YDR394W, YBR079C, YOR181W, YDR201W, YIR012W, YGR253C, YDL105W, YBR011C, YLL003W, YBR253W, YPL131W, YDL126C, YKL154W, YLR277C, YNL062C, YJL081C, YOR057W, YFR052W, YDR045C, YNL272C, YDR196C, YPL217C, YLR009W, YDR331W, YDL087C, YOR250C, YNL038W, YDL220C, YER006W, YDR416W, YGR099W, YDR510W, YMR079W, YLR229C, YMR296C, YER148W, YDL208W, YDL164C, YJR045C, YDR064W, YLR116W, YDR328C, YLR…
intracellular part	589 of 598 genes, 98.5%	1029 of 1119 genes, 92.0%	7.31e-17	0	0	YHR197W, YFL038C, YDR394W, YBR079C, YOR181W, YDR201W, YIR012W, YGR253C, YDL105W, YBR011C, YLL003W, YBR253W, YPL131W, YDL126C, YKL154W, YLR277C, YNL062C, YJL081C, YOR057W, YFR052W, YDR045C, YNL272C, YDR196C, YPL217C, YLR009W, YDR331W, YDL087C, YOR250C, YNL038W, YDL220C, YER006W, YDR416W, YGR099W, YDR510W, YMR079W, YLR229C, YMR296C, YER148W, YDL208W, YDL164C, YJR045C, YDR064W, YLR116W, YDR328C, YLR…
intracellular	589 of 598 genes, 98.5%	1030 of 1119 genes, 92.0%	1.54e-16	0	0	YHR197W, YFL038C, YDR394W, YBR079C, YOR181W, YDR201W, YIR012W, YGR253C, YDL105W, YBR011C, YLL003W, YBR253W, YPL131W, YDL126C, YKL154W, YLR277C, YNL062C, YJL081C, YOR057W, YFR052W, YDR045C, YNL272C, YDR196C, YPL217C, YLR009W, YDR331W, YDL087C, YOR250C, YNL038W, YDL220C, YER006W, YDR416W, YGR099W, YDR510W, YMR079W, YLR229C, YMR296C, YER148W, YDL208W, YDL164C, YJR045C, YDR064W, YLR116W, YDR328C, YLR…
organelle	536 of 598 genes, 89.6%	948 of 1119 genes, 84.7%	0.00028	0	0	YHR197W, YFL038C, YDR394W, YBR079C, YOR181W, YDR201W, YIR012W, YGR253C, YDL105W, YBR011C, YLL003W, YBR253W, YPL131W, YDL126C, YKL154W, YLR277C, YNL062C, YJL081C, YDR045C, YNL272C, YDR196C, YPL217C, YLR009W, YDR331W, YDL087C, YOR250C, YNL038W, YDL220C, YER006W, YDR416W, YGR099W, YDR510W, YLR229C, YMR079W, YMR296C, YER148W, YDL208W, YDL164C, YJR045C, YDR064W, YLR116W, YDR328C, YLR005W, YKR086W, YOR…
intracellular organelle	536 of 598 genes, 89.6%	948 of 1119 genes, 84.7%	0.00028	0	0	YHR197W, YFL038C, YDR394W, YBR079C, YOR181W, YDR201W, YIR012W, YGR253C, YDL105W, YBR011C, YLL003W, YBR253W, YPL131W, YDL126C, YKL154W, YLR277C, YNL062C, YJL081C, YDR045C, YNL272C, YDR196C, YPL217C, YLR009W, YDR331W, YDL087C, YOR250C, YNL038W, YDL220C, YER006W, YDR416W, YGR099W, YDR510W, YLR229C, YMR079W, YMR296C, YER148W, YDL208W, YDL164C, YJR045C, YDR064W, YLR116W, YDR328C, YLR005W, YKR086W, YOR…
membrane-bounded organelle	513 of 598 genes, 85.8%	902 of 1119 genes, 80.6%	0.00076	0	0	YCR072C, YHR197W, YMR290C, YGR278W, YDR339C, YFL038C, YDR394W, YJL069C, YDL084W, YDR201W, YML092C, YGR253C, YBR011C, YDL105W, YBR253W, YPL131W, YER009W, YDL126C, YKL154W, YDR489W, YLR277C, YDL029W, YDR086C, YNL062C, YJL010C, YJL081C, YDR045C, YFL002C, YNL272C, YPR190C, YDR196C, YPL217C, YLR222C, YLR009W, YDR331W, YDL087C, YAL025C, YBR123C, YGR046W, YDR367W, YOR250C, YNL038W, YDL220C, YER006W, YDR…
intracellular membrane-bounded organelle	513 of 598 genes, 85.8%	902 of 1119 genes, 80.6%	0.00076	0	0	YCR072C, YHR197W, YMR290C, YGR278W, YDR339C, YFL038C, YDR394W, YJL069C, YDL084W, YDR201W, YML092C, YGR253C, YBR011C, YDL105W, YBR253W, YPL131W, YER009W, YDL126C, YKL154W, YDR489W, YLR277C, YDL029W, YDR086C, YNL062C, YJL010C, YJL081C, YDR045C, YFL002C, YNL272C, YPR190C, YDR196C, YPL217C, YLR222C, YLR009W, YDR331W, YDL087C, YAL025C, YBR123C, YGR046W, YDR367W, YOR250C, YNL038W, YDL220C, YER006W, YDR…
GO Biological Process
cellular process	575 of 598 genes, 96.2%	1002 of 1119 genes, 89.5%	3.54e-12	0	0	YHR197W, YFL038C, YDR394W, YBR079C, YOR181W, YDR201W, YIR012W, YGR253C, YDL105W, YBR011C, YLL003W, YBR253W, YPL131W, YDL126C, YLR277C, YNL062C, YJL081C, YOR057W, YFR052W, YDR045C, YNL272C, YDR196C, YPL217C, YDR331W, YDL087C, YOR250C, YNL038W, YDL220C, YER006W, YDR416W, YGR099W, YDR510W, YLR229C, YMR079W, YMR296C, YER148W, YDL208W, YDL164C, YJR045C, YDR064W, YLR116W, YDR328C, YLR005W, YKR086W, YKL…
