# Supplementary material for: An Updated Collection of Sequence Barcoded Temperature-Sensitive Alleles of Yeast Essential Genes
Source: G3 (Bethesda). 2015 Jul 14;5(9):1879–87. doi: 10.1534/g3.115.019174 (PMC4555224; doi:10.1534/g3.115.019174)
Supplement: Supporting Information [file supp_g3.115.019174_TableS3.xls]

## Sheet: Sheet1
Supplementary Table S3. Summary of ts-allele sequence changes and SIFT analysis
Gene ID	Name	Protein change	SNPeff report	Construction Method	SIFT Result	SIFT score
YOR335C	ALA1	R273P	NON_SYNONYMOUS_CODING(MODERATE|MISSENSE|cGt/cCt|R273P|958|ALA1|protein_coding|CODING|YOR335C|exon_XV_946230_949106)	Allele Transfer	Tolerated	0.1
YOR335C	ALA1	D887V	NON_SYNONYMOUS_CODING(MODERATE|MISSENSE|gAc/gTc|D887V|958|ALA1|protein_coding|CODING|YOR335C|exon_XV_946230_949106)	Allele Transfer	Tolerated	0.27
YOR335C	ALA1	K876E	NON_SYNONYMOUS_CODING(MODERATE|MISSENSE|Aaa/Gaa|K876E|958|ALA1|protein_coding|CODING|YOR335C|exon_XV_946230_949106)	Allele Transfer	Tolerated	0.39
YOR335C	ALA1	N290D	NON_SYNONYMOUS_CODING(MODERATE|MISSENSE|Aat/Gat|N290D|958|ALA1|protein_coding|CODING|YOR335C|exon_XV_946230_949106)	Allele Transfer	Tolerated	0.68
YGL047W	ALG13	F153V	NON_SYNONYMOUS_CODING(MODERATE|MISSENSE|Ttt/Gtt|F153V|202|ALG13|protein_coding|CODING|YGL047W|exon_VII_411555_412163)	Diploid Shuffle	Affects Function	0.02
YGL047W	ALG13	F55S	NON_SYNONYMOUS_CODING(MODERATE|MISSENSE|tTt/tCt|F55S|202|ALG13|protein_coding|CODING|YGL047W|exon_VII_411555_412163)	Diploid Shuffle	Tolerated	0.09
YBR070C	ALG14	T204A (Double NT sub)	SYNONYMOUS_CODING(LOW|SILENT|acC/acG|T204|237|ALG14|protein_coding|CODING|YBR070C|exon_II_379218_379931)	Diploid Shuffle	-
YBR070C	ALG14	T204A (Double NT sub)	NON_SYNONYMOUS_CODING(MODERATE|MISSENSE|Acc/Gcc|T204A|237|ALG14|protein_coding|CODING|YBR070C|exon_II_379218_379931)	Diploid Shuffle	Affects Function	0.01
YBR070C	ALG14	L82P	NON_SYNONYMOUS_CODING(MODERATE|MISSENSE|cTg/cCg|L82P|237|ALG14|protein_coding|CODING|YBR070C|exon_II_379218_379931)	Diploid Shuffle	Tolerated	0.17
YBR070C	ALG14	F58L	NON_SYNONYMOUS_CODING(MODERATE|MISSENSE|Ttt/Ctt|F58L|237|ALG14|protein_coding|CODING|YBR070C|exon_II_379218_379931)	Diploid Shuffle	Tolerated	1
YGL065C	ALG2	G377R (double NT sub)	NON_SYNONYMOUS_CODING(MODERATE|MISSENSE|Ggg/Agg|G377R|503|ALG2|protein_coding|CODING|YGL065C|exon_VII_379763_381274)	Allele Transfer	-
YGL065C	ALG2	silent	SYNONYMOUS_CODING(LOW|SILENT|atT/atC|I114|503|ALG2|protein_coding|CODING|YGL065C|exon_VII_379763_381274)	Allele Transfer	-
YGL065C	ALG2	silent	SYNONYMOUS_CODING(LOW|SILENT|Ctg/Ttg|L317|503|ALG2|protein_coding|CODING|YGL065C|exon_VII_379763_381274)	Allele Transfer	-
YGL065C	ALG2	silent	SYNONYMOUS_CODING(LOW|SILENT|gtT/gtC|V367|503|ALG2|protein_coding|CODING|YGL065C|exon_VII_379763_381274)	Allele Transfer	-
YGL065C	ALG2	silent	SYNONYMOUS_CODING(LOW|SILENT|tcT/tcA|S365|503|ALG2|protein_coding|CODING|YGL065C|exon_VII_379763_381274)	Allele Transfer	-
YGL065C	ALG2	silent	SYNONYMOUS_CODING(LOW|SILENT|Tta/Cta|L252|503|ALG2|protein_coding|CODING|YGL065C|exon_VII_379763_381274)	Allele Transfer	-
YGL065C	ALG2	G377R (double NT sub)	SYNONYMOUS_CODING(LOW|SILENT|ggG/ggA|G377|503|ALG2|protein_coding|CODING|YGL065C|exon_VII_379763_381274)	Allele Transfer	Affects Function	0
YGL065C	ALG2	M457I	NON_SYNONYMOUS_CODING(MODERATE|MISSENSE|atG/atT|M457I|503|ALG2|protein_coding|CODING|YGL065C|exon_VII_379763_381274)	Allele Transfer	Tolerated	0.44
YGL065C	ALG2	T302A	NON_SYNONYMOUS_CODING(MODERATE|MISSENSE|Acc/Gcc|T302A|503|ALG2|protein_coding|CODING|YGL065C|exon_VII_379763_381274)	Allele Transfer	Tolerated	0.92
YBR211C	AME1	silent	SYNONYMOUS_CODING(LOW|SILENT|aaA/aaG|K213|324|AME1|protein_coding|CODING|YBR211C|exon_II_646153_647127)	Allele Transfer	-
YBR211C	AME1	silent	SYNONYMOUS_CODING(LOW|SILENT|acT/acC|T113|324|AME1|protein_coding|CODING|YBR211C|exon_II_646153_647127)	Allele Transfer	-
YBR211C	AME1	silent	SYNONYMOUS_CODING(LOW|SILENT|atT/atC|I135|324|AME1|protein_coding|CODING|YBR211C|exon_II_646153_647127)	Allele Transfer	-
YBR211C	AME1	silent	SYNONYMOUS_CODING(LOW|SILENT|atT/atC|I151|324|AME1|protein_coding|CODING|YBR211C|exon_II_646153_647127)	Allele Transfer	-
YBR211C	AME1	silent	SYNONYMOUS_CODING(LOW|SILENT|gaA/gaG|E226|324|AME1|protein_coding|CODING|YBR211C|exon_II_646153_647127)	Allele Transfer	-
YBR211C	AME1	silent	SYNONYMOUS_CODING(LOW|SILENT|gaT/gaC|D174|324|AME1|protein_coding|CODING|YBR211C|exon_II_646153_647127)	Allele Transfer	-
YBR211C	AME1	silent	SYNONYMOUS_CODING(LOW|SILENT|gaT/gaC|D270|324|AME1|protein_coding|CODING|YBR211C|exon_II_646153_647127)	Allele Transfer	-
YBR211C	AME1	silent	SYNONYMOUS_CODING(LOW|SILENT|ggA/ggG|G269|324|AME1|protein_coding|CODING|YBR211C|exon_II_646153_647127)	Allele Transfer	-
YBR211C	AME1	silent	SYNONYMOUS_CODING(LOW|SILENT|tcT/tcC|S128|324|AME1|protein_coding|CODING|YBR211C|exon_II_646153_647127)	Allele Transfer	-
YBR211C	AME1	silent	SYNONYMOUS_CODING(LOW|SILENT|Ttg/Ctg|L170|324|AME1|protein_coding|CODING|YBR211C|exon_II_646153_647127)	Allele Transfer	-
YBR211C	AME1	silent	SYNONYMOUS_CODING(LOW|SILENT|Ttg/Ctg|L263|324|AME1|protein_coding|CODING|YBR211C|exon_II_646153_647127)	Allele Transfer	-
YBR211C	AME1	L216S	NON_SYNONYMOUS_CODING(MODERATE|MISSENSE|tTg/tCg|L216S|324|AME1|protein_coding|CODING|YBR211C|exon_II_646153_647127)	Allele Transfer	Tolerated	0.18
YBR211C	AME1	V296I	NON_SYNONYMOUS_CODING(MODERATE|MISSENSE|Gta/Ata|V296I|324|AME1|protein_coding|CODING|YBR211C|exon_II_646153_647127)	Allele Transfer	Tolerated	0.19
YBR211C	AME1	K172R	NON_SYNONYMOUS_CODING(MODERATE|MISSENSE|aAa/aGa|K172R|324|AME1|protein_coding|CODING|YBR211C|exon_II_646153_647127)	Allele Transfer	Tolerated	0.22
YBR211C	AME1	S127P	NON_SYNONYMOUS_CODING(MODERATE|MISSENSE|Tcg/Ccg|S127P|324|AME1|protein_coding|CODING|YBR211C|exon_II_646153_647127)	Allele Transfer	Tolerated	0.26
YBR211C	AME1	I289V	NON_SYNONYMOUS_CODING(MODERATE|MISSENSE|Att/Gtt|I289V|324|AME1|protein_coding|CODING|YBR211C|exon_II_646153_647127)	Allele Transfer	Tolerated	0.28
YBR211C	AME1	S99R	NON_SYNONYMOUS_CODING(MODERATE|MISSENSE|Agc/Cgc|S99R|324|AME1|protein_coding|CODING|YBR211C|exon_II_646153_647127)	Allele Transfer	Tolerated	0.52
YBR211C	AME1	Y171H	NON_SYNONYMOUS_CODING(MODERATE|MISSENSE|Tac/Cac|Y171H|324|AME1|protein_coding|CODING|YBR211C|exon_II_646153_647127)	Allele Transfer	Tolerated	0.56
YBR211C	AME1	I120T	NON_SYNONYMOUS_CODING(MODERATE|MISSENSE|aTa/aCa|I120T|324|AME1|protein_coding|CODING|YBR211C|exon_II_646153_647127)	Allele Transfer	Tolerated	0.59
YBR211C	AME1	I221T	NON_SYNONYMOUS_CODING(MODERATE|MISSENSE|aTa/aCa|I221T|324|AME1|protein_coding|CODING|YBR211C|exon_II_646153_647127)	Allele Transfer	Tolerated	0.59
YBR211C	AME1	N116D	NON_SYNONYMOUS_CODING(MODERATE|MISSENSE|Aat/Gat|N116D|324|AME1|protein_coding|CODING|YBR211C|exon_II_646153_647127)	Allele Transfer	Tolerated	0.61
YBR211C	AME1	N253S	NON_SYNONYMOUS_CODING(MODERATE|MISSENSE|aAt/aGt|N253S|324|AME1|protein_coding|CODING|YBR211C|exon_II_646153_647127)	Allele Transfer	Tolerated	0.61
YBR211C	AME1	F295L	NON_SYNONYMOUS_CODING(MODERATE|MISSENSE|Ttc/Ctc|F295L|324|AME1|protein_coding|CODING|YBR211C|exon_II_646153_647127)	Allele Transfer	Tolerated	0.96
YLR127C	APC2	silent	SYNONYMOUS_CODING(LOW|SILENT|aaT/aaC|N93|853|APC2|protein_coding|CODING|YLR127C|exon_XII_395759_398320)	Allele Transfer	-
YLR127C	APC2	silent	SYNONYMOUS_CODING(LOW|SILENT|cgA/cgG|R816|853|APC2|protein_coding|CODING|YLR127C|exon_XII_395759_398320)	Allele Transfer	-
YLR127C	APC2	silent	SYNONYMOUS_CODING(LOW|SILENT|Ttg/Ctg|L448|853|APC2|protein_coding|CODING|YLR127C|exon_XII_395759_398320)	Allele Transfer	-
YLR127C	APC2	F669S	NON_SYNONYMOUS_CODING(MODERATE|MISSENSE|tTc/tCc|F669S|853|APC2|protein_coding|CODING|YLR127C|exon_XII_395759_398320)	Allele Transfer	Affects Function	0.01
YLR127C	APC2	V319A	NON_SYNONYMOUS_CODING(MODERATE|MISSENSE|gTa/gCa|V319A|853|APC2|protein_coding|CODING|YLR127C|exon_XII_395759_398320)	Allele Transfer	Affects Function	0.01
YLR127C	APC2	L517F	NON_SYNONYMOUS_CODING(MODERATE|MISSENSE|ttA/ttT|L517F|853|APC2|protein_coding|CODING|YLR127C|exon_XII_395759_398320)	Allele Transfer	Tolerated	0.11
YLR127C	APC2	I111N	NON_SYNONYMOUS_CODING(MODERATE|MISSENSE|aTt/aAt|I111N|853|APC2|protein_coding|CODING|YLR127C|exon_XII_395759_398320)	Allele Transfer	Tolerated	0.12
YLR127C	APC2	E391G	NON_SYNONYMOUS_CODING(MODERATE|MISSENSE|gAa/gGa|E391G|853|APC2|protein_coding|CODING|YLR127C|exon_XII_395759_398320)	Allele Transfer	Tolerated	0.36
YLR127C	APC2	S277A	NON_SYNONYMOUS_CODING(MODERATE|MISSENSE|Tcc/Gcc|S277A|853|APC2|protein_coding|CODING|YLR127C|exon_XII_395759_398320)	Allele Transfer	Tolerated	0.41
YLR127C	APC2	N95S	NON_SYNONYMOUS_CODING(MODERATE|MISSENSE|aAc/aGc|N95S|853|APC2|protein_coding|CODING|YLR127C|exon_XII_395759_398320)	Allele Transfer	Tolerated	0.65
YLR127C	APC2	Y315F	NON_SYNONYMOUS_CODING(MODERATE|MISSENSE|tAc/tTc|Y315F|853|APC2|protein_coding|CODING|YLR127C|exon_XII_395759_398320)	Allele Transfer	Tolerated	0.73
YDR118W	APC4	silent	SYNONYMOUS_CODING(LOW|SILENT|agT/agC|S90|652|APC4|protein_coding|CODING|YDR118W|exon_IV_685880_687838)	Diploid Shuffle	-
YDR118W	APC4	silent	SYNONYMOUS_CODING(LOW|SILENT|cgG/cgT|R255|652|APC4|protein_coding|CODING|YDR118W|exon_IV_685880_687838)	Diploid Shuffle	-
YDR118W	APC4	D428V	NON_SYNONYMOUS_CODING(MODERATE|MISSENSE|gAt/gTt|D428V|652|APC4|protein_coding|CODING|YDR118W|exon_IV_685880_687838)	Diploid Shuffle	Tolerated	0.07
YDR118W	APC4	V136G	NON_SYNONYMOUS_CODING(MODERATE|MISSENSE|gTc/gGc|V136G|652|APC4|protein_coding|CODING|YDR118W|exon_IV_685880_687838)	Diploid Shuffle	Tolerated	0.09
YDR118W	APC4	F9S	NON_SYNONYMOUS_CODING(MODERATE|MISSENSE|tTc/tCc|F9S|652|APC4|protein_coding|CODING|YDR118W|exon_IV_685880_687838)	Diploid Shuffle	Tolerated	0.16
YDR118W	APC4	T217I	NON_SYNONYMOUS_CODING(MODERATE|MISSENSE|aCt/aTt|T217I|652|APC4|protein_coding|CODING|YDR118W|exon_IV_685880_687838)	Diploid Shuffle	Tolerated	0.43
YDR118W	APC4	P107L	NON_SYNONYMOUS_CODING(MODERATE|MISSENSE|cCa/cTa|P107L|652|APC4|protein_coding|CODING|YDR118W|exon_IV_685880_687838)	Diploid Shuffle	Tolerated	0.5
YDR118W	APC4	K465Q	NON_SYNONYMOUS_CODING(MODERATE|MISSENSE|Aaa/Caa|K465Q|652|APC4|protein_coding|CODING|YDR118W|exon_IV_685880_687838)	Diploid Shuffle	Tolerated	0.57
YDR118W	APC4	D34G	NON_SYNONYMOUS_CODING(MODERATE|MISSENSE|gAt/gGt|D34G|652|APC4|protein_coding|CODING|YDR118W|exon_IV_685880_687838)	Diploid Shuffle	Tolerated	0.66
YKL013C	ARC19	A162V	NON_SYNONYMOUS_CODING(MODERATE|MISSENSE|gCg/gTg|A162V|171|ARC19|protein_coding|CODING|YKL013C|exon_XI_417151_417666)	Diploid Shuffle	Affects Function	0
YKL013C	ARC19	N34Y	NON_SYNONYMOUS_CODING(MODERATE|MISSENSE|Aac/Tac|N34Y|171|ARC19|protein_coding|CODING|YKL013C|exon_XI_417151_417666)	Diploid Shuffle	Affects Function	0
YKL013C	ARC19	S55P	NON_SYNONYMOUS_CODING(MODERATE|MISSENSE|Tct/Cct|S55P|171|ARC19|protein_coding|CODING|YKL013C|exon_XI_417151_417666)	Diploid Shuffle	Affects Function	0.02
YKL013C	ARC19	N59S	NON_SYNONYMOUS_CODING(MODERATE|MISSENSE|aAt/aGt|N59S|171|ARC19|protein_coding|CODING|YKL013C|exon_XI_417151_417666)	Diploid Shuffle	Tolerated	0.06
YNR035C	ARC35	SnpEff Misaligned. Manual call: Silent R215	NON_SYNONYMOUS_CODING(MODERATE|MISSENSE|Aag/Cag|K216Q|342|ARC35|protein_coding|CODING|YNR035C|exon_XIV_693022_694050|WARNING_REF_IS_T_NOT_A)	Allele Transfer	-
YNR035C	ARC35	SnpEff Misaligned. Manual call: Silent T155	NON_SYNONYMOUS_CODING(MODERATE|MISSENSE|Ggc/Cgc|G156R|342|ARC35|protein_coding|CODING|YNR035C|exon_XIV_693022_694050|WARNING_REF_IS_C_NOT_A)	Allele Transfer	-
YNR035C	ARC35	SnpEff Misaligned. Manual call: Silent Q226	SYNONYMOUS_CODING(LOW||Gtt|V227|342|ARC35|protein_coding|CODING|YNR035C|exon_XIV_693022_694050|WARNING_REF_IS_C_NOT_T)	Allele Transfer	-
YNR035C	ARC35	SnpEff Misaligned. Manual call: E198G	SYNONYMOUS_CODING(LOW|SILENT|gaA/gaG|E198|342|ARC35|protein_coding|CODING|YNR035C|exon_XIV_693022_694050)	Allele Transfer	Affects Function	0
YNR035C	ARC35	SnpEff Misaligned. Manual call: I44T	SYNONYMOUS_CODING(LOW|SILENT|atT/atC|I44|342|ARC35|protein_coding|CODING|YNR035C|exon_XIV_693022_694050)	Allele Transfer	Affects Function	0
YNR035C	ARC35	SnpEff Misaligned. Manual call: I254T	SYNONYMOUS_CODING(LOW||atC|I254|342|ARC35|protein_coding|CODING|YNR035C|exon_XIV_693022_694050|WARNING_REF_IS_G_NOT_A)	Allele Transfer	Affects Function	0
YNR035C	ARC35	SnpEff Misaligned. Manual call: S74P	SYNONYMOUS_CODING(LOW||tCt|S74|342|ARC35|protein_coding|CODING|YNR035C|exon_XIV_693022_694050|WARNING_REF_IS_G_NOT_A)	Allele Transfer	Affects Function	0.02
YNR035C	ARC35	SnpEff Misaligned. Manual call: S250G	SYNONYMOUS_CODING(LOW||aGt|S250|342|ARC35|protein_coding|CODING|YNR035C|exon_XIV_693022_694050|WARNING_REF_IS_C_NOT_T)	Allele Transfer	Affects Function	0.03
YNR035C	ARC35	SnpEff Misaligned. Manual call: L28S	NON_SYNONYMOUS_CODING(MODERATE|MISSENSE|ttG/ttC|L28F|342|ARC35|protein_coding|CODING|YNR035C|exon_XIV_693022_694050|WARNING_REF_IS_C_NOT_A)	Allele Transfer	Tolerated	0.2
YNR035C	ARC35	SnpEff Misaligned. Manual call: I140M	SYNONYMOUS_CODING(LOW||Gaa|E141|342|ARC35|protein_coding|CODING|YNR035C|exon_XIV_693022_694050|WARNING_REF_IS_C_NOT_A)	Allele Transfer	Tolerated	0.23
YBR234C	ARC40	silent	SYNONYMOUS_CODING(LOW|SILENT|acA/acG|T96|384|ARC40|protein_coding|CODING|YBR234C|exon_II_685433_686587)	Diploid Shuffle	-
YBR234C	ARC40	F202S	NON_SYNONYMOUS_CODING(MODERATE|MISSENSE|tTc/tCc|F202S|384|ARC40|protein_coding|CODING|YBR234C|exon_II_685433_686587)	Diploid Shuffle	Affects Function	0
YBR234C	ARC40	T79A	NON_SYNONYMOUS_CODING(MODERATE|MISSENSE|Act/Gct|T79A|384|ARC40|protein_coding|CODING|YBR234C|exon_II_685433_686587)	Diploid Shuffle	Affects Function	0
YBR234C	ARC40	V88A	NON_SYNONYMOUS_CODING(MODERATE|MISSENSE|gTt/gCt|V88A|384|ARC40|protein_coding|CODING|YBR234C|exon_II_685433_686587)	Diploid Shuffle	Affects Function	0
YBR234C	ARC40	G365D	NON_SYNONYMOUS_CODING(MODERATE|MISSENSE|gGc/gAc|G365D|384|ARC40|protein_coding|CODING|YBR234C|exon_II_685433_686587)	Diploid Shuffle	Tolerated	0.17
YDL029W	ARP2	silent	SYNONYMOUS_CODING(LOW|SILENT|agA/agG|R36|391|ARP2|protein_coding|CODING|YDL029W|exon_IV_399483_400636)	Allele Transfer	-
YDL029W	ARP2	silent	SYNONYMOUS_CODING(LOW|SILENT|atT/atC|I343|391|ARP2|protein_coding|CODING|YDL029W|exon_IV_399483_400636)	Allele Transfer	-
YDL029W	ARP2	silent	SYNONYMOUS_CODING(LOW|SILENT|gcA/gcT|A260|391|ARP2|protein_coding|CODING|YDL029W|exon_IV_399483_400636)	Allele Transfer	-
YDL029W	ARP2	silent	SYNONYMOUS_CODING(LOW|SILENT|ggC/ggT|G276|391|ARP2|protein_coding|CODING|YDL029W|exon_IV_399483_400636)	Allele Transfer	-
YDL029W	ARP2	silent	SYNONYMOUS_CODING(LOW|SILENT|ggG/ggA|G311|391|ARP2|protein_coding|CODING|YDL029W|exon_IV_399483_400636)	Allele Transfer	-
YDL029W	ARP2	silent	SYNONYMOUS_CODING(LOW|SILENT|tcG/tcC|S314|391|ARP2|protein_coding|CODING|YDL029W|exon_IV_399483_400636)	Allele Transfer	-
YDL029W	ARP2	silent	SYNONYMOUS_CODING(LOW|SILENT|ttA/ttG|L245|391|ARP2|protein_coding|CODING|YDL029W|exon_IV_399483_400636)	Allele Transfer	-
YDL029W	ARP2	G381R	NON_SYNONYMOUS_CODING(MODERATE|MISSENSE|Ggg/Agg|G381R|391|ARP2|protein_coding|CODING|YDL029W|exon_IV_399483_400636)	Allele Transfer	Affects Function	0
YDL029W	ARP2	S102P	NON_SYNONYMOUS_CODING(MODERATE|MISSENSE|Tcc/Ccc|S102P|391|ARP2|protein_coding|CODING|YDL029W|exon_IV_399483_400636)	Allele Transfer	Affects Function	0.02
YPR034W	ARP7	Silent	SYNONYMOUS_CODING(LOW|SILENT|ggC/ggT|G368|477|ARP7|protein_coding|CODING|YPR034W|exon_XVI_639522_640955)	Allele Transfer	-
YPR034W	ARP7	E411K	NON_SYNONYMOUS_CODING(MODERATE|MISSENSE|Gag/Aag|E411K|477|ARP7|protein_coding|CODING|YPR034W|exon_XVI_639522_640955)	Allele Transfer	Affects Function	0.03
YMR033W	ARP9	G337F (double NT sub)	NON_SYNONYMOUS_CODING(MODERATE|MISSENSE|Ggt/Tgt|G337C|467|ARP9|protein_coding|CODING|YMR033W|exon_XIII_337903_339276)	Allele Transfer	-
YMR033W	ARP9	G338L (triple NT sub)	NON_SYNONYMOUS_CODING(MODERATE|MISSENSE|Ggc/Tgc|G338C|467|ARP9|protein_coding|CODING|YMR033W|exon_XIII_337903_339276)	Allele Transfer	-
YMR033W	ARP9	G338L (triple NT sub)	SYNONYMOUS_CODING(LOW|SILENT|ggC/ggG|G338|467|ARP9|protein_coding|CODING|YMR033W|exon_XIII_337903_339276)	Allele Transfer	-
YMR033W	ARP9	silent	SYNONYMOUS_CODING(LOW|SILENT|caA/caG|Q466|467|ARP9|protein_coding|CODING|YMR033W|exon_XIII_337903_339276)	Allele Transfer	-
YMR033W	ARP9	G337F (double NT sub)	NON_SYNONYMOUS_CODING(MODERATE|MISSENSE|gGt/gTt|G337V|467|ARP9|protein_coding|CODING|YMR033W|exon_XIII_337903_339276)	Allele Transfer	Affects Function	0
YMR033W	ARP9	G338L (triple NT sub)	NON_SYNONYMOUS_CODING(MODERATE|MISSENSE|gGc/gTc|G338V|467|ARP9|protein_coding|CODING|YMR033W|exon_XIII_337903_339276)	Allele Transfer	Tolerated	0.11
YMR033W	ARP9	N324D	NON_SYNONYMOUS_CODING(MODERATE|MISSENSE|Aac/Gac|N324D|467|ARP9|protein_coding|CODING|YMR033W|exon_XIII_337903_339276)	Allele Transfer	Tolerated	0.7
YMR033W	ARP9	E237K	NON_SYNONYMOUS_CODING(MODERATE|MISSENSE|Gaa/Aaa|E237K|467|ARP9|protein_coding|CODING|YMR033W|exon_XIII_337903_339276)	Allele Transfer	Tolerated	0.82
YHR040W	BCD1	silent	SYNONYMOUS_CODING(LOW|SILENT|aaT/aaC|N38|366|BCD1|protein_coding|CODING|YHR040W|exon_VIII_187917_189017)	Diploid Shuffle	-
YHR040W	BCD1	S150N	NON_SYNONYMOUS_CODING(MODERATE|MISSENSE|aGc/aAc|S150N|366|BCD1|protein_coding|CODING|YHR040W|exon_VIII_187917_189017)	Diploid Shuffle	Affects Function	0
YHR040W	BCD1	N74S	NON_SYNONYMOUS_CODING(MODERATE|MISSENSE|aAc/aGc|N74S|366|BCD1|protein_coding|CODING|YHR040W|exon_VIII_187917_189017)	Diploid Shuffle	Affects Function	0.01
YHR040W	BCD1	L273S	NON_SYNONYMOUS_CODING(MODERATE|MISSENSE|tTg/tCg|L273S|366|BCD1|protein_coding|CODING|YHR040W|exon_VIII_187917_189017)	Diploid Shuffle	Affects Function	0.02
YHR040W	BCD1	T190I	NON_SYNONYMOUS_CODING(MODERATE|MISSENSE|aCa/aTa|T190I|366|BCD1|protein_coding|CODING|YHR040W|exon_VIII_187917_189017)	Diploid Shuffle	Tolerated	0.1
YHR040W	BCD1	I10T	NON_SYNONYMOUS_CODING(MODERATE|MISSENSE|aTa/aCa|I10T|366|BCD1|protein_coding|CODING|YHR040W|exon_VIII_187917_189017)	Diploid Shuffle	Tolerated	0.62
YHR040W	BCD1	D222E	NON_SYNONYMOUS_CODING(MODERATE|MISSENSE|gaC/gaA|D222E|366|BCD1|protein_coding|CODING|YHR040W|exon_VIII_187917_189017)	Diploid Shuffle	Tolerated	1
YKR068C	BET3	silent	SYNONYMOUS_CODING(LOW|SILENT|agA/agG|R74|193|BET3|protein_coding|CODING|YKR068C|exon_XI_569970_570551)	Diploid Shuffle	-
YKR068C	BET3	silent	SYNONYMOUS_CODING(LOW|SILENT|atT/atC|I25|193|BET3|protein_coding|CODING|YKR068C|exon_XI_569970_570551)	Diploid Shuffle	-
YKR068C	BET3	silent	SYNONYMOUS_CODING(LOW|SILENT|gaA/gaG|E121|193|BET3|protein_coding|CODING|YKR068C|exon_XI_569970_570551)	Diploid Shuffle	-
YKR068C	BET3	silent	SYNONYMOUS_CODING(LOW|SILENT|gtG/gtA|V84|193|BET3|protein_coding|CODING|YKR068C|exon_XI_569970_570551)	Diploid Shuffle	-
YKR068C	BET3	C80R	NON_SYNONYMOUS_CODING(MODERATE|MISSENSE|Tgt/Cgt|C80R|193|BET3|protein_coding|CODING|YKR068C|exon_XI_569970_570551)	Diploid Shuffle	Affects Function	0
YKR068C	BET3	K177E	NON_SYNONYMOUS_CODING(MODERATE|MISSENSE|Aag/Gag|K177E|193|BET3|protein_coding|CODING|YKR068C|exon_XI_569970_570551)	Diploid Shuffle	Affects Function	0
YKR068C	BET3	C42S	NON_SYNONYMOUS_CODING(MODERATE|MISSENSE|Tgc/Agc|C42S|193|BET3|protein_coding|CODING|YKR068C|exon_XI_569970_570551)	Diploid Shuffle	Affects Function	0.01
YKR068C	BET3	I118T	NON_SYNONYMOUS_CODING(MODERATE|MISSENSE|aTt/aCt|I118T|193|BET3|protein_coding|CODING|YKR068C|exon_XI_569970_570551)	Diploid Shuffle	Tolerated	0.22
YKR068C	BET3	I188L	NON_SYNONYMOUS_CODING(MODERATE|MISSENSE|Ata/Tta|I188L|193|BET3|protein_coding|CODING|YKR068C|exon_XI_569970_570551)	Diploid Shuffle	Tolerated	0.7
YDR299W	BFR2	silent	SYNONYMOUS_CODING(LOW|SILENT|acA/acT|T340|534|BFR2|protein_coding|CODING|YDR299W|exon_IV_1059624_1061228)	Diploid Shuffle	-
YDR299W	BFR2	silent	SYNONYMOUS_CODING(LOW|SILENT|ctG/ctA|L228|534|BFR2|protein_coding|CODING|YDR299W|exon_IV_1059624_1061228)	Diploid Shuffle	-
YDR299W	BFR2	silent	SYNONYMOUS_CODING(LOW|SILENT|ctT/ctC|L251|534|BFR2|protein_coding|CODING|YDR299W|exon_IV_1059624_1061228)	Diploid Shuffle	-
YDR299W	BFR2	silent	SYNONYMOUS_CODING(LOW|SILENT|gtG/gtA|V502|534|BFR2|protein_coding|CODING|YDR299W|exon_IV_1059624_1061228)	Diploid Shuffle	-
YDR299W	BFR2	I9T	NON_SYNONYMOUS_CODING(MODERATE|MISSENSE|aTt/aCt|I9T|534|BFR2|protein_coding|CODING|YDR299W|exon_IV_1059624_1061228)	Diploid Shuffle	Affects Function	0
YDR299W	BFR2	L165P	NON_SYNONYMOUS_CODING(MODERATE|MISSENSE|cTg/cCg|L165P|534|BFR2|protein_coding|CODING|YDR299W|exon_IV_1059624_1061228)	Diploid Shuffle	Affects Function	0
YDR299W	BFR2	A473E	NON_SYNONYMOUS_CODING(MODERATE|MISSENSE|gCg/gAg|A473E|534|BFR2|protein_coding|CODING|YDR299W|exon_IV_1059624_1061228)	Diploid Shuffle	Tolerated	0.14
YDR299W	BFR2	M218I	NON_SYNONYMOUS_CODING(MODERATE|MISSENSE|atG/atT|M218I|534|BFR2|protein_coding|CODING|YDR299W|exon_IV_1059624_1061228)	Diploid Shuffle	Tolerated	0.19
YDR299W	BFR2	L234P	NON_SYNONYMOUS_CODING(MODERATE|MISSENSE|cTg/cCg|L234P|534|BFR2|protein_coding|CODING|YDR299W|exon_IV_1059624_1061228)	Diploid Shuffle	Tolerated	0.2
YDR299W	BFR2	D134N	NON_SYNONYMOUS_CODING(MODERATE|MISSENSE|Gac/Aac|D134N|534|BFR2|protein_coding|CODING|YDR299W|exon_IV_1059624_1061228)	Diploid Shuffle	Tolerated	0.26
YDR299W	BFR2	S281G	NON_SYNONYMOUS_CODING(MODERATE|MISSENSE|Agc/Ggc|S281G|534|BFR2|protein_coding|CODING|YDR299W|exon_IV_1059624_1061228)	Diploid Shuffle	Tolerated	0.29
YDR299W	BFR2	Q156R	NON_SYNONYMOUS_CODING(MODERATE|MISSENSE|cAa/cGa|Q156R|534|BFR2|protein_coding|CODING|YDR299W|exon_IV_1059624_1061228)	Diploid Shuffle	Tolerated	0.32
YDR299W	BFR2	R393G	NON_SYNONYMOUS_CODING(MODERATE|MISSENSE|Aga/Gga|R393G|534|BFR2|protein_coding|CODING|YDR299W|exon_IV_1059624_1061228)	Diploid Shuffle	Tolerated	0.51
YDR299W	BFR2	S221T	NON_SYNONYMOUS_CODING(MODERATE|MISSENSE|Tca/Aca|S221T|534|BFR2|protein_coding|CODING|YDR299W|exon_IV_1059624_1061228)	Diploid Shuffle	Tolerated	0.51
YDR299W	BFR2	L522S	NON_SYNONYMOUS_CODING(MODERATE|MISSENSE|tTa/tCa|L522S|534|BFR2|protein_coding|CODING|YDR299W|exon_IV_1059624_1061228)	Diploid Shuffle	Tolerated	0.73
YDR299W	BFR2	N431S	NON_SYNONYMOUS_CODING(MODERATE|MISSENSE|aAt/aGt|N431S|534|BFR2|protein_coding|CODING|YDR299W|exon_IV_1059624_1061228)	Diploid Shuffle	Tolerated	0.89
YDL141W	BPL1	silent	SYNONYMOUS_CODING(LOW|SILENT|ccT/ccC|P450|690|BPL1|protein_coding|CODING|YDL141W|exon_IV_203040_205112)	Diploid Shuffle	-
YDL141W	BPL1	silent	SYNONYMOUS_CODING(LOW|SILENT|ggT/ggC|G83|690|BPL1|protein_coding|CODING|YDL141W|exon_IV_203040_205112)	Diploid Shuffle	-
YDL141W	BPL1	silent	SYNONYMOUS_CODING(LOW|SILENT|gtT/gtC|V235|690|BPL1|protein_coding|CODING|YDL141W|exon_IV_203040_205112)	Diploid Shuffle	-
YDL141W	BPL1	silent	SYNONYMOUS_CODING(LOW|SILENT|ttT/ttC|F26|690|BPL1|protein_coding|CODING|YDL141W|exon_IV_203040_205112)	Diploid Shuffle	-
YDL141W	BPL1	silent	SYNONYMOUS_CODING(LOW|SILENT|ttT/ttC|F88|690|BPL1|protein_coding|CODING|YDL141W|exon_IV_203040_205112)	Diploid Shuffle	-
YDL141W	BPL1	N428D	NON_SYNONYMOUS_CODING(MODERATE|MISSENSE|Aac/Gac|N428D|690|BPL1|protein_coding|CODING|YDL141W|exon_IV_203040_205112)	Diploid Shuffle	Affects Function	0
YDL141W	BPL1	G381S	NON_SYNONYMOUS_CODING(MODERATE|MISSENSE|Ggt/Agt|G381S|690|BPL1|protein_coding|CODING|YDL141W|exon_IV_203040_205112)	Diploid Shuffle	Affects Function	0.11
YDL141W	BPL1	K167R	NON_SYNONYMOUS_CODING(MODERATE|MISSENSE|aAa/aGa|K167R|690|BPL1|protein_coding|CODING|YDL141W|exon_IV_203040_205112)	Diploid Shuffle	Tolerated	0.06
YDL141W	BPL1	L295F	NON_SYNONYMOUS_CODING(MODERATE|MISSENSE|ttA/ttT|L295F|690|BPL1|protein_coding|CODING|YDL141W|exon_IV_203040_205112)	Diploid Shuffle	Tolerated	0.07
YDL141W	BPL1	Y267C	NON_SYNONYMOUS_CODING(MODERATE|MISSENSE|tAt/tGt|Y267C|690|BPL1|protein_coding|CODING|YDL141W|exon_IV_203040_205112)	Diploid Shuffle	Tolerated	0.07
YDL141W	BPL1	V667A	NON_SYNONYMOUS_CODING(MODERATE|MISSENSE|gTt/gCt|V667A|690|BPL1|protein_coding|CODING|YDL141W|exon_IV_203040_205112)	Diploid Shuffle	Tolerated	0.08
YDL141W	BPL1	G189R	NON_SYNONYMOUS_CODING(MODERATE|MISSENSE|Gga/Aga|G189R|690|BPL1|protein_coding|CODING|YDL141W|exon_IV_203040_205112)	Diploid Shuffle	Tolerated	0.11
YDL141W	BPL1	Y608H	NON_SYNONYMOUS_CODING(MODERATE|MISSENSE|Tac/Cac|Y608H|690|BPL1|protein_coding|CODING|YDL141W|exon_IV_203040_205112)	Diploid Shuffle	Tolerated	0.29
YDL141W	BPL1	H297N	NON_SYNONYMOUS_CODING(MODERATE|MISSENSE|Cat/Aat|H297N|690|BPL1|protein_coding|CODING|YDL141W|exon_IV_203040_205112)	Diploid Shuffle	Tolerated	0.5
YIL083C	CAB2	silent	SYNONYMOUS_CODING(LOW|SILENT|gaT/gaC|D250|365|CAB2|protein_coding|CODING|YIL083C|exon_IX_203553_204650)	Diploid Shuffle	-
YIL083C	CAB2	L208S	NON_SYNONYMOUS_CODING(MODERATE|MISSENSE|tTa/tCa|L208S|365|CAB2|protein_coding|CODING|YIL083C|exon_IX_203553_204650)	Diploid Shuffle	Affects Function	0
YIL083C	CAB2	T79A	NON_SYNONYMOUS_CODING(MODERATE|MISSENSE|Acc/Gcc|T79A|365|CAB2|protein_coding|CODING|YIL083C|exon_IX_203553_204650)	Diploid Shuffle	Affects Function	0
YIL083C	CAB2	I338S or silent, Discrepancy with reference sequence.	NON_SYNONYMOUS_CODING(MODERATE|MISSENSE|aTc/aGc|I338S|365|CAB2|protein_coding|CODING|YIL083C|exon_IX_203553_204650)	Diploid Shuffle	Tolerated	0.2
YIL083C	CAB2	V34A	NON_SYNONYMOUS_CODING(MODERATE|MISSENSE|gTt/gCt|V34A|365|CAB2|protein_coding|CODING|YIL083C|exon_IX_203553_204650)	Diploid Shuffle	Tolerated	0.61
YIL083C	CAB2	K74R	NON_SYNONYMOUS_CODING(MODERATE|MISSENSE|aAa/aGa|K74R|365|CAB2|protein_coding|CODING|YIL083C|exon_IX_203553_204650)	Diploid Shuffle	Tolerated	1
YFL029C	CAK1	D226A	NON_SYNONYMOUS_CODING(MODERATE|MISSENSE|gAc/gCc|D226A|368|CAK1|protein_coding|CODING|YFL029C|exon_VI_78053_79159)	Allele Transfer	Affects Function	0
YFL029C	CAK1	E366G	NON_SYNONYMOUS_CODING(MODERATE|MISSENSE|gAa/gGa|E366G|368|CAK1|protein_coding|CODING|YFL029C|exon_VI_78053_79159)	Allele Transfer	Tolerated	0.17
YFL029C	CAK1	D26G	NON_SYNONYMOUS_CODING(MODERATE|MISSENSE|gAt/gGt|D26G|368|CAK1|protein_coding|CODING|YFL029C|exon_VI_78053_79159)	Allele Transfer	Tolerated	0.59
YLR175W	CBF5	K444*	STOP_GAINED(HIGH|NONSENSE|Aag/Tag|K444*|483|CBF5|protein_coding|CODING|YLR175W|exon_XII_506136_507587)	Diploid Shuffle	-
YLR175W	CBF5	silent	SYNONYMOUS_CODING(LOW|SILENT|aaA/aaG|K483|483|CBF5|protein_coding|CODING|YLR175W|exon_XII_506136_507587)	Diploid Shuffle	-
YLR175W	CBF5	silent	SYNONYMOUS_CODING(LOW|SILENT|cgT/cgG|R218|483|CBF5|protein_coding|CODING|YLR175W|exon_XII_506136_507587)	Diploid Shuffle	-
YLR175W	CBF5	silent	SYNONYMOUS_CODING(LOW|SILENT|ggT/ggG|G208|483|CBF5|protein_coding|CODING|YLR175W|exon_XII_506136_507587)	Diploid Shuffle	-
YLR175W	CBF5	silent	SYNONYMOUS_CODING(LOW|SILENT|tcT/tcC|S158|483|CBF5|protein_coding|CODING|YLR175W|exon_XII_506136_507587)	Diploid Shuffle	-
YLR175W	CBF5	silent	SYNONYMOUS_CODING(LOW|SILENT|tgT/tgC|C85|483|CBF5|protein_coding|CODING|YLR175W|exon_XII_506136_507587)	Diploid Shuffle	-
YLR175W	CBF5	R217C	NON_SYNONYMOUS_CODING(MODERATE|MISSENSE|Cgt/Tgt|R217C|483|CBF5|protein_coding|CODING|YLR175W|exon_XII_506136_507587)	Diploid Shuffle	Affects Function	0
YLR175W	CBF5	I418V	NON_SYNONYMOUS_CODING(MODERATE|MISSENSE|Atc/Gtc|I418V|483|CBF5|protein_coding|CODING|YLR175W|exon_XII_506136_507587)	Diploid Shuffle	Affects Function	0
YLR175W	CBF5	K465E	NON_SYNONYMOUS_CODING(MODERATE|MISSENSE|Aaa/Gaa|K465E|483|CBF5|protein_coding|CODING|YLR175W|exon_XII_506136_507587)	Diploid Shuffle	Affects Function	0
YLR175W	CBF5	V231I	NON_SYNONYMOUS_CODING(MODERATE|MISSENSE|Gtc/Atc|V231I|483|CBF5|protein_coding|CODING|YLR175W|exon_XII_506136_507587)	Diploid Shuffle	Affects Function	0.04
YLR175W	CBF5	M286V	NON_SYNONYMOUS_CODING(MODERATE|MISSENSE|Atg/Gtg|M286V|483|CBF5|protein_coding|CODING|YLR175W|exon_XII_506136_507587)	Diploid Shuffle	Tolerated	0.06
YER168C	CCA1	silent	SYNONYMOUS_CODING(LOW|SILENT|aaA/aaG|K312|546|CCA1|protein_coding|CODING|YER168C|exon_V_521024_522664)	Diploid Shuffle	-
YER168C	CCA1	N182S	NON_SYNONYMOUS_CODING(MODERATE|MISSENSE|aAc/aGc|N182S|546|CCA1|protein_coding|CODING|YER168C|exon_V_521024_522664)	Diploid Shuffle	Affects Function	0
YER168C	CCA1	T192A	NON_SYNONYMOUS_CODING(MODERATE|MISSENSE|Acc/Gcc|T192A|546|CCA1|protein_coding|CODING|YER168C|exon_V_521024_522664)	Diploid Shuffle	Affects Function	0.02
YER168C	CCA1	K53R	NON_SYNONYMOUS_CODING(MODERATE|MISSENSE|aAg/aGg|K53R|546|CCA1|protein_coding|CODING|YER168C|exon_V_521024_522664)	Diploid Shuffle	Tolerated	0.66
YPR025C	CCL1	silent	SYNONYMOUS_CODING(LOW|SILENT|gcA/gcG|A252|393|CCL1|protein_coding|CODING|YPR025C|exon_XVI_613374_614555)	Allele Transfer	-
YPR025C	CCL1	C339R	NON_SYNONYMOUS_CODING(MODERATE|MISSENSE|Tgt/Cgt|C339R|393|CCL1|protein_coding|CODING|YPR025C|exon_XVI_613374_614555)	Allele Transfer	Affects Function	0
YPR025C	CCL1	T311I	NON_SYNONYMOUS_CODING(MODERATE|MISSENSE|aCa/aTa|T311I|393|CCL1|protein_coding|CODING|YPR025C|exon_XVI_613374_614555)	Allele Transfer	Tolerated	0.18
YDL143W	CCT4	Silent S506	SYNONYMOUS_CODING(LOW|SILENT|agT/agC|S506|528|CCT4|protein_coding|CODING|YDL143W|exon_IV_199997_201583)	Allele Transfer	-
YDL143W	CCT4	Silent L150	SYNONYMOUS_CODING(LOW|SILENT|Ctg/Ttg|L150|528|CCT4|protein_coding|CODING|YDL143W|exon_IV_199997_201583)	Allele Transfer	-
YDL143W	CCT4	G345D	NON_SYNONYMOUS_CODING(MODERATE|MISSENSE|gGt/gAt|G345D|528|CCT4|protein_coding|CODING|YDL143W|exon_IV_199997_201583)	Allele Transfer	Affects Function	0
YJR064W	CCT5	SnpEff Misaligned. Manual call: D151 Silent	NON_SYNONYMOUS_CODING(MODERATE|MISSENSE|Gaa/Caa|E152Q|562|CCT5|protein_coding|CODING|YJR064W|exon_X_555906_557594|WARNING_REF_IS_G_NOT_T)	Diploid Shuffle	-
YJR064W	CCT5	SnpEff Misaligned. Manual call: D436 Silent	SYNONYMOUS_CODING(LOW||Tca|S437|562|CCT5|protein_coding|CODING|YJR064W|exon_X_555906_557594|WARNING_REF_IS_T_NOT_C)	Diploid Shuffle	-
YJR064W	CCT5	SnpEff Misaligned. Manual call: I137 Silent	SYNONYMOUS_CODING(LOW||Caa|Q138|562|CCT5|protein_coding|CODING|YJR064W|exon_X_555906_557594|WARNING_REF_IS_C_NOT_T)	Diploid Shuffle	-
YJR064W	CCT5	SnpEff Misaligned. Manual call: S426 Silent	SYNONYMOUS_CODING(LOW|SILENT|Cta/Tta|L427|562|CCT5|protein_coding|CODING|YJR064W|exon_X_555906_557594|WARNING_REF_IS_C_NOT_A)	Diploid Shuffle	-
YJR064W	CCT5	SnpEff Misaligned. Manual call: N486S	NON_SYNONYMOUS_CODING(MODERATE|MISSENSE|aaT/aaG|N486K|562|CCT5|protein_coding|CODING|YJR064W|exon_X_555906_557594|WARNING_REF_IS_T_NOT_A)	Diploid Shuffle	Affects Function	0.05
YJR064W	CCT5	SnpEff Misaligned. Manual call: F249Y	NON_SYNONYMOUS_CODING(MODERATE|MISSENSE|ttT/ttA|F249L|562|CCT5|protein_coding|CODING|YJR064W|exon_X_555906_557594)	Diploid Shuffle	Affects Function	0.11
YJR064W	CCT5	SnpEff Misaligned. Manual call: D167G	NON_SYNONYMOUS_CODING(MODERATE|MISSENSE|gaC/gaG|D167E|562|CCT5|protein_coding|CODING|YJR064W|exon_X_555906_557594|WARNING_REF_IS_C_NOT_A)	Diploid Shuffle	Tolerated	0.21
YJR064W	CCT5	SnpEff Misaligned. Manual call: T376F	NON_SYNONYMOUS_CODING(MODERATE|MISSENSE|aCa/aTa|T376I|562|CCT5|protein_coding|CODING|YJR064W|exon_X_555906_557594|WARNING_REF_IS_C_NOT_A)	Diploid Shuffle	Tolerated	0.71
YDR182W	CDC1	P351L	NON_SYNONYMOUS_CODING(MODERATE|MISSENSE|cCt/cTt|P351L|491|CDC1|protein_coding|CODING|YDR182W|exon_IV_827580_829055)	Allele Transfer	Affects Function	0
YDR182W	CDC1	K8N	NON_SYNONYMOUS_CODING(MODERATE|MISSENSE|aaG/aaT|K8N|491|CDC1|protein_coding|CODING|YDR182W|exon_IV_827580_829055)	Allele Transfer	Tolerated	0.26
YDR182W	CDC1	D153G	NON_SYNONYMOUS_CODING(MODERATE|MISSENSE|gAt/gGt|D153G|491|CDC1|protein_coding|CODING|YDR182W|exon_IV_827580_829055)	Allele Transfer	Tolerated	0.55
YDL220W	CDC13	P371S	NON_SYNONYMOUS_CODING(MODERATE|MISSENSE|Cca/Tca|P371S|924|CDC13|protein_coding|CODING|YDL220C|exon_IV_62245_65019)	Allele Transfer	Affects Function	0.02
YHR166C	CDC23	silent	SYNONYMOUS_CODING(LOW|SILENT|aaC/aaT|N248|626|CDC23|protein_coding|CODING|YHR166C|exon_VIII_437172_439052)	Allele Transfer	-
YHR166C	CDC23	silent	SYNONYMOUS_CODING(LOW|SILENT|acT/acC|T337|626|CDC23|protein_coding|CODING|YHR166C|exon_VIII_437172_439052)	Allele Transfer	-
YHR166C	CDC23	silent	SYNONYMOUS_CODING(LOW|SILENT|gcC/gcT|A449|626|CDC23|protein_coding|CODING|YHR166C|exon_VIII_437172_439052)	Allele Transfer	-
YHR166C	CDC23	silent	SYNONYMOUS_CODING(LOW|SILENT|gcC/gcT|A457|626|CDC23|protein_coding|CODING|YHR166C|exon_VIII_437172_439052)	Allele Transfer	-
YHR166C	CDC23	silent	SYNONYMOUS_CODING(LOW|SILENT|gtT/gtC|V262|626|CDC23|protein_coding|CODING|YHR166C|exon_VIII_437172_439052)	Allele Transfer	-
YHR166C	CDC23	silent	SYNONYMOUS_CODING(LOW|SILENT|ttC/ttT|F118|626|CDC23|protein_coding|CODING|YHR166C|exon_VIII_437172_439052)	Allele Transfer	-
YHR166C	CDC23	E23K	NON_SYNONYMOUS_CODING(MODERATE|MISSENSE|Gaa/Aaa|E23K|626|CDC23|protein_coding|CODING|YHR166C|exon_VIII_437172_439052)	Allele Transfer	Tolerated	0.45
YHR166C	CDC23	Q6R	NON_SYNONYMOUS_CODING(MODERATE|MISSENSE|cAg/cGg|Q6R|626|CDC23|protein_coding|CODING|YHR166C|exon_VIII_437172_439052)	Allele Transfer	Tolerated	0.45
YHR166C	CDC23	I203T	NON_SYNONYMOUS_CODING(MODERATE|MISSENSE|aTa/aCa|I203T|626|CDC23|protein_coding|CODING|YHR166C|exon_VIII_437172_439052)	Allele Transfer	Tolerated	0.62
YHR166C	CDC23	K204E	NON_SYNONYMOUS_CODING(MODERATE|MISSENSE|Aag/Gag|K204E|626|CDC23|protein_coding|CODING|YHR166C|exon_VIII_437172_439052)	Allele Transfer	Tolerated	0.64
YHR166C	CDC23	E550G	NON_SYNONYMOUS_CODING(MODERATE|MISSENSE|gAa/gGa|E550G|626|CDC23|protein_coding|CODING|YHR166C|exon_VIII_437172_439052)	Allele Transfer	Tolerated	1
YAL041W	CDC24	silent	SYNONYMOUS_CODING(LOW|SILENT|Tta/Cta|L441|854|CDC24|protein_coding|CODING|YAL041W|exon_I_62841_65405)	Allele Transfer	-
YAL041W	CDC24	D330Y	NON_SYNONYMOUS_CODING(MODERATE|MISSENSE|Gat/Tat|D330Y|854|CDC24|protein_coding|CODING|YAL041W|exon_I_62841_65405)	Allele Transfer	Affects Function	0
YAL041W	CDC24	F210S	NON_SYNONYMOUS_CODING(MODERATE|MISSENSE|tTt/tCt|F210S|854|CDC24|protein_coding|CODING|YAL041W|exon_I_62841_65405)	Allele Transfer	Affects Function	0.03
YAL041W	CDC24	S24P	NON_SYNONYMOUS_CODING(MODERATE|MISSENSE|Tcc/Ccc|S24P|854|CDC24|protein_coding|CODING|YAL041W|exon_I_62841_65405)	Allele Transfer	Tolerated	0.3
YAL041W	CDC24	S120P	NON_SYNONYMOUS_CODING(MODERATE|MISSENSE|Tcg/Ccg|S120P|854|CDC24|protein_coding|CODING|YAL041W|exon_I_62841_65405)	Allele Transfer	Tolerated	0.31
YAL041W	CDC24	E745G	NON_SYNONYMOUS_CODING(MODERATE|MISSENSE|gAa/gGa|E745G|854|CDC24|protein_coding|CODING|YAL041W|exon_I_62841_65405)	Allele Transfer	Tolerated	0.35
YAL041W	CDC24	M695V	NON_SYNONYMOUS_CODING(MODERATE|MISSENSE|Atg/Gtg|M695V|854|CDC24|protein_coding|CODING|YAL041W|exon_I_62841_65405)	Allele Transfer	Tolerated	0.6
YAL041W	CDC24	N809S	NON_SYNONYMOUS_CODING(MODERATE|MISSENSE|aAc/aGc|N809S|854|CDC24|protein_coding|CODING|YAL041W|exon_I_62841_65405)	Allele Transfer	Tolerated	0.93
YBL084C	CDC27	Putative deletion in poly (AAT)n region amino acids 373-388. Possible mapping issue	Deletion, uncertain.	Allele Transfer	-
YBL084C	CDC27	silent	SYNONYMOUS_CODING(LOW|SILENT|aaA/aaG|K507|758|CDC27|protein_coding|CODING|YBL084C|exon_II_67166_69442)	Allele Transfer	-
YBL084C	CDC27	silent	SYNONYMOUS_CODING(LOW|SILENT|aaG/aaA|K204|758|CDC27|protein_coding|CODING|YBL084C|exon_II_67166_69442)	Allele Transfer	-
YBL084C	CDC27	silent	SYNONYMOUS_CODING(LOW|SILENT|acT/acC|T734|758|CDC27|protein_coding|CODING|YBL084C|exon_II_67166_69442)	Allele Transfer	-
YBL084C	CDC27	silent	SYNONYMOUS_CODING(LOW|SILENT|gcC/gcT|A558|758|CDC27|protein_coding|CODING|YBL084C|exon_II_67166_69442)	Allele Transfer	-
YBL084C	CDC27	silent	SYNONYMOUS_CODING(LOW|SILENT|gcT/gcC|A695|758|CDC27|protein_coding|CODING|YBL084C|exon_II_67166_69442)	Allele Transfer	-
YBL084C	CDC27	silent	SYNONYMOUS_CODING(LOW|SILENT|tcT/tcC|S461|758|CDC27|protein_coding|CODING|YBL084C|exon_II_67166_69442)	Allele Transfer	-
YBL084C	CDC27	A600V	NON_SYNONYMOUS_CODING(MODERATE|MISSENSE|gCg/gTg|A600V|758|CDC27|protein_coding|CODING|YBL084C|exon_II_67166_69442)	Allele Transfer	Affects Function	0
YBL084C	CDC27	Q430S or silent (double NT sub). Discrepancy with reference sequence,	NON_SYNONYMOUS_CODING(MODERATE|MISSENSE|cAa/cCa|Q430P|758|CDC27|protein_coding|CODING|YBL084C|exon_II_67166_69442)	Allele Transfer	-
YBL084C	CDC27	Q430S or silent (double NT sub). Discrepancy with reference sequence.	STOP_GAINED(HIGH|NONSENSE|Caa/Taa|Q430*|758|CDC27|protein_coding|CODING|YBL084C|exon_II_67166_69442)	Allele Transfer	-
YBL084C	CDC27	D428V	NON_SYNONYMOUS_CODING(MODERATE|MISSENSE|gAt/gTt|D428V|758|CDC27|protein_coding|CODING|YBL084C|exon_II_67166_69442)	Allele Transfer	Tolerated	0.06
YBL084C	CDC27	Q31E	NON_SYNONYMOUS_CODING(MODERATE|MISSENSE|Cag/Gag|Q31E|758|CDC27|protein_coding|CODING|YBL084C|exon_II_67166_69442)	Allele Transfer	Tolerated	0.11
YBL084C	CDC27	S232L	NON_SYNONYMOUS_CODING(MODERATE|MISSENSE|tCg/tTg|S232L|758|CDC27|protein_coding|CODING|YBL084C|exon_II_67166_69442)	Allele Transfer	Tolerated	0.38
YBL084C	CDC27	S328P	NON_SYNONYMOUS_CODING(MODERATE|MISSENSE|Tct/Cct|S328P|758|CDC27|protein_coding|CODING|YBL084C|exon_II_67166_69442)	Allele Transfer	Tolerated	0.38
YBL084C	CDC27	F226S	NON_SYNONYMOUS_CODING(MODERATE|MISSENSE|tTt/tCt|F226S|758|CDC27|protein_coding|CODING|YBL084C|exon_II_67166_69442)	Allele Transfer	Tolerated	0.44
YBL084C	CDC27	I210T	NON_SYNONYMOUS_CODING(MODERATE|MISSENSE|aTt/aCt|I210T|758|CDC27|protein_coding|CODING|YBL084C|exon_II_67166_69442)	Allele Transfer	Tolerated	1
YOL139C	CDC33	E72G	NON_SYNONYMOUS_CODING(MODERATE|MISSENSE|gAa/gGa|E72G|213|CDC33|protein_coding|CODING|YOL139C|exon_XV_60383_61024)	Allele Transfer	Affects Function	0
YOL139C	CDC33	F182Y	NON_SYNONYMOUS_CODING(MODERATE|MISSENSE|tTc/tAc|F182Y|213|CDC33|protein_coding|CODING|YOL139C|exon_XV_60383_61024)	Allele Transfer	Affects Function	0.01
YDR054C	CDC34	P71S	NON_SYNONYMOUS_CODING(MODERATE|MISSENSE|Ccc/Tcc|P71S|295|CDC34|protein_coding|CODING|YDR054C|exon_IV_561439_562326)	Allele Transfer	Affects Function	0
YGL155W	CDC43	S85F	NON_SYNONYMOUS_CODING(MODERATE|MISSENSE|tCt/tTt|S85F|376|CDC43|protein_coding|CODING|YGL155W|exon_VII_214086_215216)	Allele Transfer	Tolerated	0.69
YLR103C	CDC45	L131P	NON_SYNONYMOUS_CODING(MODERATE|MISSENSE|cTc/cCc|L131P|650|CDC45|protein_coding|CODING|YLR103C|exon_XII_343990_345942)	Allele Transfer	Affects Function	0
YLR103C	CDC45	F8L	NON_SYNONYMOUS_CODING(MODERATE|MISSENSE|Ttt/Ctt|F8L|650|CDC45|protein_coding|CODING|YLR103C|exon_XII_343990_345942)	Allele Transfer	Tolerated	0.12
YLR103C	CDC45	I58V	NON_SYNONYMOUS_CODING(MODERATE|MISSENSE|Ata/Gta|I58V|650|CDC45|protein_coding|CODING|YLR103C|exon_XII_343990_345942)	Allele Transfer	Tolerated	0.16
YLR103C	CDC45	E457D	NON_SYNONYMOUS_CODING(MODERATE|MISSENSE|gaA/gaT|E457D|650|CDC45|protein_coding|CODING|YLR103C|exon_XII_343990_345942)	Allele Transfer	Tolerated	1
YDL126C	CDC48	silent	SYNONYMOUS_CODING(LOW|SILENT|atT/atA|I643|835|CDC48|protein_coding|CODING|YDL126C|exon_IV_236157_238664)	Allele Transfer	-
YDL126C	CDC48	silent	SYNONYMOUS_CODING(LOW|SILENT|ccT/ccC|P749|835|CDC48|protein_coding|CODING|YDL126C|exon_IV_236157_238664)	Allele Transfer	-
YDL126C	CDC48	silent	SYNONYMOUS_CODING(LOW|SILENT|gaA/gaG|E476|835|CDC48|protein_coding|CODING|YDL126C|exon_IV_236157_238664)	Allele Transfer	-
YDL126C	CDC48	silent	SYNONYMOUS_CODING(LOW|SILENT|gcA/gcG|A759|835|CDC48|protein_coding|CODING|YDL126C|exon_IV_236157_238664)	Allele Transfer	-
YDL126C	CDC48	silent	SYNONYMOUS_CODING(LOW|SILENT|gcA/gcG|A786|835|CDC48|protein_coding|CODING|YDL126C|exon_IV_236157_238664)	Allele Transfer	-
YDL126C	CDC48	silent	SYNONYMOUS_CODING(LOW|SILENT|Tta/Cta|L697|835|CDC48|protein_coding|CODING|YDL126C|exon_IV_236157_238664)	Allele Transfer	-
YDL126C	CDC48	E660G	NON_SYNONYMOUS_CODING(MODERATE|MISSENSE|gAa/gGa|E660G|835|CDC48|protein_coding|CODING|YDL126C|exon_IV_236157_238664)	Allele Transfer	Affects Function	0
YDL126C	CDC48	K706E	NON_SYNONYMOUS_CODING(MODERATE|MISSENSE|Aaa/Gaa|K706E|835|CDC48|protein_coding|CODING|YDL126C|exon_IV_236157_238664)	Allele Transfer	Affects Function	0
YMR001C	CDC5	P511L	NON_SYNONYMOUS_CODING(MODERATE|MISSENSE|cCa/cTa|P511L|705|CDC5|protein_coding|CODING|YMR001C|exon_XIII_269019_271136)	Allele Transfer	Tolerated	0.42
YDL017W	CDC7	F336S	NON_SYNONYMOUS_CODING(MODERATE|MISSENSE|tTt/tCt|F336S|507|CDC7|protein_coding|CODING|YDL017W|exon_IV_424207_425730)	Allele Transfer	Affects Function	0
YDL017W	CDC7	I273T	NON_SYNONYMOUS_CODING(MODERATE|MISSENSE|aTt/aCt|I273T|507|CDC7|protein_coding|CODING|YDL017W|exon_IV_424207_425730)	Allele Transfer	Tolerated	0.37
YBR029C	CDS1	silent	SYNONYMOUS_CODING(LOW|SILENT|agA/agG|R355|457|CDS1|protein_coding|CODING|YBR029C|exon_II_296369_297742)	Diploid Shuffle	-
YBR029C	CDS1	silent	SYNONYMOUS_CODING(LOW|SILENT|ccC/ccT|P249|457|CDS1|protein_coding|CODING|YBR029C|exon_II_296369_297742)	Diploid Shuffle	-
YBR029C	CDS1	silent	SYNONYMOUS_CODING(LOW|SILENT|ccT/ccC|P5|457|CDS1|protein_coding|CODING|YBR029C|exon_II_296369_297742)	Diploid Shuffle	-
YBR029C	CDS1	silent	SYNONYMOUS_CODING(LOW|SILENT|gaA/gaG|E56|457|CDS1|protein_coding|CODING|YBR029C|exon_II_296369_297742)	Diploid Shuffle	-
YBR029C	CDS1	silent	SYNONYMOUS_CODING(LOW|SILENT|ggT/ggC|G75|457|CDS1|protein_coding|CODING|YBR029C|exon_II_296369_297742)	Diploid Shuffle	-
YBR029C	CDS1	silent	SYNONYMOUS_CODING(LOW|SILENT|tgC/tgT|C222|457|CDS1|protein_coding|CODING|YBR029C|exon_II_296369_297742)	Diploid Shuffle	-
YBR029C	CDS1	L420M	NON_SYNONYMOUS_CODING(MODERATE|MISSENSE|Ttg/Atg|L420M|457|CDS1|protein_coding|CODING|YBR029C|exon_II_296369_297742)	Diploid Shuffle	Affects Function	0
YBR029C	CDS1	L126P	NON_SYNONYMOUS_CODING(MODERATE|MISSENSE|cTc/cCc|L126P|457|CDS1|protein_coding|CODING|YBR029C|exon_II_296369_297742)	Diploid Shuffle	Affects Function	0
YBR029C	CDS1	N210S	NON_SYNONYMOUS_CODING(MODERATE|MISSENSE|aAc/aGc|N210S|457|CDS1|protein_coding|CODING|YBR029C|exon_II_296369_297742)	Diploid Shuffle	Affects Function	0
YBR029C	CDS1	F216L	NON_SYNONYMOUS_CODING(MODERATE|MISSENSE|ttC/ttA|F216L|457|CDS1|protein_coding|CODING|YBR029C|exon_II_296369_297742)	Diploid Shuffle	Affects Function	0.03
YBR029C	CDS1	T278A	NON_SYNONYMOUS_CODING(MODERATE|MISSENSE|Act/Gct|T278A|457|CDS1|protein_coding|CODING|YBR029C|exon_II_296369_297742)	Diploid Shuffle	Tolerated	0.24
YBR029C	CDS1	K30E	NON_SYNONYMOUS_CODING(MODERATE|MISSENSE|Aaa/Gaa|K30E|457|CDS1|protein_coding|CODING|YBR029C|exon_II_296369_297742)	Diploid Shuffle	Tolerated	0.32
YBR029C	CDS1	F446Y	NON_SYNONYMOUS_CODING(MODERATE|MISSENSE|tTt/tAt|F446Y|457|CDS1|protein_coding|CODING|YBR029C|exon_II_296369_297742)	Diploid Shuffle	Tolerated	0.5
YHR122W	CIA2	silent	SYNONYMOUS_CODING(LOW|SILENT|atT/atA|I187|231|YHR122W|protein_coding|CODING|YHR122W|exon_VIII_353628_354323)	Diploid Shuffle	-
YHR122W	CIA2	E108G	NON_SYNONYMOUS_CODING(MODERATE|MISSENSE|gAa/gGa|E108G|231|YHR122W|protein_coding|CODING|YHR122W|exon_VIII_353628_354323)	Diploid Shuffle	Affects Function	0
YHR122W	CIA2	I171T	NON_SYNONYMOUS_CODING(MODERATE|MISSENSE|aTa/aCa|I171T|231|YHR122W|protein_coding|CODING|YHR122W|exon_VIII_353628_354323)	Diploid Shuffle	Affects Function	0
YGL238W	CSE1	Silent	Q33 CAA to CAG (IGV verified)	Diploid Shuffle	-
YGL238W	CSE1	silent	SYNONYMOUS_CODING(LOW|SILENT|aaT/aaC|N544|960|CSE1|protein_coding|CODING|YGL238W|exon_VII_49552_52434)	Diploid Shuffle	-
YGL238W	CSE1	silent	SYNONYMOUS_CODING(LOW|SILENT|atC/atT|I664|960|CSE1|protein_coding|CODING|YGL238W|exon_VII_49552_52434)	Diploid Shuffle	-
YGL238W	CSE1	silent	SYNONYMOUS_CODING(LOW|SILENT|caA/caG|Q655|960|CSE1|protein_coding|CODING|YGL238W|exon_VII_49552_52434)	Diploid Shuffle	-
YGL238W	CSE1	silent	SYNONYMOUS_CODING(LOW|SILENT|ccA/ccG|P689|960|CSE1|protein_coding|CODING|YGL238W|exon_VII_49552_52434)	Diploid Shuffle	-
YGL238W	CSE1	silent	SYNONYMOUS_CODING(LOW|SILENT|ccC/ccT|P499|960|CSE1|protein_coding|CODING|YGL238W|exon_VII_49552_52434)	Diploid Shuffle	-
YGL238W	CSE1	silent	SYNONYMOUS_CODING(LOW|SILENT|ccT/ccC|P250|960|CSE1|protein_coding|CODING|YGL238W|exon_VII_49552_52434)	Diploid Shuffle	-
YGL238W	CSE1	silent	SYNONYMOUS_CODING(LOW|SILENT|gaA/gaG|E459|960|CSE1|protein_coding|CODING|YGL238W|exon_VII_49552_52434)	Diploid Shuffle	-
YGL238W	CSE1	silent	SYNONYMOUS_CODING(LOW|SILENT|gaG/gaA|E652|960|CSE1|protein_coding|CODING|YGL238W|exon_VII_49552_52434)	Diploid Shuffle	-
YGL238W	CSE1	silent	SYNONYMOUS_CODING(LOW|SILENT|gaT/gaC|D161|960|CSE1|protein_coding|CODING|YGL238W|exon_VII_49552_52434)	Diploid Shuffle	-
YGL238W	CSE1	silent	SYNONYMOUS_CODING(LOW|SILENT|gaT/gaC|D186|960|CSE1|protein_coding|CODING|YGL238W|exon_VII_49552_52434)	Diploid Shuffle	-
YGL238W	CSE1	silent	SYNONYMOUS_CODING(LOW|SILENT|taT/taC|Y660|960|CSE1|protein_coding|CODING|YGL238W|exon_VII_49552_52434)	Diploid Shuffle	-
YGL238W	CSE1	silent	SYNONYMOUS_CODING(LOW|SILENT|tcA/tcG|S868|960|CSE1|protein_coding|CODING|YGL238W|exon_VII_49552_52434)	Diploid Shuffle	-
YGL238W	CSE1	silent	SYNONYMOUS_CODING(LOW|SILENT|tcT/tcA|S893|960|CSE1|protein_coding|CODING|YGL238W|exon_VII_49552_52434)	Diploid Shuffle	-
YGL238W	CSE1	silent	SYNONYMOUS_CODING(LOW|SILENT|ttG/ttA|L898|960|CSE1|protein_coding|CODING|YGL238W|exon_VII_49552_52434)	Diploid Shuffle	-
YGL238W	CSE1	silent	SYNOSYNONYMOUS_CODING(LOW|SILENT|gcA/gcG|A56|960|CSE1|protein_coding|CODING|YGL238W|exon_VII_49552_52434)	Diploid Shuffle	-
YGL238W	CSE1	E31G	NON_SYNONON_SYNONYMOUS_CODING(MODERATE|MISSENSE|gAg/gGg|E31G|960|CSE1|protein_coding|CODING|YGL238W|exon_VII_49552_52434)	Diploid Shuffle	Affects Function	0
YGL238W	CSE1	F455L	NON_SYNONYMOUS_CODING(MODERATE|MISSENSE|Ttt/Ctt|F455L|960|CSE1|protein_coding|CODING|YGL238W|exon_VII_49552_52434)	Diploid Shuffle	Affects Function	0
YGL238W	CSE1	I818S	NON_SYNONYMOUS_CODING(MODERATE|MISSENSE|aTt/aGt|I818S|960|CSE1|protein_coding|CODING|YGL238W|exon_VII_49552_52434)	Diploid Shuffle	Affects Function	0
YGL238W	CSE1	K733E	NON_SYNONYMOUS_CODING(MODERATE|MISSENSE|Aag/Gag|K733E|960|CSE1|protein_coding|CODING|YGL238W|exon_VII_49552_52434)	Diploid Shuffle	Affects Function	0
YGL238W	CSE1	R379G	NON_SYNONYMOUS_CODING(MODERATE|MISSENSE|Agg/Ggg|R379G|960|CSE1|protein_coding|CODING|YGL238W|exon_VII_49552_52434)	Diploid Shuffle	Affects Function	0
YGL238W	CSE1	E72K	NON_SYNONYMOUS_CODING(MODERATE|MISSENSE|Gaa/Aaa|E72K|960|CSE1|protein_coding|CODING|YGL238W|exon_VII_49552_52434)	Diploid Shuffle	Affects Function	0.01
YGL238W	CSE1	T446A	NON_SYNONYMOUS_CODING(MODERATE|MISSENSE|Aca/Gca|T446A|960|CSE1|protein_coding|CODING|YGL238W|exon_VII_49552_52434)	Diploid Shuffle	Affects Function	0.02
YGL238W	CSE1	N467Y	NON_SYNONYMOUS_CODING(MODERATE|MISSENSE|Aac/Tac|N467Y|960|CSE1|protein_coding|CODING|YGL238W|exon_VII_49552_52434)	Diploid Shuffle	Affects Function	0.03
YGL238W	CSE1	N628Y	NON_SYNONYMOUS_CODING(MODERATE|MISSENSE|Aat/Tat|N628Y|960|CSE1|protein_coding|CODING|YGL238W|exon_VII_49552_52434)	Diploid Shuffle	Affects Function	0.05
YGL238W	CSE1	H800L	NON_SYNONYMOUS_CODING(MODERATE|MISSENSE|cAc/cTc|H800L|960|CSE1|protein_coding|CODING|YGL238W|exon_VII_49552_52434)	Diploid Shuffle	Tolerated	0.13
YGL238W	CSE1	K680E	NON_SYNONYMOUS_CODING(MODERATE|MISSENSE|Aag/Gag|K680E|960|CSE1|protein_coding|CODING|YGL238W|exon_VII_49552_52434)	Diploid Shuffle	Tolerated	0.14
YGL238W	CSE1	E924V	NON_SYNONYMOUS_CODING(MODERATE|MISSENSE|gAa/gTa|E924V|960|CSE1|protein_coding|CODING|YGL238W|exon_VII_49552_52434)	Diploid Shuffle	Tolerated	0.17
YGL238W	CSE1	N330S	NON_SYNONYMOUS_CODING(MODERATE|MISSENSE|aAc/aGc|N330S|960|CSE1|protein_coding|CODING|YGL238W|exon_VII_49552_52434)	Diploid Shuffle	Tolerated	0.19
YGL238W	CSE1	M841T	NON_SYNONYMOUS_CODING(MODERATE|MISSENSE|aTg/aCg|M841T|960|CSE1|protein_coding|CODING|YGL238W|exon_VII_49552_52434)	Diploid Shuffle	Tolerated	0.35
YGL238W	CSE1	L51I	Not called but evident in IGV. Verified	Diploid Shuffle	Tolerated	0.43
YGL238W	CSE1	N286S	NON_SYNONYMOUS_CODING(MODERATE|MISSENSE|aAt/aGt|N286S|960|CSE1|protein_coding|CODING|YGL238W|exon_VII_49552_52434)	Diploid Shuffle	Tolerated	0.64
YGL238W	CSE1	E804K	NON_SYNONYMOUS_CODING(MODERATE|MISSENSE|Gaa/Aaa|E804K|960|CSE1|protein_coding|CODING|YGL238W|exon_VII_49552_52434)	Diploid Shuffle	Tolerated	0.73
YGL238W	CSE1	N301S	NON_SYNONYMOUS_CODING(MODERATE|MISSENSE|aAc/aGc|N301S|960|CSE1|protein_coding|CODING|YGL238W|exon_VII_49552_52434)	Diploid Shuffle	Tolerated	0.75
YGL238W	CSE1	T184A	NON_SYNONYMOUS_CODING(MODERATE|MISSENSE|Acg/Gcg|T184A|960|CSE1|protein_coding|CODING|YGL238W|exon_VII_49552_52434)	Diploid Shuffle	Tolerated	0.77
YGL238W	CSE1	Q188L	NON_SYNONYMOUS_CODING(MODERATE|MISSENSE|cAg/cTg|Q188L|960|CSE1|protein_coding|CODING|YGL238W|exon_VII_49552_52434)	Diploid Shuffle	Tolerated	0.82
YMR094W	CTF13	E146K	NON_SYNONYMOUS_CODING(MODERATE|MISSENSE|Gag/Aag|E146K|478|CTF13|protein_coding|CODING|YMR094W|exon_XIII_455824_457260)	Allele Transfer	Affects Function	0.02
YMR094W	CTF13	S166G	NON_SYNONYMOUS_CODING(MODERATE|MISSENSE|Agt/Ggt|S166G|478|CTF13|protein_coding|CODING|YMR094W|exon_XIII_455824_457260)	Allele Transfer	Tolerated	0.57
YMR094W	CTF13	S154G	NON_SYNONYMOUS_CODING(MODERATE|MISSENSE|Agt/Ggt|S154G|478|CTF13|protein_coding|CODING|YMR094W|exon_XIII_455824_457260)	Allele Transfer	Tolerated	0.84
YCR054C	CTR86	silent	SYNONYMOUS_CODING(LOW|SILENT|acT/acC|T257|563|CTR86|protein_coding|CODING|YCR054C|exon_III_218372_220063)	Allele Transfer	-
YCR054C	CTR86	silent	SYNONYMOUS_CODING(LOW|SILENT|gaT/gaC|D484|563|CTR86|protein_coding|CODING|YCR054C|exon_III_218372_220063)	Allele Transfer	-
YCR054C	CTR86	L294S	NON_SYNONYMOUS_CODING(MODERATE|MISSENSE|tTg/tCg|L294S|563|CTR86|protein_coding|CODING|YCR054C|exon_III_218372_220063)	Allele Transfer	Tolerated	0.06
YCR054C	CTR86	E306G	NON_SYNONYMOUS_CODING(MODERATE|MISSENSE|gAa/gGa|E306G|563|CTR86|protein_coding|CODING|YCR054C|exon_III_218372_220063)	Allele Transfer	Tolerated	0.11
YCR054C	CTR86	F368L	NON_SYNONYMOUS_CODING(MODERATE|MISSENSE|ttC/ttA|F368L|563|CTR86|protein_coding|CODING|YCR054C|exon_III_218372_220063)	Allele Transfer	Tolerated	0.12
YCR054C	CTR86	L163P	NON_SYNONYMOUS_CODING(MODERATE|MISSENSE|cTt/cCt|L163P|563|CTR86|protein_coding|CODING|YCR054C|exon_III_218372_220063)	Allele Transfer	Tolerated	0.14
YCR054C	CTR86	P462L	NON_SYNONYMOUS_CODING(MODERATE|MISSENSE|cCt/cTt|P462L|563|CTR86|protein_coding|CODING|YCR054C|exon_III_218372_220063)	Allele Transfer	Tolerated	0.16
YCR054C	CTR86	N480S	NON_SYNONYMOUS_CODING(MODERATE|MISSENSE|aAt/aGt|N480S|563|CTR86|protein_coding|CODING|YCR054C|exon_III_218372_220063)	Allele Transfer	Tolerated	0.22
YCR054C	CTR86	E417V	NON_SYNONYMOUS_CODING(MODERATE|MISSENSE|gAa/gTa|E417V|563|CTR86|protein_coding|CODING|YCR054C|exon_III_218372_220063)	Allele Transfer	Tolerated	0.28
YCR054C	CTR86	E182G	NON_SYNONYMOUS_CODING(MODERATE|MISSENSE|gAg/gGg|E182G|563|CTR86|protein_coding|CODING|YCR054C|exon_III_218372_220063)	Allele Transfer	Tolerated	0.36
YCR054C	CTR86	S346P	NON_SYNONYMOUS_CODING(MODERATE|MISSENSE|Tca/Cca|S346P|563|CTR86|protein_coding|CODING|YCR054C|exon_III_218372_220063)	Allele Transfer	Tolerated	0.36
YCR054C	CTR86	K338R	NON_SYNONYMOUS_CODING(MODERATE|MISSENSE|aAa/aGa|K338R|563|CTR86|protein_coding|CODING|YCR054C|exon_III_218372_220063)	Allele Transfer	Tolerated	0.46
YCR054C	CTR86	S377T	NON_SYNONYMOUS_CODING(MODERATE|MISSENSE|Tcg/Acg|S377T|563|CTR86|protein_coding|CODING|YCR054C|exon_III_218372_220063)	Allele Transfer	Tolerated	0.49
YCR054C	CTR86	V520A	NON_SYNONYMOUS_CODING(MODERATE|MISSENSE|gTt/gCt|V520A|563|CTR86|protein_coding|CODING|YCR054C|exon_III_218372_220063)	Allele Transfer	Tolerated	0.55
YMR240C	CUS1	silent	SYNONYMOUS_CODING(LOW|SILENT|acT/acA|T129|436|CUS1|protein_coding|CODING|YMR240C|exon_XIII_749929_751239)	Allele Transfer	-
YMR240C	CUS1	silent	SYNONYMOUS_CODING(LOW|SILENT|ccA/ccG|P157|436|CUS1|protein_coding|CODING|YMR240C|exon_XIII_749929_751239)	Allele Transfer	-
YMR240C	CUS1	silent	SYNONYMOUS_CODING(LOW|SILENT|ccT/ccC|P373|436|CUS1|protein_coding|CODING|YMR240C|exon_XIII_749929_751239)	Allele Transfer	-
YMR240C	CUS1	silent	SYNONYMOUS_CODING(LOW|SILENT|ctT/ctC|L420|436|CUS1|protein_coding|CODING|YMR240C|exon_XIII_749929_751239)	Allele Transfer	-
YMR240C	CUS1	silent	SYNONYMOUS_CODING(LOW|SILENT|gaT/gaC|D241|436|CUS1|protein_coding|CODING|YMR240C|exon_XIII_749929_751239)	Allele Transfer	-
YMR240C	CUS1	I330T	NON_SYNONYMOUS_CODING(MODERATE|MISSENSE|aTt/aCt|I330T|436|CUS1|protein_coding|CODING|YMR240C|exon_XIII_749929_751239)	Allele Transfer	Affects Function	0
YMR240C	CUS1	K138Q	NON_SYNONYMOUS_CODING(MODERATE|MISSENSE|Aaa/Caa|K138Q|436|CUS1|protein_coding|CODING|YMR240C|exon_XIII_749929_751239)	Allele Transfer	Affects Function	0
YMR240C	CUS1	L159S	NON_SYNONYMOUS_CODING(MODERATE|MISSENSE|tTa/tCa|L159S|436|CUS1|protein_coding|CODING|YMR240C|exon_XIII_749929_751239)	Allele Transfer	Affects Function	0
YMR240C	CUS1	Y150N	NON_SYNONYMOUS_CODING(MODERATE|MISSENSE|Tac/Aac|Y150N|436|CUS1|protein_coding|CODING|YMR240C|exon_XIII_749929_751239)	Allele Transfer	Tolerated	0.16
YMR240C	CUS1	D396G	NON_SYNONYMOUS_CODING(MODERATE|MISSENSE|gAt/gGt|D396G|436|CUS1|protein_coding|CODING|YMR240C|exon_XIII_749929_751239)	Allele Transfer	Tolerated	0.28
YMR240C	CUS1	S411P	NON_SYNONYMOUS_CODING(MODERATE|MISSENSE|Tcc/Ccc|S411P|436|CUS1|protein_coding|CODING|YMR240C|exon_XIII_749929_751239)	Allele Transfer	Tolerated	0.28
YMR240C	CUS1	H405R	NON_SYNONYMOUS_CODING(MODERATE|MISSENSE|cAc/cGc|H405R|436|CUS1|protein_coding|CODING|YMR240C|exon_XIII_749929_751239)	Allele Transfer	Tolerated	0.44
YMR240C	CUS1	K358N	NON_SYNONYMOUS_CODING(MODERATE|MISSENSE|aaA/aaT|K358N|436|CUS1|protein_coding|CODING|YMR240C|exon_XIII_749929_751239)	Allele Transfer	Tolerated	0.56
YMR240C	CUS1	N423S	NON_SYNONYMOUS_CODING(MODERATE|MISSENSE|aAc/aGc|N423S|436|CUS1|protein_coding|CODING|YMR240C|exon_XIII_749929_751239)	Allele Transfer	Tolerated	0.69
YMR240C	CUS1	K315E	NON_SYNONYMOUS_CODING(MODERATE|MISSENSE|Aag/Gag|K315E|436|CUS1|protein_coding|CODING|YMR240C|exon_XIII_749929_751239)	Allele Transfer	Tolerated	0.85
YMR240C	CUS1	D393E	NON_SYNONYMOUS_CODING(MODERATE|MISSENSE|gaC/gaA|D393E|436|CUS1|protein_coding|CODING|YMR240C|exon_XIII_749929_751239)	Allele Transfer	Tolerated	1
YDL209C	CWC2	K179R (Double NT sub)	SYNONYMOUS_CODING(LOW|SILENT|aaA/aaG|K179|339|CWC2|protein_coding|CODING|YDL209C|exon_IV_86208_87227)	Diploid Shuffle	-
YDL209C	CWC2	silent	SYNONYMOUS_CODING(LOW|SILENT|ctA/ctG|L221|339|CWC2|protein_coding|CODING|YDL209C|exon_IV_86208_87227)	Diploid Shuffle	-
YDL209C	CWC2	silent	SYNONYMOUS_CODING(LOW|SILENT|ctA/ctG|L289|339|CWC2|protein_coding|CODING|YDL209C|exon_IV_86208_87227)	Diploid Shuffle	-
YDL209C	CWC2	silent	SYNONYMOUS_CODING(LOW|SILENT|gaT/gaC|D209|339|CWC2|protein_coding|CODING|YDL209C|exon_IV_86208_87227)	Diploid Shuffle	-
YDL209C	CWC2	silent	SYNONYMOUS_CODING(LOW|SILENT|gcG/gcA|A42|339|CWC2|protein_coding|CODING|YDL209C|exon_IV_86208_87227)	Diploid Shuffle	-
YDL209C	CWC2	L204S	NON_SYNONYMOUS_CODING(MODERATE|MISSENSE|tTg/tCg|L204S|339|CWC2|protein_coding|CODING|YDL209C|exon_IV_86208_87227)	Diploid Shuffle	Affects Function	0
YDL209C	CWC2	Y89H	NON_SYNONYMOUS_CODING(MODERATE|MISSENSE|Tat/Cat|Y89H|339|CWC2|protein_coding|CODING|YDL209C|exon_IV_86208_87227)	Diploid Shuffle	Affects Function	0
YDL209C	CWC2	E217K	NON_SYNONYMOUS_CODING(MODERATE|MISSENSE|Gag/Aag|E217K|339|CWC2|protein_coding|CODING|YDL209C|exon_IV_86208_87227)	Diploid Shuffle	Affects Function	0.01
YDL209C	CWC2	K14T	NON_SYNONYMOUS_CODING(MODERATE|MISSENSE|aAg/aCg|K14T|339|CWC2|protein_coding|CODING|YDL209C|exon_IV_86208_87227)	Diploid Shuffle	Tolerated	0.05
YDL209C	CWC2	L292I	NON_SYNONYMOUS_CODING(MODERATE|MISSENSE|Tta/Ata|L292I|339|CWC2|protein_coding|CODING|YDL209C|exon_IV_86208_87227)	Diploid Shuffle	Tolerated	0.19
YDL209C	CWC2	K179R (Double NT sub)	NON_SYNONYMOUS_CODING(MODERATE|MISSENSE|aAa/aGa|K179R|339|CWC2|protein_coding|CODING|YDL209C|exon_IV_86208_87227)	Diploid Shuffle	Tolerated	0.87
YGR278W	CWC22	silent	SYNONYMOUS_CODING(LOW|SILENT|aaT/aaC|N84|577|CWC22|protein_coding|CODING|YGR278W|exon_VII_1046738_1048471)	Diploid Shuffle	-
YGR278W	CWC22	silent	SYNONYMOUS_CODING(LOW|SILENT|atT/atC|I130|577|CWC22|protein_coding|CODING|YGR278W|exon_VII_1046738_1048471)	Diploid Shuffle	-
YGR278W	CWC22	silent	SYNONYMOUS_CODING(LOW|SILENT|gaA/gaG|E534|577|CWC22|protein_coding|CODING|YGR278W|exon_VII_1046738_1048471)	Diploid Shuffle	-
YGR278W	CWC22	silent	SYNONYMOUS_CODING(LOW|SILENT|ttT/ttC|F365|577|CWC22|protein_coding|CODING|YGR278W|exon_VII_1046738_1048471)	Diploid Shuffle	-
YGR278W	CWC22	silent	SYNONYMOUS_CODING(LOW|SILENT|ttT/ttC|F527|577|CWC22|protein_coding|CODING|YGR278W|exon_VII_1046738_1048471)	Diploid Shuffle	-
YGR278W	CWC22	H390Q	NON_SYNONYMOUS_CODING(MODERATE|MISSENSE|caC/caA|H390Q|577|CWC22|protein_coding|CODING|YGR278W|exon_VII_1046738_1048471)	Diploid Shuffle	Affects Function	0
YGR278W	CWC22	P88L	NON_SYNONYMOUS_CODING(MODERATE|MISSENSE|cCa/cTa|P88L|577|CWC22|protein_coding|CODING|YGR278W|exon_VII_1046738_1048471)	Diploid Shuffle	Affects Function	0
YGR278W	CWC22	D454G	NON_SYNONYMOUS_CODING(MODERATE|MISSENSE|gAc/gGc|D454G|577|CWC22|protein_coding|CODING|YGR278W|exon_VII_1046738_1048471)	Diploid Shuffle	Affects Function	0.02
YGR278W	CWC22	T284A	NON_SYNONYMOUS_CODING(MODERATE|MISSENSE|Aca/Gca|T284A|577|CWC22|protein_coding|CODING|YGR278W|exon_VII_1046738_1048471)	Diploid Shuffle	Affects Function	0.02
YGR278W	CWC22	A78T	NON_SYNONYMOUS_CODING(MODERATE|MISSENSE|Gct/Act|A78T|577|CWC22|protein_coding|CODING|YGR278W|exon_VII_1046738_1048471)	Diploid Shuffle	Affects Function	0.03
YGR278W	CWC22	L164P	NON_SYNONYMOUS_CODING(MODERATE|MISSENSE|cTt/cCt|L164P|577|CWC22|protein_coding|CODING|YGR278W|exon_VII_1046738_1048471)	Diploid Shuffle	Tolerated	0.07
YGR278W	CWC22	K509M	NON_SYNONYMOUS_CODING(MODERATE|MISSENSE|aAg/aTg|K509M|577|CWC22|protein_coding|CODING|YGR278W|exon_VII_1046738_1048471)	Diploid Shuffle	Tolerated	0.12
YGR278W	CWC22	E499G	NON_SYNONYMOUS_CODING(MODERATE|MISSENSE|gAa/gGa|E499G|577|CWC22|protein_coding|CODING|YGR278W|exon_VII_1046738_1048471)	Diploid Shuffle	Tolerated	0.17
YGR278W	CWC22	Q437R	NON_SYNONYMOUS_CODING(MODERATE|MISSENSE|cAa/cGa|Q437R|577|CWC22|protein_coding|CODING|YGR278W|exon_VII_1046738_1048471)	Diploid Shuffle	Tolerated	0.28
YGR278W	CWC22	S538P	NON_SYNONYMOUS_CODING(MODERATE|MISSENSE|Tca/Cca|S538P|577|CWC22|protein_coding|CODING|YGR278W|exon_VII_1046738_1048471)	Diploid Shuffle	Tolerated	0.29
YDR016C	DAD1	F20L	NON_SYNONYMOUS_CODING(MODERATE|MISSENSE|Ttc/Ctc|F20L|94|DAD1|protein_coding|CODING|YDR016C|exon_IV_478472_478756)	Diploid Shuffle	Affects Function	0
YOR046C	DBP5	silent	SYNONYMOUS_CODING(LOW|SILENT|gaT/gaC|D63|482|DBP5|protein_coding|CODING|YOR046C|exon_XV_414460_415908)	Allele Transfer	-
YOR046C	DBP5	L220P	NON_SYNONYMOUS_CODING(MODERATE|MISSENSE|cTt/cCt|L220P|482|DBP5|protein_coding|CODING|YOR046C|exon_XV_414460_415908)	Allele Transfer	Tolerated	0.06
YOR046C	DBP5	T466S	NON_SYNONYMOUS_CODING(MODERATE|MISSENSE|Acg/Tcg|T466S|482|DBP5|protein_coding|CODING|YOR046C|exon_XV_414460_415908)	Allele Transfer	Tolerated	0.08
YHR019C	DED81	silent	SYNONYMOUS_CODING(LOW|SILENT|ccA/ccG|P275|554|DED81|protein_coding|CODING|YHR019C|exon_VIII_141887_143551)	Diploid Shuffle	-
YHR019C	DED81	silent	SYNONYMOUS_CODING(LOW|SILENT|gcA/gcT|A93|554|DED81|protein_coding|CODING|YHR019C|exon_VIII_141887_143551)	Diploid Shuffle	-
YHR019C	DED81	F326L	NON_SYNONYMOUS_CODING(MODERATE|MISSENSE|Ttc/Ctc|F326L|554|DED81|protein_coding|CODING|YHR019C|exon_VIII_141887_143551)	Diploid Shuffle	Affects Function	0
YHR019C	DED81	I138T	NON_SYNONYMOUS_CODING(MODERATE|MISSENSE|aTc/aCc|I138T|554|DED81|protein_coding|CODING|YHR019C|exon_VIII_141887_143551)	Diploid Shuffle	Affects Function	0
YHR019C	DED81	I411T	NON_SYNONYMOUS_CODING(MODERATE|MISSENSE|aTc/aCc|I411T|554|DED81|protein_coding|CODING|YHR019C|exon_VIII_141887_143551)	Diploid Shuffle	Affects Function	0
YHR019C	DED81	L379H	NON_SYNONYMOUS_CODING(MODERATE|MISSENSE|cTc/cAc|L379H|554|DED81|protein_coding|CODING|YHR019C|exon_VIII_141887_143551)	Diploid Shuffle	Affects Function	0
YHR019C	DED81	Y5H	NON_SYNONYMOUS_CODING(MODERATE|MISSENSE|Tac/Cac|Y5H|554|DED81|protein_coding|CODING|YHR019C|exon_VIII_141887_143551)	Diploid Shuffle	Tolerated	0.09
YHR019C	DED81	E85V	NON_SYNONYMOUS_CODING(MODERATE|MISSENSE|gAg/gTg|E85V|554|DED81|protein_coding|CODING|YHR019C|exon_VIII_141887_143551)	Diploid Shuffle	Tolerated	0.11
YHR019C	DED81	C71G	NON_SYNONYMOUS_CODING(MODERATE|MISSENSE|Tgt/Ggt|C71G|554|DED81|protein_coding|CODING|YHR019C|exon_VIII_141887_143551)	Diploid Shuffle	Tolerated	0.31
YHR019C	DED81	V189A	NON_SYNONYMOUS_CODING(MODERATE|MISSENSE|gTc/gCc|V189A|554|DED81|protein_coding|CODING|YHR019C|exon_VIII_141887_143551)	Diploid Shuffle	Tolerated	0.31
YHR019C	DED81	K87R	NON_SYNONYMOUS_CODING(MODERATE|MISSENSE|aAg/aGg|K87R|554|DED81|protein_coding|CODING|YHR019C|exon_VIII_141887_143551)	Diploid Shuffle	Tolerated	0.87
YPR082C	DIB1	silent	SYNONYMOUS_CODING(LOW|SILENT|aaA/aaG|K110|143|DIB1|protein_coding|CODING|YPR082C|exon_XVI_704223_704654)	Diploid Shuffle	-
YPR082C	DIB1	silent	SYNONYMOUS_CODING(LOW|SILENT|gaT/gaC|D94|143|DIB1|protein_coding|CODING|YPR082C|exon_XVI_704223_704654)	Diploid Shuffle	-
YPR082C	DIB1	silent	SYNONYMOUS_CODING(LOW|SILENT|gcC/gcT|A124|143|DIB1|protein_coding|CODING|YPR082C|exon_XVI_704223_704654)	Diploid Shuffle	-
YPR082C	DIB1	V15M	NON_SYNONYMOUS_CODING(MODERATE|MISSENSE|Gtg/Atg|V15M|143|DIB1|protein_coding|CODING|YPR082C|exon_XVI_704223_704654)	Diploid Shuffle	Affects Function	0
YPR082C	DIB1	N127D	NON_SYNONYMOUS_CODING(MODERATE|MISSENSE|Aac/Gac|N127D|143|DIB1|protein_coding|CODING|YPR082C|exon_XVI_704223_704654)	Diploid Shuffle	Affects Function	0.01
YPR082C	DIB1	T23S	NON_SYNONYMOUS_CODING(MODERATE|MISSENSE|Act/Tct|T23S|143|DIB1|protein_coding|CODING|YPR082C|exon_XVI_704223_704654)	Diploid Shuffle	Affects Function	0.02
YPR082C	DIB1	K34E	NON_SYNONYMOUS_CODING(MODERATE|MISSENSE|Aaa/Gaa|K34E|143|DIB1|protein_coding|CODING|YPR082C|exon_XVI_704223_704654)	Diploid Shuffle	Tolerated	0.15
YPR082C	DIB1	I106V	NON_SYNONYMOUS_CODING(MODERATE|MISSENSE|Att/Gtt|I106V|143|DIB1|protein_coding|CODING|YPR082C|exon_XVI_704223_704654)	Diploid Shuffle	Tolerated	1
YLR129W	DIP2	silent	SYNONYMOUS_CODING(LOW|SILENT|gaA/gaG|E744|943|DIP2|protein_coding|CODING|YLR129W|exon_XII_399658_402489)	Diploid Shuffle	-
YLR129W	DIP2	silent	SYNONYMOUS_CODING(LOW|SILENT|gaA/gaG|E867|943|DIP2|protein_coding|CODING|YLR129W|exon_XII_399658_402489)	Diploid Shuffle	-
YLR129W	DIP2	silent	SYNONYMOUS_CODING(LOW|SILENT|gcT/gcC|A748|943|DIP2|protein_coding|CODING|YLR129W|exon_XII_399658_402489)	Diploid Shuffle	-
YLR129W	DIP2	silent	SYNONYMOUS_CODING(LOW|SILENT|ggT/ggC|G155|943|DIP2|protein_coding|CODING|YLR129W|exon_XII_399658_402489)	Diploid Shuffle	-
YLR129W	DIP2	silent	SYNONYMOUS_CODING(LOW|SILENT|ggT/ggC|G485|943|DIP2|protein_coding|CODING|YLR129W|exon_XII_399658_402489)	Diploid Shuffle	-
YLR129W	DIP2	silent	SYNONYMOUS_CODING(LOW|SILENT|Tta/Cta|L810|943|DIP2|protein_coding|CODING|YLR129W|exon_XII_399658_402489)	Diploid Shuffle	-
YLR129W	DIP2	C607G	NON_SYNONYMOUS_CODING(MODERATE|MISSENSE|Tgt/Ggt|C607G|943|DIP2|protein_coding|CODING|YLR129W|exon_XII_399658_402489)	Diploid Shuffle	Affects Function	0
YLR129W	DIP2	R391G	NON_SYNONYMOUS_CODING(MODERATE|MISSENSE|Aga/Gga|R391G|943|DIP2|protein_coding|CODING|YLR129W|exon_XII_399658_402489)	Diploid Shuffle	Affects Function	0
YLR129W	DIP2	S870F	NON_SYNONYMOUS_CODING(MODERATE|MISSENSE|tCt/tTt|S870F|943|DIP2|protein_coding|CODING|YLR129W|exon_XII_399658_402489)	Diploid Shuffle	Affects Function	0
YLR129W	DIP2	F559S	NON_SYNONYMOUS_CODING(MODERATE|MISSENSE|tTt/tCt|F559S|943|DIP2|protein_coding|CODING|YLR129W|exon_XII_399658_402489)	Diploid Shuffle	Affects Function	0
YLR129W	DIP2	T132I	NON_SYNONYMOUS_CODING(MODERATE|MISSENSE|aCt/aTt|T132I|943|DIP2|protein_coding|CODING|YLR129W|exon_XII_399658_402489)	Diploid Shuffle	Affects Function	0
YLR129W	DIP2	V672A	NON_SYNONYMOUS_CODING(MODERATE|MISSENSE|gTt/gCt|V672A|943|DIP2|protein_coding|CODING|YLR129W|exon_XII_399658_402489)	Diploid Shuffle	Affects Function	0.01
YLR129W	DIP2	W176R	NON_SYNONYMOUS_CODING(MODERATE|MISSENSE|Tgg/Cgg|W176R|943|DIP2|protein_coding|CODING|YLR129W|exon_XII_399658_402489)	Diploid Shuffle	Affects Function	0.02
YLR129W	DIP2	S30P	NON_SYNONYMOUS_CODING(MODERATE|MISSENSE|Tcc/Ccc|S30P|943|DIP2|protein_coding|CODING|YLR129W|exon_XII_399658_402489)	Diploid Shuffle	Tolerated	0.25
YLR129W	DIP2	L380P	NON_SYNONYMOUS_CODING(MODERATE|MISSENSE|cTc/cCc|L380P|943|DIP2|protein_coding|CODING|YLR129W|exon_XII_399658_402489)	Diploid Shuffle	Tolerated	0.28
YLR129W	DIP2	L126S	NON_SYNONYMOUS_CODING(MODERATE|MISSENSE|tTa/tCa|L126S|943|DIP2|protein_coding|CODING|YLR129W|exon_XII_399658_402489)	Diploid Shuffle	Tolerated	0.4
YPR183W	DPM1	Silent	SYNONYMOUS_CODING(LOW|SILENT|ggC/ggT|G28|267|DPM1|protein_coding|CODING|YPR183W|exon_XVI_900751_901554)	Allele Transfer	-
YPR183W	DPM1	P157L	NON_SYNONYMOUS_CODING(MODERATE|MISSENSE|cCc/cTc|P157L|267|DPM1|protein_coding|CODING|YPR183W|exon_XVI_900751_901554)	Allele Transfer	Affects Function	0
YPR183W	DPM1	N63D	NON_SYNONYMOUS_CODING(MODERATE|MISSENSE|Aac/Gac|N63D|267|DPM1|protein_coding|CODING|YPR183W|exon_XVI_900751_901554)	Allele Transfer	Tolerated	0.26
YKR071C	DRE2	silent	SYNONYMOUS_CODING(LOW|SILENT|tgT/tgC|C311|348|DRE2|protein_coding|CODING|YKR071C|exon_XI_574576_575622)	Diploid Shuffle	-
YKR071C	DRE2	D229G	NON_SYNONYMOUS_CODING(MODERATE|MISSENSE|gAt/gGt|D229G|348|DRE2|protein_coding|CODING|YKR071C|exon_XI_574576_575622)	Diploid Shuffle	Tolerated	0.12
YLL008W	DRS1	silent	SYNONYMOUS_CODING(LOW|SILENT|aaT/aaC|N741|752|DRS1|protein_coding|CODING|YLL008W|exon_XII_131728_133986)	Diploid Shuffle	-
YLL008W	DRS1	silent	SYNONYMOUS_CODING(LOW|SILENT|atT/atC|I287|752|DRS1|protein_coding|CODING|YLL008W|exon_XII_131728_133986)	Diploid Shuffle	-
YLL008W	DRS1	silent	SYNONYMOUS_CODING(LOW|SILENT|ctA/ctG|L413|752|DRS1|protein_coding|CODING|YLL008W|exon_XII_131728_133986)	Diploid Shuffle	-
YLL008W	DRS1	silent	SYNONYMOUS_CODING(LOW|SILENT|Tta/Cta|L649|752|DRS1|protein_coding|CODING|YLL008W|exon_XII_131728_133986)	Diploid Shuffle	-
YLL008W	DRS1	silent	SYNONYMOUS_CODING(LOW|SILENT|Ttg/Ctg|L309|752|DRS1|protein_coding|CODING|YLL008W|exon_XII_131728_133986)	Diploid Shuffle	-
YLL008W	DRS1	V318D	NON_SYNONYMOUS_CODING(MODERATE|MISSENSE|gTc/gAc|V318D|752|DRS1|protein_coding|CODING|YLL008W|exon_XII_131728_133986)	Diploid Shuffle	Affects Function	0
YLL008W	DRS1	V506G	NON_SYNONYMOUS_CODING(MODERATE|MISSENSE|gTg/gGg|V506G|752|DRS1|protein_coding|CODING|YLL008W|exon_XII_131728_133986)	Diploid Shuffle	Affects Function	0
YLL008W	DRS1	I325V	NON_SYNONYMOUS_CODING(MODERATE|MISSENSE|Att/Gtt|I325V|752|DRS1|protein_coding|CODING|YLL008W|exon_XII_131728_133986)	Diploid Shuffle	Affects Function	0.02
YLL008W	DRS1	N234S	NON_SYNONYMOUS_CODING(MODERATE|MISSENSE|aAc/aGc|N234S|752|DRS1|protein_coding|CODING|YLL008W|exon_XII_131728_133986)	Diploid Shuffle	Affects Function	0.03
YLL008W	DRS1	S95P	NON_SYNONYMOUS_CODING(MODERATE|MISSENSE|Tcc/Ccc|S95P|752|DRS1|protein_coding|CODING|YLL008W|exon_XII_131728_133986)	Diploid Shuffle	Tolerated	0.13
YLL008W	DRS1	K129R	NON_SYNONYMOUS_CODING(MODERATE|MISSENSE|aAa/aGa|K129R|752|DRS1|protein_coding|CODING|YLL008W|exon_XII_131728_133986)	Diploid Shuffle	Tolerated	0.3
YKL172W	EBP2	silent	SYNONYMOUS_CODING(LOW|SILENT|gtA/gtG|V266|427|EBP2|protein_coding|CODING|YKL172W|exon_XI_125764_127047)	Allele Transfer	-
YKL172W	EBP2	E243G	NON_SYNONYMOUS_CODING(MODERATE|MISSENSE|gAa/gGa|E243G|427|EBP2|protein_coding|CODING|YKL172W|exon_XI_125764_127047)	Allele Transfer	Affects Function	0
YKL172W	EBP2	F217S	NON_SYNONYMOUS_CODING(MODERATE|MISSENSE|tTc/tCc|F217S|427|EBP2|protein_coding|CODING|YKL172W|exon_XI_125764_127047)	Allele Transfer	Affects Function	0
YLR186W	EMG1	V44A	NON_SYNONYMOUS_CODING(MODERATE|MISSENSE|gTa/gCa|V44A|252|EMG1|protein_coding|CODING|YLR186W|exon_XII_523634_524392)	Diploid Shuffle	Affects Function	0
YLR186W	EMG1	S117G	NON_SYNONYMOUS_CODING(MODERATE|MISSENSE|Agt/Ggt|S117G|252|EMG1|protein_coding|CODING|YLR186W|exon_XII_523634_524392)	Diploid Shuffle	Tolerated	0.12
YLR186W	EMG1	V186D	NON_SYNONYMOUS_CODING(MODERATE|MISSENSE|gTt/gAt|V186D|252|EMG1|protein_coding|CODING|YLR186W|exon_XII_523634_524392)	Diploid Shuffle	Tolerated	0.29
YNL313C	EMW1	silent	SYNONYMOUS_CODING(LOW|SILENT|Ttg/Ctg|L477|904|YNL313C|protein_coding|CODING|YNL313C|exon_XIV_45307_48021)	Diploid Shuffle	-
YNL313C	EMW1	silent	SYNONYMOUS_CODING(LOW|SILENT|ttG/ttA|L429|904|YNL313C|protein_coding|CODING|YNL313C|exon_XIV_45307_48021)	Diploid Shuffle	-
YNL313C	EMW1	C842R	NON_SYNONYMOUS_CODING(MODERATE|MISSENSE|Tgt/Cgt|C842R|904|YNL313C|protein_coding|CODING|YNL313C|exon_XIV_45307_48021)	Diploid Shuffle	Affects Function	0
YNL313C	EMW1	F660L	NON_SYNONYMOUS_CODING(MODERATE|MISSENSE|Ttt/Ctt|F660L|904|YNL313C|protein_coding|CODING|YNL313C|exon_XIV_45307_48021)	Diploid Shuffle	Affects Function	0
YNL313C	EMW1	I411M	NON_SYNONYMOUS_CODING(MODERATE|MISSENSE|atA/atG|I411M|904|YNL313C|protein_coding|CODING|YNL313C|exon_XIV_45307_48021)	Diploid Shuffle	Affects Function	0
YNL313C	EMW1	Y102H	NON_SYNONYMOUS_CODING(MODERATE|MISSENSE|Tac/Cac|Y102H|904|YNL313C|protein_coding|CODING|YNL313C|exon_XIV_45307_48021)	Diploid Shuffle	Affects Function	0.03
YNL313C	EMW1	S665L	NON_SYNONYMOUS_CODING(MODERATE|MISSENSE|tCa/tTa|S665L|904|YNL313C|protein_coding|CODING|YNL313C|exon_XIV_45307_48021)	Diploid Shuffle	Tolerated	0.06
YNL313C	EMW1	E829K	NON_SYNONYMOUS_CODING(MODERATE|MISSENSE|Gaa/Aaa|E829K|904|YNL313C|protein_coding|CODING|YNL313C|exon_XIV_45307_48021)	Diploid Shuffle	Tolerated	0.25
YNL313C	EMW1	Q82R	NON_SYNONYMOUS_CODING(MODERATE|MISSENSE|cAa/cGa|Q82R|904|YNL313C|protein_coding|CODING|YNL313C|exon_XIV_45307_48021)	Diploid Shuffle	Tolerated	0.57
YNL313C	EMW1	N493S	NON_SYNONYMOUS_CODING(MODERATE|MISSENSE|aAt/aGt|N493S|904|YNL313C|protein_coding|CODING|YNL313C|exon_XIV_45307_48021)	Diploid Shuffle	Tolerated	1
YBR247C	ENP1	silent	SYNONYMOUS_CODING(LOW|SILENT|aaA/aaG|K273|483|ENP1|protein_coding|CODING|YBR247C|exon_II_712999_714450)	Allele Transfer	-
YBR247C	ENP1	silent	SYNONYMOUS_CODING(LOW|SILENT|gaC/gaT|D296|483|ENP1|protein_coding|CODING|YBR247C|exon_II_712999_714450)	Allele Transfer	-
YBR247C	ENP1	V415A	NON_SYNONYMOUS_CODING(MODERATE|MISSENSE|gTg/gCg|V415A|483|ENP1|protein_coding|CODING|YBR247C|exon_II_712999_714450)	Allele Transfer	Affects Function	0
YBR247C	ENP1	W242G	NON_SYNONYMOUS_CODING(MODERATE|MISSENSE|Tgg/Ggg|W242G|483|ENP1|protein_coding|CODING|YBR247C|exon_II_712999_714450)	Allele Transfer	Affects Function	0
YBR247C	ENP1	S95G	NON_SYNONYMOUS_CODING(MODERATE|MISSENSE|Agc/Ggc|S95G|483|ENP1|protein_coding|CODING|YBR247C|exon_II_712999_714450)	Allele Transfer	Tolerated	0.61
YBR247C	ENP1	T369S	NON_SYNONYMOUS_CODING(MODERATE|MISSENSE|Act/Tct|T369S|483|ENP1|protein_coding|CODING|YBR247C|exon_II_712999_714450)	Allele Transfer	Tolerated	0.81
YGR145W	ENP2	I435A (Double NT sub)	NON_SYNONYMOUS_CODING(MODERATE|MISSENSE|Att/Gtt|I435V|707|ENP2|protein_coding|CODING|YGR145W|exon_VII_781772_783895)	Diploid Shuffle	-
YGR145W	ENP2	silent	SYNONYMOUS_CODING(LOW|SILENT|caA/caG|Q621|707|ENP2|protein_coding|CODING|YGR145W|exon_VII_781772_783895)	Diploid Shuffle	-
YGR145W	ENP2	silent	SYNONYMOUS_CODING(LOW|SILENT|gaA/gaG|E484|707|ENP2|protein_coding|CODING|YGR145W|exon_VII_781772_783895)	Diploid Shuffle	-
YGR145W	ENP2	silent	SYNONYMOUS_CODING(LOW|SILENT|gcT/gcC|A517|707|ENP2|protein_coding|CODING|YGR145W|exon_VII_781772_783895)	Diploid Shuffle	-
YGR145W	ENP2	silent	SYNONYMOUS_CODING(LOW|SILENT|gcT/gcC|A525|707|ENP2|protein_coding|CODING|YGR145W|exon_VII_781772_783895)	Diploid Shuffle	-
YGR145W	ENP2	silent	SYNONYMOUS_CODING(LOW|SILENT|gtA/gtT|V323|707|ENP2|protein_coding|CODING|YGR145W|exon_VII_781772_783895)	Diploid Shuffle	-
YGR145W	ENP2	F206S	NON_SYNONYMOUS_CODING(MODERATE|MISSENSE|tTc/tCc|F206S|707|ENP2|protein_coding|CODING|YGR145W|exon_VII_781772_783895)	Diploid Shuffle	Affects Function	0
YGR145W	ENP2	I435A (Double NT sub)	NON_SYNONYMOUS_CODING(MODERATE|MISSENSE|aTt/aCt|I435T|707|ENP2|protein_coding|CODING|YGR145W|exon_VII_781772_783895)	Diploid Shuffle	Affects Function	0
YGR145W	ENP2	L410P	NON_SYNONYMOUS_CODING(MODERATE|MISSENSE|cTt/cCt|L410P|707|ENP2|protein_coding|CODING|YGR145W|exon_VII_781772_783895)	Diploid Shuffle	Affects Function	0
YGR145W	ENP2	S465F	NON_SYNONYMOUS_CODING(MODERATE|MISSENSE|tCt/tTt|S465F|707|ENP2|protein_coding|CODING|YGR145W|exon_VII_781772_783895)	Diploid Shuffle	Tolerated	0.05
YGR145W	ENP2	D480G	NON_SYNONYMOUS_CODING(MODERATE|MISSENSE|gAc/gGc|D480G|707|ENP2|protein_coding|CODING|YGR145W|exon_VII_781772_783895)	Diploid Shuffle	Tolerated	0.06
YGR145W	ENP2	D304G	NON_SYNONYMOUS_CODING(MODERATE|MISSENSE|gAt/gGt|D304G|707|ENP2|protein_coding|CODING|YGR145W|exon_VII_781772_783895)	Diploid Shuffle	Tolerated	0.09
YGR145W	ENP2	E678D	NON_SYNONYMOUS_CODING(MODERATE|MISSENSE|gaA/gaC|E678D|707|ENP2|protein_coding|CODING|YGR145W|exon_VII_781772_783895)	Diploid Shuffle	Tolerated	0.35
YGR145W	ENP2	N642S	NON_SYNONYMOUS_CODING(MODERATE|MISSENSE|aAc/aGc|N642S|707|ENP2|protein_coding|CODING|YGR145W|exon_VII_781772_783895)	Diploid Shuffle	Tolerated	0.76
YMR049C	ERB1	silent	SYNONYMOUS_CODING(LOW|SILENT|acA/acG|T108|807|ERB1|protein_coding|CODING|YMR049C|exon_XIII_368093_370516)	Diploid Shuffle	-
YMR049C	ERB1	silent	SYNONYMOUS_CODING(LOW|SILENT|caA/caG|Q571|807|ERB1|protein_coding|CODING|YMR049C|exon_XIII_368093_370516)	Diploid Shuffle	-
YMR049C	ERB1	silent	SYNONYMOUS_CODING(LOW|SILENT|ccA/ccG|P332|807|ERB1|protein_coding|CODING|YMR049C|exon_XIII_368093_370516)	Diploid Shuffle	-
YMR049C	ERB1	silent	SYNONYMOUS_CODING(LOW|SILENT|gaA/gaG|E231|807|ERB1|protein_coding|CODING|YMR049C|exon_XIII_368093_370516)	Diploid Shuffle	-
YMR049C	ERB1	silent	SYNONYMOUS_CODING(LOW|SILENT|taT/taC|Y95|807|ERB1|protein_coding|CODING|YMR049C|exon_XIII_368093_370516)	Diploid Shuffle	-
YMR049C	ERB1	silent	SYNONYMOUS_CODING(LOW|SILENT|tcT/tcG|S195|807|ERB1|protein_coding|CODING|YMR049C|exon_XIII_368093_370516)	Diploid Shuffle	-
YMR049C	ERB1	A505V	NON_SYNONYMOUS_CODING(MODERATE|MISSENSE|gCt/gTt|A505V|807|ERB1|protein_coding|CODING|YMR049C|exon_XIII_368093_370516)	Diploid Shuffle	Affects Function	0
YMR049C	ERB1	F425L	NON_SYNONYMOUS_CODING(MODERATE|MISSENSE|Ttc/Ctc|F425L|807|ERB1|protein_coding|CODING|YMR049C|exon_XIII_368093_370516)	Diploid Shuffle	Affects Function	0
YMR049C	ERB1	T460I	NON_SYNONYMOUS_CODING(MODERATE|MISSENSE|aCa/aTa|T460I|807|ERB1|protein_coding|CODING|YMR049C|exon_XIII_368093_370516)	Diploid Shuffle	Affects Function	0
YMR049C	ERB1	W706C	NON_SYNONYMOUS_CODING(MODERATE|MISSENSE|tgG/tgT|W706C|807|ERB1|protein_coding|CODING|YMR049C|exon_XIII_368093_370516)	Diploid Shuffle	Affects Function	0
YMR049C	ERB1	T596I	NON_SYNONYMOUS_CODING(MODERATE|MISSENSE|aCa/aTa|T596I|807|ERB1|protein_coding|CODING|YMR049C|exon_XIII_368093_370516)	Diploid Shuffle	Tolerated	0.14
YMR049C	ERB1	K595N	NON_SYNONYMOUS_CODING(MODERATE|MISSENSE|aaA/aaT|K595N|807|ERB1|protein_coding|CODING|YMR049C|exon_XIII_368093_370516)	Diploid Shuffle	Tolerated	0.18
YMR049C	ERB1	I641V	NON_SYNONYMOUS_CODING(MODERATE|MISSENSE|Att/Gtt|I641V|807|ERB1|protein_coding|CODING|YMR049C|exon_XIII_368093_370516)	Diploid Shuffle	Tolerated	0.31
YBL040C	ERD2	silent	SYNONYMOUS_CODING(LOW|SILENT|agT/agC|S108|219|ERD2|protein_coding|CODING|YBL040C|exon_II_142115_142752)	Diploid Shuffle	-
YBL040C	ERD2	L19P	NON_SYNONYMOUS_CODING(MODERATE|MISSENSE|cTg/cCg|L19P|219|ERD2|protein_coding|CODING|YBL040C|exon_II_142115_142752)	Diploid Shuffle	Affects Function	0
YPL028W	ERG10	K89E	NON_SYNONYMOUS_CODING(MODERATE|MISSENSE|Aag/Gag|K89E|398|ERG10|protein_coding|CODING|YPL028W|exon_XVI_498094_499290)	Allele Transfer	Affects Function	0
YPL028W	ERG10	L338V	NON_SYNONYMOUS_CODING(MODERATE|MISSENSE|Cta/Gta|L338V|398|ERG10|protein_coding|CODING|YPL028W|exon_XVI_498094_499290)	Allele Transfer	Tolerated	0.07
YPL028W	ERG10	K191E	NON_SYNONYMOUS_CODING(MODERATE|MISSENSE|Aaa/Gaa|K191E|398|ERG10|protein_coding|CODING|YPL028W|exon_XVI_498094_499290)	Allele Transfer	Tolerated	0.96
YML126C	ERG13	silent	SYNONYMOUS_CODING(LOW|SILENT|ggT/ggC|G203|491|ERG13|protein_coding|CODING|YML126C|exon_XIII_19061_20536)	Diploid Shuffle	-
YML126C	ERG13	silent	SYNONYMOUS_CODING(LOW|SILENT|gtT/gtC|V388|491|ERG13|protein_coding|CODING|YML126C|exon_XIII_19061_20536)	Diploid Shuffle	-
YML126C	ERG13	L338S	NON_SYNONYMOUS_CODING(MODERATE|MISSENSE|tTa/tCa|L338S|491|ERG13|protein_coding|CODING|YML126C|exon_XIII_19061_20536)	Diploid Shuffle	Affects Function	0
YML126C	ERG13	W9R	NON_SYNONYMOUS_CODING(MODERATE|MISSENSE|Tgg/Cgg|W9R|491|ERG13|protein_coding|CODING|YML126C|exon_XIII_19061_20536)	Diploid Shuffle	Affects Function	0
YML126C	ERG13	Q30H	NON_SYNONYMOUS_CODING(MODERATE|MISSENSE|caA/caT|Q30H|491|ERG13|protein_coding|CODING|YML126C|exon_XIII_19061_20536)	Diploid Shuffle	Tolerated	0.05
YML126C	ERG13	D282G	NON_SYNONYMOUS_CODING(MODERATE|MISSENSE|gAt/gGt|D282G|491|ERG13|protein_coding|CODING|YML126C|exon_XIII_19061_20536)	Diploid Shuffle	Tolerated	0.3
YML126C	ERG13	K425Q	NON_SYNONYMOUS_CODING(MODERATE|MISSENSE|Aag/Cag|K425Q|491|ERG13|protein_coding|CODING|YML126C|exon_XIII_19061_20536)	Diploid Shuffle	Tolerated	0.34
YML126C	ERG13	L321S	NON_SYNONYMOUS_CODING(MODERATE|MISSENSE|tTg/tCg|L321S|491|ERG13|protein_coding|CODING|YML126C|exon_XIII_19061_20536)	Diploid Shuffle	Tolerated	0.74
YJL167W	ERG20	silent	SYNONYMOUS_CODING(LOW|SILENT|acC/acT|T161|352|ERG20|protein_coding|CODING|YJL167W|exon_X_105008_106066)	Diploid Shuffle	-
YJL167W	ERG20	silent	SYNONYMOUS_CODING(LOW|SILENT|acT/acC|T195|352|ERG20|protein_coding|CODING|YJL167W|exon_X_105008_106066)	Diploid Shuffle	-
YJL167W	ERG20	I216T	NON_SYNONYMOUS_CODING(MODERATE|MISSENSE|aTc/aCc|I216T|352|ERG20|protein_coding|CODING|YJL167W|exon_X_105008_106066)	Diploid Shuffle	Affects Function	0.05
YJL167W	ERG20	E21G	NON_SYNONYMOUS_CODING(MODERATE|MISSENSE|gAg/gGg|E21G|352|ERG20|protein_coding|CODING|YJL167W|exon_X_105008_106066)	Diploid Shuffle	Tolerated	0.07
YJL167W	ERG20	K325E	NON_SYNONYMOUS_CODING(MODERATE|MISSENSE|Aaa/Gaa|K325E|352|ERG20|protein_coding|CODING|YJL167W|exon_X_105008_106066)	Diploid Shuffle	Tolerated	0.4
YJL167W	ERG20	K320R	NON_SYNONYMOUS_CODING(MODERATE|MISSENSE|aAg/aGg|K320R|352|ERG20|protein_coding|CODING|YJL167W|exon_X_105008_106066)	Diploid Shuffle	Tolerated	0.42
YJL167W	ERG20	N345D	NON_SYNONYMOUS_CODING(MODERATE|MISSENSE|Aac/Gac|N345D|352|ERG20|protein_coding|CODING|YJL167W|exon_X_105008_106066)	Diploid Shuffle	Tolerated	0.72
YGL001C	ERG26	G244D	NON_SYNONYMOUS_CODING(MODERATE|MISSENSE|gGt/gAt|G244D|349|ERG26|protein_coding|CODING|YGL001C|exon_VII_495457_496506)	Allele Transfer	Affects Function	0
YLR100W	ERG27	silent	SYNONYMOUS_CODING(LOW|SILENT|gtA/gtG|V229|347|ERG27|protein_coding|CODING|YLR100W|exon_XII_341811_342854)	Diploid Shuffle	-
YLR100W	ERG27	L212P	NON_SYNONYMOUS_CODING(MODERATE|MISSENSE|cTg/cCg|L212P|347|ERG27|protein_coding|CODING|YLR100W|exon_XII_341811_342854)	Diploid Shuffle	Affects Function	0
YMR220W	ERG8	silent	SYNONYMOUS_CODING(LOW|SILENT|aaA/aaG|K102|451|ERG8|protein_coding|CODING|YMR220W|exon_XIII_712315_713670)	Allele Transfer	-
YMR220W	ERG8	silent	SYNONYMOUS_CODING(LOW|SILENT|aaA/aaG|K366|451|ERG8|protein_coding|CODING|YMR220W|exon_XIII_712315_713670)	Allele Transfer	-
YMR220W	ERG8	silent	SYNONYMOUS_CODING(LOW|SILENT|acT/acC|T447|451|ERG8|protein_coding|CODING|YMR220W|exon_XIII_712315_713670)	Allele Transfer	-
YMR220W	ERG8	silent	SYNONYMOUS_CODING(LOW|SILENT|atT/atA|I253|451|ERG8|protein_coding|CODING|YMR220W|exon_XIII_712315_713670)	Allele Transfer	-
YMR220W	ERG8	silent	SYNONYMOUS_CODING(LOW|SILENT|ccA/ccG|P293|451|ERG8|protein_coding|CODING|YMR220W|exon_XIII_712315_713670)	Allele Transfer	-
YMR220W	ERG8	silent	SYNONYMOUS_CODING(LOW|SILENT|gaT/gaC|D129|451|ERG8|protein_coding|CODING|YMR220W|exon_XIII_712315_713670)	Allele Transfer	-
YMR220W	ERG8	silent	SYNONYMOUS_CODING(LOW|SILENT|gcG/gcA|A243|451|ERG8|protein_coding|CODING|YMR220W|exon_XIII_712315_713670)	Allele Transfer	-
YMR220W	ERG8	silent	SYNONYMOUS_CODING(LOW|SILENT|gtC/gtT|V162|451|ERG8|protein_coding|CODING|YMR220W|exon_XIII_712315_713670)	Allele Transfer	-
YMR220W	ERG8	T24P (double NT sub)	SYNONYMOUS_CODING(LOW|SILENT|acA/acG|T24|451|ERG8|protein_coding|CODING|YMR220W|exon_XIII_712315_713670)	Allele Transfer	-
YMR220W	ERG8	L302P	NON_SYNONYMOUS_CODING(MODERATE|MISSENSE|cTc/cCc|L302P|451|ERG8|protein_coding|CODING|YMR220W|exon_XIII_712315_713670)	Allele Transfer	Affects Function	0
YMR220W	ERG8	T408A	NON_SYNONYMOUS_CODING(MODERATE|MISSENSE|Act/Gct|T408A|451|ERG8|protein_coding|CODING|YMR220W|exon_XIII_712315_713670)	Allele Transfer	Tolerated	0.14
YMR220W	ERG8	A192S	NON_SYNONYMOUS_CODING(MODERATE|MISSENSE|Gca/Tca|A192S|451|ERG8|protein_coding|CODING|YMR220W|exon_XIII_712315_713670)	Allele Transfer	Tolerated	0.3
YMR220W	ERG8	D247N	NON_SYNONYMOUS_CODING(MODERATE|MISSENSE|Gat/Aat|D247N|451|ERG8|protein_coding|CODING|YMR220W|exon_XIII_712315_713670)	Allele Transfer	Tolerated	0.3
YMR220W	ERG8	G49E	NON_SYNONYMOUS_CODING(MODERATE|MISSENSE|gGg/gAg|G49E|451|ERG8|protein_coding|CODING|YMR220W|exon_XIII_712315_713670)	Allele Transfer	Tolerated	0.34
YMR220W	ERG8	N420D	NON_SYNONYMOUS_CODING(MODERATE|MISSENSE|Aat/Gat|N420D|451|ERG8|protein_coding|CODING|YMR220W|exon_XIII_712315_713670)	Allele Transfer	Tolerated	0.36
YMR220W	ERG8	D431E	NON_SYNONYMOUS_CODING(MODERATE|MISSENSE|gaT/gaA|D431E|451|ERG8|protein_coding|CODING|YMR220W|exon_XIII_712315_713670)	Allele Transfer	Tolerated	0.45
YMR220W	ERG8	S75T	NON_SYNONYMOUS_CODING(MODERATE|MISSENSE|aGt/aCt|S75T|451|ERG8|protein_coding|CODING|YMR220W|exon_XIII_712315_713670)	Allele Transfer	Tolerated	0.58
YMR220W	ERG8	T24P (double NT sub)	NON_SYNONYMOUS_CODING(MODERATE|MISSENSE|Aca/Cca|T24P|451|ERG8|protein_coding|CODING|YMR220W|exon_XIII_712315_713670)	Allele Transfer	Tolerated	0.62
YOR244W	ESA1	Frameshift 414 (-1 del). 10 amino acids until STOP codon.	AC=2;AF=1.00;AN=2;DP=240;FS=0.000;HRun=2;HaplotypeScore=154.5158;MQ=46.36;MQ0=0;QD=42.29;SB=-4990.66;EFF=DOWNSTREAM(MODIFIER|||||APC5|protein_coding|CODING|YOR249C|),DOWNSTREAM(MODIFIER|||||DGA1|protein_coding|CODING|YOR245C|),DOWNSTREAM(MODIFIER|||||YOR246C|protein_coding|CODING|YOR246C|),FRAME_SHIFT(HIGH||-|-414|445|ESA1|protein_coding|CODING|YOR244W|exon_XV_792532_793869),UPSTREAM(MODIFIER||||…	Allele Transfer	-
YDL045C	FAD1	silent	SYNONYMOUS_CODING(LOW|SILENT|acT/acC|T112|306|FAD1|protein_coding|CODING|YDL045C|exon_IV_372685_373605)	Diploid Shuffle	-
YDL045C	FAD1	silent	SYNONYMOUS_CODING(LOW|SILENT|ttG/ttA|L293|306|FAD1|protein_coding|CODING|YDL045C|exon_IV_372685_373605)	Diploid Shuffle	-
YDL045C	FAD1	Y60H	NON_SYNONYMOUS_CODING(MODERATE|MISSENSE|Tac/Cac|Y60H|306|FAD1|protein_coding|CODING|YDL045C|exon_IV_372685_373605)	Diploid Shuffle	Affects Function	0
YDL045C	FAD1	I267M	NON_SYNONYMOUS_CODING(MODERATE|MISSENSE|atA/atG|I267M|306|FAD1|protein_coding|CODING|YDL045C|exon_IV_372685_373605)	Diploid Shuffle	Tolerated	0.11
YDL045C	FAD1	A28T	NON_SYNONYMOUS_CODING(MODERATE|MISSENSE|Gca/Aca|A28T|306|FAD1|protein_coding|CODING|YDL045C|exon_IV_372685_373605)	Diploid Shuffle	Tolerated	0.61
YDL166C	FAP7	silent	SYNONYMOUS_CODING(LOW|SILENT|cgT/cgC|R187|197|FAP7|protein_coding|CODING|YDL166C|exon_IV_163450_164043)	Diploid Shuffle	-
YDL166C	FAP7	silent	SYNONYMOUS_CODING(LOW|SILENT|gaA/gaG|E168|197|FAP7|protein_coding|CODING|YDL166C|exon_IV_163450_164043)	Diploid Shuffle	-
YDL166C	FAP7	silent	SYNONYMOUS_CODING(LOW|SILENT|gcA/gcG|A3|197|FAP7|protein_coding|CODING|YDL166C|exon_IV_163450_164043)	Diploid Shuffle	-
YDL166C	FAP7	I80T	NON_SYNONYMOUS_CODING(MODERATE|MISSENSE|aTt/aCt|I80T|197|FAP7|protein_coding|CODING|YDL166C|exon_IV_163450_164043)	Diploid Shuffle	Affects Function	0
YJR093C	FIP1	SnpEff Misaligned. Manual call: E135 Silent	NON_SYNONYMOUS_CODING(MODERATE|MISSENSE|gAa/gGa|E135G|327|FIP1|protein_coding|CODING|YJR093C|exon_X_603212_604195)	Diploid Shuffle	-
YJR093C	FIP1	SnpEff Misaligned. Manual call: G141 Silent	NON_SYNONYMOUS_CODING(MODERATE|MISSENSE|gGt/gCt|G141A|327|FIP1|protein_coding|CODING|YJR093C|exon_X_603212_604195|WARNING_REF_IS_C_NOT_A)	Diploid Shuffle	-
YJR093C	FIP1	SnpEff Misaligned. Manual call: K158 Silent	NON_SYNONYMOUS_CODING(MODERATE|MISSENSE|aAa/aGa|K158R|327|FIP1|protein_coding|CODING|YJR093C|exon_X_603212_604195)	Diploid Shuffle	-
YJR093C	FIP1	SnpEff Misaligned. Manual call: N139 Silent	NON_SYNONYMOUS_CODING(MODERATE|MISSENSE|aAt/aCt|N139T|327|FIP1|protein_coding|CODING|YJR093C|exon_X_603212_604195|WARNING_REF_IS_T_NOT_A)	Diploid Shuffle	-
YJR093C	FIP1	SnpEff Misaligned. Manual call: P56 Silent	NON_SYNONYMOUS_CODING(MODERATE|MISSENSE|cCa/cGa|P56R|327|FIP1|protein_coding|CODING|YJR093C|exon_X_603212_604195|WARNING_REF_IS_G_NOT_T)	Diploid Shuffle	-
YJR093C	FIP1	SnpEff Misaligned. Manual call: N202H	SYNONYMOUS_CODING(LOW||ttC|F201|327|FIP1|protein_coding|CODING|YJR093C|exon_X_603212_604195|WARNING_REF_IS_G_NOT_T)	Diploid Shuffle	Affects Function	0
YJR093C	FIP1	SnpEff Misaligned. Manual call: Q192L	STOP_GAINED(HIGH|NONSENSE|Caa/Taa|Q192*|327|FIP1|protein_coding|CODING|YJR093C|exon_X_603212_604195|WARNING_REF_IS_G_NOT_T)	Diploid Shuffle	Tolerated	0.09
YJR093C	FIP1	SnpEff Misaligned. Manual call: S3A	SYNONYMOUS_CODING(LOW||agC|S2|327|FIP1|protein_coding|CODING|YJR093C|exon_X_603212_604195|WARNING_REF_IS_G_NOT_A)	Diploid Shuffle	Tolerated	0.11
YJR093C	FIP1	SnpEff Misaligned. Manual call: S250T	NON_SYNONYMOUS_CODING(MODERATE|MISSENSE|gaC/gaA|D249E|327|FIP1|protein_coding|CODING|YJR093C|exon_X_603212_604195|WARNING_REF_IS_G_NOT_A)	Diploid Shuffle	Tolerated	0.63
YJR093C	FIP1	SnpEff Misaligned. Manual call: V156E	NON_SYNONYMOUS_CODING(MODERATE|MISSENSE|Gta/Ata|V156I|327|FIP1|protein_coding|CODING|YJR093C|exon_X_603212_604195|WARNING_REF_IS_C_NOT_A)	Diploid Shuffle	Tolerated	1
YNL256W	FOL1	Frameshift at 117 (-1)	AC=2;AF=1.00;AN=2;DP=858;FS=0.000;HRun=2;HaplotypeScore=7916.6822;MQ=49.60;MQ0=0;QD=41.43;SB=-15188.26;EFF=DOWNSTREAM(MODIFIER|||||GIS2|protein_coding|CODING|YNL255C|),DOWNSTREAM(MODIFIER|||||RTC4|protein_coding|CODING|YNL254C|),FRAME_SHIFT(HIGH||-|-117|824|FOL1|protein_coding|CODING|YNL256W|exon_XIV_164624_167098),UPSTREAM(MODIFIER|||||DSL1|protein_coding|CODING|YNL258C|),UPSTREAM(MODIFIER|||||S…	Diploid Shuffle	-
YNL256W	FOL1	Frameshift at 202 (-1)	AC=2;AF=1.00;AN=2;DP=801;FS=0.000;HRun=2;HaplotypeScore=7506.6372;MQ=50.09;MQ0=0;QD=41.96;SB=-15321.12;EFF=DOWNSTREAM(MODIFIER|||||GIS2|protein_coding|CODING|YNL255C|),DOWNSTREAM(MODIFIER|||||RTC4|protein_coding|CODING|YNL254C|),FRAME_SHIFT(HIGH||-|-202|824|FOL1|protein_coding|CODING|YNL256W|exon_XIV_164624_167098),UPSTREAM(MODIFIER|||||DSL1|protein_coding|CODING|YNL258C|),UPSTREAM(MODIFIER|||||S…	Diploid Shuffle	-
YNL256W	FOL1	Frameshift at 553 (-1)	AC=2;AF=1.00;AN=2;DP=871;FS=0.000;HRun=1;HaplotypeScore=11482.4755;MQ=49.76;MQ0=0;QD=43.52;SB=-18780.37;EFF=DOWNSTREAM(MODIFIER|||||GIS2|protein_coding|CODING|YNL255C|),DOWNSTREAM(MODIFIER|||||RTC4|protein_coding|CODING|YNL254C|),FRAME_SHIFT(HIGH||-|-553|824|FOL1|protein_coding|CODING|YNL256W|exon_XIV_164624_167098),UPSTREAM(MODIFIER|||||SIP3|protein_coding|CODING|YNL257C|),UPSTREAM(MODIFIER|||||…	Diploid Shuffle	-
YNL256W	FOL1	Frameshift at 800 (-1)	AC=2;AF=1.00;AN=2;DP=627;FS=0.000;HRun=2;HaplotypeScore=7070.8520;MQ=47.22;MQ0=0;QD=41.91;SB=-11070.24;EFF=DOWNSTREAM(MODIFIER|||||GIS2|protein_coding|CODING|YNL255C|),DOWNSTREAM(MODIFIER|||||MRPL17|protein_coding|CODING|YNL252C|),DOWNSTREAM(MODIFIER|||||RTC4|protein_coding|CODING|YNL254C|),FRAME_SHIFT(HIGH||-|-800|824|FOL1|protein_coding|CODING|YNL256W|exon_XIV_164624_167098),UPSTREAM(MODIFIER||…	Diploid Shuffle	-
YNL256W	FOL1	N532S (double NT sub)	SYNONYMOUS_CODING(LOW|SILENT|aaT/aaC|N532|824|FOL1|protein_coding|CODING|YNL256W|exon_XIV_164624_167098)	Diploid Shuffle	-
YNL256W	FOL1	R257*	STOP_GAINED(HIGH|NONSENSE|Aga/Tga|R257*|824|FOL1|protein_coding|CODING|YNL256W|exon_XIV_164624_167098)	Diploid Shuffle	-
YNL256W	FOL1	silent	SYNONYMOUS_CODING(LOW|SILENT|acT/acA|T584|824|FOL1|protein_coding|CODING|YNL256W|exon_XIV_164624_167098)	Diploid Shuffle	-
YNL256W	FOL1	silent	SYNONYMOUS_CODING(LOW|SILENT|acT/acA|T7|824|FOL1|protein_coding|CODING|YNL256W|exon_XIV_164624_167098)	Diploid Shuffle	-
YNL256W	FOL1	silent	SYNONYMOUS_CODING(LOW|SILENT|agG/agA|R802|824|FOL1|protein_coding|CODING|YNL256W|exon_XIV_164624_167098)	Diploid Shuffle	-
YNL256W	FOL1	silent	SYNONYMOUS_CODING(LOW|SILENT|atT/atC|I630|824|FOL1|protein_coding|CODING|YNL256W|exon_XIV_164624_167098)	Diploid Shuffle	-
YNL256W	FOL1	silent	SYNONYMOUS_CODING(LOW|SILENT|atT/atC|I736|824|FOL1|protein_coding|CODING|YNL256W|exon_XIV_164624_167098)	Diploid Shuffle	-
YNL256W	FOL1	silent	SYNONYMOUS_CODING(LOW|SILENT|gaA/gaG|E635|824|FOL1|protein_coding|CODING|YNL256W|exon_XIV_164624_167098)	Diploid Shuffle	-
YNL256W	FOL1	silent	SYNONYMOUS_CODING(LOW|SILENT|gaC/gaT|D147|824|FOL1|protein_coding|CODING|YNL256W|exon_XIV_164624_167098)	Diploid Shuffle	-
YNL256W	FOL1	silent	SYNONYMOUS_CODING(LOW|SILENT|gaG/gaA|E225|824|FOL1|protein_coding|CODING|YNL256W|exon_XIV_164624_167098)	Diploid Shuffle	-
YNL256W	FOL1	silent	SYNONYMOUS_CODING(LOW|SILENT|ggA/ggG|G787|824|FOL1|protein_coding|CODING|YNL256W|exon_XIV_164624_167098)	Diploid Shuffle	-
YNL256W	FOL1	silent	SYNONYMOUS_CODING(LOW|SILENT|ggT/ggC|G110|824|FOL1|protein_coding|CODING|YNL256W|exon_XIV_164624_167098)	Diploid Shuffle	-
YNL256W	FOL1	silent	SYNONYMOUS_CODING(LOW|SILENT|Ttg/Ctg|L175|824|FOL1|protein_coding|CODING|YNL256W|exon_XIV_164624_167098)	Diploid Shuffle	-
YNL256W	FOL1	F720V	NON_SYNONYMOUS_CODING(MODERATE|MISSENSE|Ttt/Gtt|F720V|824|FOL1|protein_coding|CODING|YNL256W|exon_XIV_164624_167098)	Diploid Shuffle	Affects Function	0
YNL256W	FOL1	I506N	NON_SYNONYMOUS_CODING(MODERATE|MISSENSE|aTc/aAc|I506N|824|FOL1|protein_coding|CODING|YNL256W|exon_XIV_164624_167098)	Diploid Shuffle	Affects Function	0
YNL256W	FOL1	R558G	NON_SYNONYMOUS_CODING(MODERATE|MISSENSE|Agg/Ggg|R558G|824|FOL1|protein_coding|CODING|YNL256W|exon_XIV_164624_167098)	Diploid Shuffle	Affects Function	0
YNL256W	FOL1	T774P	NON_SYNONYMOUS_CODING(MODERATE|MISSENSE|Aca/Cca|T774P|824|FOL1|protein_coding|CODING|YNL256W|exon_XIV_164624_167098)	Diploid Shuffle	Affects Function	0.01
YNL256W	FOL1	I434M	NON_SYNONYMOUS_CODING(MODERATE|MISSENSE|atA/atG|I434M|824|FOL1|protein_coding|CODING|YNL256W|exon_XIV_164624_167098)	Diploid Shuffle	Affects Function	0.02
YNL256W	FOL1	M351T	NON_SYNONYMOUS_CODING(MODERATE|MISSENSE|aTg/aCg|M351T|824|FOL1|protein_coding|CODING|YNL256W|exon_XIV_164624_167098)	Diploid Shuffle	Affects Function	0.02
YNL256W	FOL1	G36R	NON_SYNONYMOUS_CODING(MODERATE|MISSENSE|Ggg/Agg|G36R|824|FOL1|protein_coding|CODING|YNL256W|exon_XIV_164624_167098)	Diploid Shuffle	Affects Function	0.03
YNL256W	FOL1	S323P	NON_SYNONYMOUS_CODING(MODERATE|MISSENSE|Tca/Cca|S323P|824|FOL1|protein_coding|CODING|YNL256W|exon_XIV_164624_167098)	Diploid Shuffle	Tolerated	0.08
YNL256W	FOL1	F483S	NON_SYNONYMOUS_CODING(MODERATE|MISSENSE|tTc/tCc|F483S|824|FOL1|protein_coding|CODING|YNL256W|exon_XIV_164624_167098)	Diploid Shuffle	Tolerated	0.09
YNL256W	FOL1	E567K	NON_SYNONYMOUS_CODING(MODERATE|MISSENSE|Gaa/Aaa|E567K|824|FOL1|protein_coding|CODING|YNL256W|exon_XIV_164624_167098)	Diploid Shuffle	Tolerated	0.11
YNL256W	FOL1	L17P	NON_SYNONYMOUS_CODING(MODERATE|MISSENSE|cTa/cCa|L17P|824|FOL1|protein_coding|CODING|YNL256W|exon_XIV_164624_167098)	Diploid Shuffle	Tolerated	0.14
YNL256W	FOL1	V104D	NON_SYNONYMOUS_CODING(MODERATE|MISSENSE|gTt/gAt|V104D|824|FOL1|protein_coding|CODING|YNL256W|exon_XIV_164624_167098)	Diploid Shuffle	Tolerated	0.14
YNL256W	FOL1	I534N	NON_SYNONYMOUS_CODING(MODERATE|MISSENSE|aTc/aAc|I534N|824|FOL1|protein_coding|CODING|YNL256W|exon_XIV_164624_167098)	Diploid Shuffle	Tolerated	0.15
YNL256W	FOL1	E377G	NON_SYNONYMOUS_CODING(MODERATE|MISSENSE|gAg/gGg|E377G|824|FOL1|protein_coding|CODING|YNL256W|exon_XIV_164624_167098)	Diploid Shuffle	Tolerated	0.17
YNL256W	FOL1	A791G	NON_SYNONYMOUS_CODING(MODERATE|MISSENSE|gCg/gGg|A791G|824|FOL1|protein_coding|CODING|YNL256W|exon_XIV_164624_167098)	Diploid Shuffle	Tolerated	0.21
YNL256W	FOL1	S152P	NON_SYNONYMOUS_CODING(MODERATE|MISSENSE|Tct/Cct|S152P|824|FOL1|protein_coding|CODING|YNL256W|exon_XIV_164624_167098)	Diploid Shuffle	Tolerated	0.24
YNL256W	FOL1	T390A	NON_SYNONYMOUS_CODING(MODERATE|MISSENSE|Aca/Gca|T390A|824|FOL1|protein_coding|CODING|YNL256W|exon_XIV_164624_167098)	Diploid Shuffle	Tolerated	0.36
YNL256W	FOL1	F5S	NON_SYNONYMOUS_CODING(MODERATE|MISSENSE|tTt/tCt|F5S|824|FOL1|protein_coding|CODING|YNL256W|exon_XIV_164624_167098)	Diploid Shuffle	Tolerated	0.37
YNL256W	FOL1	V191A	NON_SYNONYMOUS_CODING(MODERATE|MISSENSE|gTg/gCg|V191A|824|FOL1|protein_coding|CODING|YNL256W|exon_XIV_164624_167098)	Diploid Shuffle	Tolerated	0.39
YNL256W	FOL1	R498G	NON_SYNONYMOUS_CODING(MODERATE|MISSENSE|Aga/Gga|R498G|824|FOL1|protein_coding|CODING|YNL256W|exon_XIV_164624_167098)	Diploid Shuffle	Tolerated	0.4
YNL256W	FOL1	S85G	NON_SYNONYMOUS_CODING(MODERATE|MISSENSE|Agc/Ggc|S85G|824|FOL1|protein_coding|CODING|YNL256W|exon_XIV_164624_167098)	Diploid Shuffle	Tolerated	0.41
YNL256W	FOL1	P587R	NON_SYNONYMOUS_CODING(MODERATE|MISSENSE|cCg/cGg|P587R|824|FOL1|protein_coding|CODING|YNL256W|exon_XIV_164624_167098)	Diploid Shuffle	Tolerated	0.44
YNL256W	FOL1	N197S	NON_SYNONYMOUS_CODING(MODERATE|MISSENSE|aAc/aGc|N197S|824|FOL1|protein_coding|CODING|YNL256W|exon_XIV_164624_167098)	Diploid Shuffle	Tolerated	0.59
YNL256W	FOL1	N532S (double NT sub)	NON_SYNONYMOUS_CODING(MODERATE|MISSENSE|aAt/aGt|N532S|824|FOL1|protein_coding|CODING|YNL256W|exon_XIV_164624_167098)	Diploid Shuffle	Tolerated	0.73
YNL256W	FOL1	N9S	NON_SYNONYMOUS_CODING(MODERATE|MISSENSE|aAt/aGt|N9S|824|FOL1|protein_coding|CODING|YNL256W|exon_XIV_164624_167098)	Diploid Shuffle	Tolerated	1
YNL062C	GCD10	SnpEff Misaligned. Manual call: P431R	SYNONYMOUS_CODING(LOW|SILENT|ccT/ccG|P431|478|GCD10|protein_coding|CODING|YNL062C|exon_XIV_508778_510214|WARNING_REF_IS_A_NOT_G)	Allele Transfer	Affects Function	0
YNL062C	GCD10	SnpEff Misaligned. Manual call: W444R	NON_SYNONYMOUS_CODING(MODERATE|MISSENSE|tGg/tCg|W444S|478|GCD10|protein_coding|CODING|YNL062C|exon_XIV_508778_510214|WARNING_REF_IS_C_NOT_A)	Allele Transfer	Tolerated	0.08
YLR291C	GCD7	silent	SYNONYMOUS_CODING(LOW|SILENT|caA/caG|Q174|381|GCD7|protein_coding|CODING|YLR291C|exon_XII_718319_719464)	Diploid Shuffle	-
YLR291C	GCD7	silent	SYNONYMOUS_CODING(LOW|SILENT|gaT/gaC|D169|381|GCD7|protein_coding|CODING|YLR291C|exon_XII_718319_719464)	Diploid Shuffle	-
YLR291C	GCD7	silent	SYNONYMOUS_CODING(LOW|SILENT|gtT/gtC|V213|381|GCD7|protein_coding|CODING|YLR291C|exon_XII_718319_719464)	Diploid Shuffle	-
YLR291C	GCD7	I272T	NON_SYNONYMOUS_CODING(MODERATE|MISSENSE|aTc/aCc|I272T|381|GCD7|protein_coding|CODING|YLR291C|exon_XII_718319_719464)	Diploid Shuffle	Affects Function	0
YLR291C	GCD7	N357H	NON_SYNONYMOUS_CODING(MODERATE|MISSENSE|Aat/Cat|N357H|381|GCD7|protein_coding|CODING|YLR291C|exon_XII_718319_719464)	Diploid Shuffle	Affects Function	0.03
YLR291C	GCD7	S105C	NON_SYNONYMOUS_CODING(MODERATE|MISSENSE|Agc/Tgc|S105C|381|GCD7|protein_coding|CODING|YLR291C|exon_XII_718319_719464)	Diploid Shuffle	Affects Function	0.04
YLR291C	GCD7	V374E	NON_SYNONYMOUS_CODING(MODERATE|MISSENSE|gTg/gAg|V374E|381|GCD7|protein_coding|CODING|YLR291C|exon_XII_718319_719464)	Diploid Shuffle	Tolerated	0.22
YLR291C	GCD7	V267A	NON_SYNONYMOUS_CODING(MODERATE|MISSENSE|gTc/gCc|V267A|381|GCD7|protein_coding|CODING|YLR291C|exon_XII_718319_719464)	Diploid Shuffle	Tolerated	1
YOR168W	GLN4	silent	SYNONYMOUS_CODING(LOW|SILENT|aaA/aaG|K339|809|GLN4|protein_coding|CODING|YOR168W|exon_XV_649304_651733)	Diploid Shuffle	-
YOR168W	GLN4	silent	SYNONYMOUS_CODING(LOW|SILENT|ccA/ccG|P638|809|GLN4|protein_coding|CODING|YOR168W|exon_XV_649304_651733)	Diploid Shuffle	-
YOR168W	GLN4	L330P	NON_SYNONYMOUS_CODING(MODERATE|MISSENSE|cTt/cCt|L330P|809|GLN4|protein_coding|CODING|YOR168W|exon_XV_649304_651733)	Diploid Shuffle	Affects Function	0
YOR168W	GLN4	A350T	NON_SYNONYMOUS_CODING(MODERATE|MISSENSE|Gcc/Acc|A350T|809|GLN4|protein_coding|CODING|YOR168W|exon_XV_649304_651733)	Diploid Shuffle	Tolerated	0.33
YOR168W	GLN4	K143E	NON_SYNONYMOUS_CODING(MODERATE|MISSENSE|Aaa/Gaa|K143E|809|GLN4|protein_coding|CODING|YOR168W|exon_XV_649304_651733)	Diploid Shuffle	Tolerated	0.39
YDR302W	GPI11	A131T	NON_SYNONYMOUS_CODING(MODERATE|MISSENSE|Gcg/Acg|A131T|219|GPI11|protein_coding|CODING|YDR302W|exon_IV_1067728_1068387)	Diploid Shuffle	Affects Function	0
YDR302W	GPI11	S144P	NON_SYNONYMOUS_CODING(MODERATE|MISSENSE|Tca/Cca|S144P|219|GPI11|protein_coding|CODING|YDR302W|exon_IV_1067728_1068387)	Diploid Shuffle	Affects Function	0.01
YDR302W	GPI11	F17L	NON_SYNONYMOUS_CODING(MODERATE|MISSENSE|Ttc/Ctc|F17L|219|GPI11|protein_coding|CODING|YDR302W|exon_IV_1067728_1068387)	Diploid Shuffle	Affects Function	0.02
YDR302W	GPI11	V202A	NON_SYNONYMOUS_CODING(MODERATE|MISSENSE|gTt/gCt|V202A|219|GPI11|protein_coding|CODING|YDR302W|exon_IV_1067728_1068387)	Diploid Shuffle	Tolerated	0.05
YDR302W	GPI11	V11M	NON_SYNONYMOUS_CODING(MODERATE|MISSENSE|Gtg/Atg|V11M|219|GPI11|protein_coding|CODING|YDR302W|exon_IV_1067728_1068387)	Diploid Shuffle	Tolerated	0.24
YDR302W	GPI11	H36R	NON_SYNONYMOUS_CODING(MODERATE|MISSENSE|cAt/cGt|H36R|219|GPI11|protein_coding|CODING|YDR302W|exon_IV_1067728_1068387)	Diploid Shuffle	Tolerated	0.36
YMR281W	GPI12	A263V	NON_SYNONYMOUS_CODING(MODERATE|MISSENSE|gCa/gTa|A263V|304|GPI12|protein_coding|CODING|YMR281W|exon_XIII_832338_833252)	Diploid Shuffle	Affects Function	0
YMR281W	GPI12	S112L	NON_SYNONYMOUS_CODING(MODERATE|MISSENSE|tCg/tTg|S112L|304|GPI12|protein_coding|CODING|YMR281W|exon_XIII_832338_833252)	Diploid Shuffle	Tolerated	0.19
YHR188C	GPI16	S233P	NON_SYNONYMOUS_CODING(MODERATE|MISSENSE|Tct/Cct|S233P|610|GPI16|protein_coding|CODING|YHR188C|exon_VIII_482005_483837)	Diploid Shuffle	Affects Function	0.01
YHR188C	GPI16	A175T	NON_SYNONYMOUS_CODING(MODERATE|MISSENSE|Gct/Act|A175T|610|GPI16|protein_coding|CODING|YHR188C|exon_VIII_482005_483837)	Diploid Shuffle	Tolerated	0.17
YHR188C	GPI16	A243V	NON_SYNONYMOUS_CODING(MODERATE|MISSENSE|gCc/gTc|A243V|610|GPI16|protein_coding|CODING|YHR188C|exon_VIII_482005_483837)	Diploid Shuffle	Tolerated	0.27
YBR004C	GPI18	silent	SYNONYMOUS_CODING(LOW|SILENT|acA/acG|T239|433|GPI18|protein_coding|CODING|YBR004C|exon_II_244368_245669)	Diploid Shuffle	-
YBR004C	GPI18	silent	SYNONYMOUS_CODING(LOW|SILENT|acA/acG|T273|433|GPI18|protein_coding|CODING|YBR004C|exon_II_244368_245669)	Diploid Shuffle	-
YBR004C	GPI18	silent	SYNONYMOUS_CODING(LOW|SILENT|acT/acC|T295|433|GPI18|protein_coding|CODING|YBR004C|exon_II_244368_245669)	Diploid Shuffle	-
YBR004C	GPI18	silent	SYNONYMOUS_CODING(LOW|SILENT|ccA/ccG|P431|433|GPI18|protein_coding|CODING|YBR004C|exon_II_244368_245669)	Diploid Shuffle	-
YBR004C	GPI18	silent	SYNONYMOUS_CODING(LOW|SILENT|tcA/tcG|S222|433|GPI18|protein_coding|CODING|YBR004C|exon_II_244368_245669)	Diploid Shuffle	-
YBR004C	GPI18	silent	SYNONYMOUS_CODING(LOW|SILENT|tcT/tcA|S169|433|GPI18|protein_coding|CODING|YBR004C|exon_II_244368_245669)	Diploid Shuffle	-
YBR004C	GPI18	silent	SYNONYMOUS_CODING(LOW|SILENT|ttT/ttC|F85|433|GPI18|protein_coding|CODING|YBR004C|exon_II_244368_245669)	Diploid Shuffle	-
YBR004C	GPI18	S159C	NON_SYNONYMOUS_CODING(MODERATE|MISSENSE|Agt/Tgt|S159C|433|GPI18|protein_coding|CODING|YBR004C|exon_II_244368_245669)	Diploid Shuffle	Affects Function	0
YBR004C	GPI18	Y17C	NON_SYNONYMOUS_CODING(MODERATE|MISSENSE|tAt/tGt|Y17C|433|GPI18|protein_coding|CODING|YBR004C|exon_II_244368_245669)	Diploid Shuffle	Affects Function	0.01
YBR004C	GPI18	T187S or silent. Discrepancy with reference sequence.	NON_SYNONYMOUS_CODING(MODERATE|MISSENSE|Acc/Tcc|T187S|433|GPI18|protein_coding|CODING|YBR004C|exon_II_244368_245669)	Diploid Shuffle	-
YBR004C	GPI18	T355A	NON_SYNONYMOUS_CODING(MODERATE|MISSENSE|Acc/Gcc|T355A|433|GPI18|protein_coding|CODING|YBR004C|exon_II_244368_245669)	Diploid Shuffle	Tolerated	0.26
YBR004C	GPI18	F233L	NON_SYNONYMOUS_CODING(MODERATE|MISSENSE|Ttt/Ctt|F233L|433|GPI18|protein_coding|CODING|YBR004C|exon_II_244368_245669)	Diploid Shuffle	Tolerated	0.27
YBR004C	GPI18	K149I	NON_SYNONYMOUS_CODING(MODERATE|MISSENSE|aAa/aTa|K149I|433|GPI18|protein_coding|CODING|YBR004C|exon_II_244368_245669)	Diploid Shuffle	Tolerated	0.3
YBR004C	GPI18	I104T	NON_SYNONYMOUS_CODING(MODERATE|MISSENSE|aTc/aCc|I104T|433|GPI18|protein_coding|CODING|YBR004C|exon_II_244368_245669)	Diploid Shuffle	Tolerated	0.31
YBR004C	GPI18	E399G	NON_SYNONYMOUS_CODING(MODERATE|MISSENSE|gAa/gGa|E399G|433|GPI18|protein_coding|CODING|YBR004C|exon_II_244368_245669)	Diploid Shuffle	Tolerated	0.42
YBR004C	GPI18	Q140R	NON_SYNONYMOUS_CODING(MODERATE|MISSENSE|cAa/cGa|Q140R|433|GPI18|protein_coding|CODING|YBR004C|exon_II_244368_245669)	Diploid Shuffle	Tolerated	0.57
YBR004C	GPI18	I419T	NON_SYNONYMOUS_CODING(MODERATE|MISSENSE|aTa/aCa|I419T|433|GPI18|protein_coding|CODING|YBR004C|exon_II_244368_245669)	Diploid Shuffle	Tolerated	0.62
YBR004C	GPI18	N47D	NON_SYNONYMOUS_CODING(MODERATE|MISSENSE|Aac/Gac|N47D|433|GPI18|protein_coding|CODING|YBR004C|exon_II_244368_245669)	Diploid Shuffle	Tolerated	0.65
YDR437W	GPI19	silent	SYNONYMOUS_CODING(LOW|SILENT|acT/acC|T18|140|GPI19|protein_coding|CODING|YDR437W|exon_IV_1337345_1337767)	Diploid Shuffle	-
YDR437W	GPI19	silent	SYNONYMOUS_CODING(LOW|SILENT|ctT/ctC|L72|140|GPI19|protein_coding|CODING|YDR437W|exon_IV_1337345_1337767)	Diploid Shuffle	-
YDR437W	GPI19	L121Q	NON_SYNONYMOUS_CODING(MODERATE|MISSENSE|cTg/cAg|L121Q|140|GPI19|protein_coding|CODING|YDR437W|exon_IV_1337345_1337767)	Diploid Shuffle	Affects Function	0
YDR437W	GPI19	M65T	NON_SYNONYMOUS_CODING(MODERATE|MISSENSE|aTg/aCg|M65T|140|GPI19|protein_coding|CODING|YDR437W|exon_IV_1337345_1337767)	Diploid Shuffle	Affects Function	0
YDR437W	GPI19	P49L	NON_SYNONYMOUS_CODING(MODERATE|MISSENSE|cCa/cTa|P49L|140|GPI19|protein_coding|CODING|YDR437W|exon_IV_1337345_1337767)	Diploid Shuffle	Affects Function	0
YDR437W	GPI19	M13T	NON_SYNONYMOUS_CODING(MODERATE|MISSENSE|aTg/aCg|M13T|140|GPI19|protein_coding|CODING|YDR437W|exon_IV_1337345_1337767)	Diploid Shuffle	Affects Function	0.01
YDR437W	GPI19	Q128L	NON_SYNONYMOUS_CODING(MODERATE|MISSENSE|cAa/cTa|Q128L|140|GPI19|protein_coding|CODING|YDR437W|exon_IV_1337345_1337767)	Diploid Shuffle	Affects Function	0.01
YDR437W	GPI19	T22A	NON_SYNONYMOUS_CODING(MODERATE|MISSENSE|Acc/Gcc|T22A|140|GPI19|protein_coding|CODING|YDR437W|exon_IV_1337345_1337767)	Diploid Shuffle	Tolerated	0.2
YDR437W	GPI19	E100G	NON_SYNONYMOUS_CODING(MODERATE|MISSENSE|gAg/gGg|E100G|140|GPI19|protein_coding|CODING|YDR437W|exon_IV_1337345_1337767)	Diploid Shuffle	Tolerated	0.39
YOR262W	GPN2	silent	SYNONYMOUS_CODING(LOW|SILENT|caA/caG|Q64|347|YOR262W|protein_coding|CODING|YOR262W|exon_XV_817291_818334)	Diploid Shuffle	-
YOR262W	GPN2	silent	SYNONYMOUS_CODING(LOW|SILENT|gaA/gaG|E185|347|YOR262W|protein_coding|CODING|YOR262W|exon_XV_817291_818334)	Diploid Shuffle	-
YOR262W	GPN2	silent	SYNONYMOUS_CODING(LOW|SILENT|gtT/gtC|V322|347|YOR262W|protein_coding|CODING|YOR262W|exon_XV_817291_818334)	Diploid Shuffle	-
YOR262W	GPN2	silent	SYNONYMOUS_CODING(LOW|SILENT|ttC/ttT|F105|347|YOR262W|protein_coding|CODING|YOR262W|exon_XV_817291_818334)	Diploid Shuffle	-
YOR262W	GPN2	E331G	NON_SYNONYMOUS_CODING(MODERATE|MISSENSE|gAa/gGa|E331G|347|YOR262W|protein_coding|CODING|YOR262W|exon_XV_817291_818334)	Diploid Shuffle	Affects Function	0
YOR262W	GPN2	I153T	NON_SYNONYMOUS_CODING(MODERATE|MISSENSE|aTc/aCc|I153T|347|YOR262W|protein_coding|CODING|YOR262W|exon_XV_817291_818334)	Diploid Shuffle	Affects Function	0
YOR262W	GPN2	K176E	NON_SYNONYMOUS_CODING(MODERATE|MISSENSE|Aaa/Gaa|K176E|347|YOR262W|protein_coding|CODING|YOR262W|exon_XV_817291_818334)	Diploid Shuffle	Affects Function	0
YOR262W	GPN2	K181R	NON_SYNONYMOUS_CODING(MODERATE|MISSENSE|aAa/aGa|K181R|347|YOR262W|protein_coding|CODING|YOR262W|exon_XV_817291_818334)	Diploid Shuffle	Tolerated	0.3
YOR262W	GPN2	E97D	NON_SYNONYMOUS_CODING(MODERATE|MISSENSE|gaA/gaT|E97D|347|YOR262W|protein_coding|CODING|YOR262W|exon_XV_817291_818334)	Diploid Shuffle	Tolerated	0.77
YBR121C	GRS1	silent	SYNONYMOUS_CODING(LOW|SILENT|aaA/aaG|K431|667|GRS1|protein_coding|CODING|YBR121C|exon_II_481358_483361)	Diploid Shuffle	-
YBR121C	GRS1	silent	SYNONYMOUS_CODING(LOW|SILENT|atC/atA|I192|667|GRS1|protein_coding|CODING|YBR121C|exon_II_481358_483361)	Diploid Shuffle	-
YBR121C	GRS1	silent	SYNONYMOUS_CODING(LOW|SILENT|atT/atC|I604|667|GRS1|protein_coding|CODING|YBR121C|exon_II_481358_483361)	Diploid Shuffle	-
YBR121C	GRS1	silent	SYNONYMOUS_CODING(LOW|SILENT|ccA/ccG|P195|667|GRS1|protein_coding|CODING|YBR121C|exon_II_481358_483361)	Diploid Shuffle	-
YBR121C	GRS1	silent	SYNONYMOUS_CODING(LOW|SILENT|gcC/gcT|A396|667|GRS1|protein_coding|CODING|YBR121C|exon_II_481358_483361)	Diploid Shuffle	-
YBR121C	GRS1	silent	SYNONYMOUS_CODING(LOW|SILENT|tcT/tcC|S573|667|GRS1|protein_coding|CODING|YBR121C|exon_II_481358_483361)	Diploid Shuffle	-
YBR121C	GRS1	T197I	NON_SYNONYMOUS_CODING(MODERATE|MISSENSE|aCc/aTc|T197I|667|GRS1|protein_coding|CODING|YBR121C|exon_II_481358_483361)	Diploid Shuffle	Affects Function	0
YBR121C	GRS1	Y30H	NON_SYNONYMOUS_CODING(MODERATE|MISSENSE|Tat/Cat|Y30H|667|GRS1|protein_coding|CODING|YBR121C|exon_II_481358_483361)	Diploid Shuffle	Affects Function	0
YBR121C	GRS1	T248A	NON_SYNONYMOUS_CODING(MODERATE|MISSENSE|Acc/Gcc|T248A|667|GRS1|protein_coding|CODING|YBR121C|exon_II_481358_483361)	Diploid Shuffle	Affects Function	0.01
YBR121C	GRS1	H498R	NON_SYNONYMOUS_CODING(MODERATE|MISSENSE|cAc/cGc|H498R|667|GRS1|protein_coding|CODING|YBR121C|exon_II_481358_483361)	Diploid Shuffle	Affects Function	0.02
YBR121C	GRS1	L457S	NON_SYNONYMOUS_CODING(MODERATE|MISSENSE|tTg/tCg|L457S|667|GRS1|protein_coding|CODING|YBR121C|exon_II_481358_483361)	Diploid Shuffle	Affects Function	0.02
YBR121C	GRS1	H563T or silent (Double NT SUB). Discrepancy with reference sequence	NON_SYNONYMOUS_CODING(MODERATE|MISSENSE|Cat/Aat|H563N|667|GRS1|protein_coding|CODING|YBR121C|exon_II_481358_483361)	Diploid Shuffle	-	-
YBR121C	GRS1	H563T or silent (Double NT SUB). Discrepancy with reference sequence	NON_SYNONYMOUS_CODING(MODERATE|MISSENSE|cAt/cCt|H563P|667|GRS1|protein_coding|CODING|YBR121C|exon_II_481358_483361)	Diploid Shuffle	-	-
YBR121C	GRS1	H564T or silent (Double NT SUB). Discrepancy with reference sequence	NON_SYNONYMOUS_CODING(MODERATE|MISSENSE|Cat/Aat|H564N|667|GRS1|protein_coding|CODING|YBR121C|exon_II_481358_483361)	Diploid Shuffle	-	-
YBR121C	GRS1	H564T or silent (Double NT SUB). Discrepancy with reference sequence	NON_SYNONYMOUS_CODING(MODERATE|MISSENSE|cAt/cCt|H564P|667|GRS1|protein_coding|CODING|YBR121C|exon_II_481358_483361)	Diploid Shuffle	-	-
YBR121C	GRS1	F108Y	NON_SYNONYMOUS_CODING(MODERATE|MISSENSE|tTc/tAc|F108Y|667|GRS1|protein_coding|CODING|YBR121C|exon_II_481358_483361)	Diploid Shuffle	Tolerated	0.13
YBR121C	GRS1	D478N	NON_SYNONYMOUS_CODING(MODERATE|MISSENSE|Gat/Aat|D478N|667|GRS1|protein_coding|CODING|YBR121C|exon_II_481358_483361)	Diploid Shuffle	Tolerated	0.21
YBR121C	GRS1	E296D	NON_SYNONON_SYNONYMOUS_CODING(MODERATE|MISSENSE|gaA/gaT|E296D|667|GRS1|protein_coding|CODING|YBR121C|exon_II_481358_483361)	Diploid Shuffle	Tolerated	0.26
YBR121C	GRS1	A644V	NON_SYNONYMOUS_CODING(MODERATE|MISSENSE|gCt/gTt|A644V|667|GRS1|protein_coding|CODING|YBR121C|exon_II_481358_483361)	Diploid Shuffle	Tolerated	0.3
YBR121C	GRS1	K239R	NON_SYNONYMOUS_CODING(MODERATE|MISSENSE|aAg/aGg|K239R|667|GRS1|protein_coding|CODING|YBR121C|exon_II_481358_483361)	Diploid Shuffle	Tolerated	0.63
YBR121C	GRS1	K153E	NON_SYNONYMOUS_CODING(MODERATE|MISSENSE|Aaa/Gaa|K153E|667|GRS1|protein_coding|CODING|YBR121C|exon_II_481358_483361)	Diploid Shuffle	Tolerated	1
YDR454C	GUK1	silent	SYNONYMOUS_CODING(LOW|SILENT|aaA/aaG|K130|187|GUK1|protein_coding|CODING|YDR454C|exon_IV_1366257_1366820)	Diploid Shuffle	-
YDR454C	GUK1	silent	SYNONYMOUS_CODING(LOW|SILENT|agT/agC|S33|187|GUK1|protein_coding|CODING|YDR454C|exon_IV_1366257_1366820)	Diploid Shuffle	-
YDR454C	GUK1	L22S	NON_SYNONYMOUS_CODING(MODERATE|MISSENSE|tTg/tCg|L22S|187|GUK1|protein_coding|CODING|YDR454C|exon_IV_1366257_1366820)	Diploid Shuffle	Affects Function	0
YDR454C	GUK1	E67G	NON_SYNONYMOUS_CODING(MODERATE|MISSENSE|gAa/gGa|E67G|187|GUK1|protein_coding|CODING|YDR454C|exon_IV_1366257_1366820)	Diploid Shuffle	Tolerated	1
YMR290C	HAS1	silent	SYNONYMOUS_CODING(LOW|SILENT|Ttg/Ctg|L107|505|HAS1|protein_coding|CODING|YMR290C|exon_XIII_850073_851590)	Diploid Shuffle	-
YMR290C	HAS1	R276G	NON_SYNONYMOUS_CODING(MODERATE|MISSENSE|Aga/Gga|R276G|505|HAS1|protein_coding|CODING|YMR290C|exon_XIII_850073_851590)	Diploid Shuffle	Affects Function	0
YMR290C	HAS1	A357V	NON_SYNONYMOUS_CODING(MODERATE|MISSENSE|gCt/gTt|A357V|505|HAS1|protein_coding|CODING|YMR290C|exon_XIII_850073_851590)	Diploid Shuffle	Tolerated	0.22
YMR290C	HAS1	I98V	NON_SYNONYMOUS_CODING(MODERATE|MISSENSE|Atc/Gtc|I98V|505|HAS1|protein_coding|CODING|YMR290C|exon_XIII_850073_851590)	Diploid Shuffle	Tolerated	0.24
YDR232W	HEM1	silent	SYNONYMOUS_CODING(LOW|SILENT|aaG/aaA|K337|548|HEM1|protein_coding|CODING|YDR232W|exon_IV_927449_929095)	Diploid Shuffle	-
YDR232W	HEM1	silent	SYNONYMOUS_CODING(LOW|SILENT|aaT/aaC|N316|548|HEM1|protein_coding|CODING|YDR232W|exon_IV_927449_929095)	Diploid Shuffle	-
YDR232W	HEM1	silent	SYNONYMOUS_CODING(LOW|SILENT|agT/agC|S544|548|HEM1|protein_coding|CODING|YDR232W|exon_IV_927449_929095)	Diploid Shuffle	-
YDR232W	HEM1	K247R	NON_SYNONYMOUS_CODING(MODERATE|MISSENSE|aAa/aGa|K247R|548|HEM1|protein_coding|CODING|YDR232W|exon_IV_927449_929095)	Diploid Shuffle	Affects Function	0.01
YDR232W	HEM1	D527G	NON_SYNONYMOUS_CODING(MODERATE|MISSENSE|gAc/gGc|D527G|548|HEM1|protein_coding|CODING|YDR232W|exon_IV_927449_929095)	Diploid Shuffle	Affects Function	0.01
YDR232W	HEM1	V115I	NON_SYNONYMOUS_CODING(MODERATE|MISSENSE|Gtc/Atc|V115I|548|HEM1|protein_coding|CODING|YDR232W|exon_IV_927449_929095)	Diploid Shuffle	Tolerated	0.32
YDR232W	HEM1	N232S	NON_SYNONYMOUS_CODING(MODERATE|MISSENSE|aAc/aGc|N232S|548|HEM1|protein_coding|CODING|YDR232W|exon_IV_927449_929095)	Diploid Shuffle	Tolerated	0.64
YDR044W	HEM13	silent	SYNONYMOUS_CODING(LOW|SILENT|ccA/ccG|P146|328|HEM13|protein_coding|CODING|YDR044W|exon_IV_546641_547627)	Diploid Shuffle	-
YDR044W	HEM13	silent	SYNONYMOUS_CODING(LOW|SILENT|gcT/gcC|A18|328|HEM13|protein_coding|CODING|YDR044W|exon_IV_546641_547627)	Diploid Shuffle	-
YDR044W	HEM13	silent	SYNONYMOUS_CODING(LOW|SILENT|ggT/ggC|G115|328|HEM13|protein_coding|CODING|YDR044W|exon_IV_546641_547627)	Diploid Shuffle	-
YDR044W	HEM13	G76S	NON_SYNONYMOUS_CODING(MODERATE|MISSENSE|Ggt/Agt|G76S|328|HEM13|protein_coding|CODING|YDR044W|exon_IV_546641_547627)	Diploid Shuffle	Affects Function	0
YDR044W	HEM13	T321A	NON_SYNONYMOUS_CODING(MODERATE|MISSENSE|Acc/Gcc|T321A|328|HEM13|protein_coding|CODING|YDR044W|exon_IV_546641_547627)	Diploid Shuffle	Affects Function	0.01
YDR044W	HEM13	K110E	NON_SYNONYMOUS_CODING(MODERATE|MISSENSE|Aag/Gag|K110E|328|HEM13|protein_coding|CODING|YDR044W|exon_IV_546641_547627)	Diploid Shuffle	Tolerated	0.25
YDR044W	HEM13	Q14R	NON_SYNONYMOUS_CODING(MODERATE|MISSENSE|cAa/cGa|Q14R|328|HEM13|protein_coding|CODING|YDR044W|exon_IV_546641_547627)	Diploid Shuffle	Tolerated	0.52
YDR044W	HEM13	H126L	NON_SYNONYMOUS_CODING(MODERATE|MISSENSE|cAc/cTc|H126L|328|HEM13|protein_coding|CODING|YDR044W|exon_IV_546641_547627)	Diploid Shuffle	Tolerated	0.98
YOR176W	HEM15	silent	SYNONYMOUS_CODING(LOW|SILENT|aaT/aaC|N32|393|HEM15|protein_coding|CODING|YOR176W|exon_XV_662402_663583)	Diploid Shuffle	-
YOR176W	HEM15	silent	SYNONYMOUS_CODING(LOW|SILENT|caT/caC|H312|393|HEM15|protein_coding|CODING|YOR176W|exon_XV_662402_663583)	Diploid Shuffle	-
YOR176W	HEM15	silent	SYNONYMOUS_CODING(LOW|SILENT|ccC/ccT|P38|393|HEM15|protein_coding|CODING|YOR176W|exon_XV_662402_663583)	Diploid Shuffle	-
YOR176W	HEM15	G278V	NON_SYNONYMOUS_CODING(MODERATE|MISSENSE|gGa/gTa|G278V|393|HEM15|protein_coding|CODING|YOR176W|exon_XV_662402_663583)	Diploid Shuffle	Affects Function	0
YOR176W	HEM15	E177G	NON_SYNONYMOUS_CODING(MODERATE|MISSENSE|gAa/gGa|E177G|393|HEM15|protein_coding|CODING|YOR176W|exon_XV_662402_663583)	Diploid Shuffle	Affects Function	0.02
YOR176W	HEM15	V323A	NON_SYNONYMOUS_CODING(MODERATE|MISSENSE|gTc/gCc|V323A|393|HEM15|protein_coding|CODING|YOR176W|exon_XV_662402_663583)	Diploid Shuffle	Affects Function	0.02
YOR176W	HEM15	F12S	NON_SYNONYMOUS_CODING(MODERATE|MISSENSE|tTc/tCc|F12S|393|HEM15|protein_coding|CODING|YOR176W|exon_XV_662402_663583)	Diploid Shuffle	Tolerated	0.41
YBL076C	ILS1	silent	I1042 ATT > ATC	Allele Transfer	-
YBL076C	ILS1	silent	L1072 TTA > CTA	Allele Transfer	-
YBL076C	ILS1	silent	SYNONYMOUS_CODING(LOW|SILENT|aaA/aaG|K869|1072|ILS1|protein_coding|CODING|YBL076C|exon_II_81041_84259)	Allele Transfer	-
YBL076C	ILS1	silent	SYNONYMOUS_CODING(LOW|SILENT|aaG/aaA|K812|1072|ILS1|protein_coding|CODING|YBL076C|exon_II_81041_84259)	Allele Transfer	-
YBL076C	ILS1	silent	SYNONYMOUS_CODING(LOW|SILENT|aaT/aaC|N725|1072|ILS1|protein_coding|CODING|YBL076C|exon_II_81041_84259)	Allele Transfer	-
YBL076C	ILS1	silent	SYNONYMOUS_CODING(LOW|SILENT|agA/agG|R951|1072|ILS1|protein_coding|CODING|YBL076C|exon_II_81041_84259)	Allele Transfer	-
YBL076C	ILS1	silent	SYNONYMOUS_CODING(LOW|SILENT|atC/atT|I883|1072|ILS1|protein_coding|CODING|YBL076C|exon_II_81041_84259)	Allele Transfer	-
YBL076C	ILS1	silent	SYNONYMOUS_CODING(LOW|SILENT|ccT/ccC|P611|1072|ILS1|protein_coding|CODING|YBL076C|exon_II_81041_84259)	Allele Transfer	-
YBL076C	ILS1	silent	SYNONYMOUS_CODING(LOW|SILENT|Cta/Tta|L918|1072|ILS1|protein_coding|CODING|YBL076C|exon_II_81041_84259)	Allele Transfer	-
YBL076C	ILS1	silent	SYNONYMOUS_CODING(LOW|SILENT|ttA/ttG|L409|1072|ILS1|protein_coding|CODING|YBL076C|exon_II_81041_84259)	Allele Transfer	-
YBL076C	ILS1	silent	SYNONYMOUS_CODING(LOW|SILENT|ttA/ttG|L755|1072|ILS1|protein_coding|CODING|YBL076C|exon_II_81041_84259)	Allele Transfer	-
YBL076C	ILS1	silent	SYNONYMOUS_CODING(LOW|SILENT|ttG/ttA|L563|1072|ILS1|protein_coding|CODING|YBL076C|exon_II_81041_84259)	Allele Transfer	-
YBL076C	ILS1	F642S	NON_SYNONYMOUS_CODING(MODERATE|MISSENSE|tTc/tCc|F642S|1072|ILS1|protein_coding|CODING|YBL076C|exon_II_81041_84259)	Allele Transfer	Affects Function	0
YBL076C	ILS1	G834D	NON_SYNONYMOUS_CODING(MODERATE|MISSENSE|gGt/gAt|G834D|1072|ILS1|protein_coding|CODING|YBL076C|exon_II_81041_84259)	Allele Transfer	Affects Function	0
YBL076C	ILS1	I353T	NON_SYNONYMOUS_CODING(MODERATE|MISSENSE|aTt/aCt|I353T|1072|ILS1|protein_coding|CODING|YBL076C|exon_II_81041_84259)	Allele Transfer	Affects Function	0
YBL076C	ILS1	L137S	NON_SYNONYMOUS_CODING(MODERATE|MISSENSE|tTg/tCg|L137S|1072|ILS1|protein_coding|CODING|YBL076C|exon_II_81041_84259)	Allele Transfer	Affects Function	0
YBL076C	ILS1	L833W	NON_SYNONYMOUS_CODING(MODERATE|MISSENSE|tTg/tGg|L833W|1072|ILS1|protein_coding|CODING|YBL076C|exon_II_81041_84259)	Allele Transfer	Affects Function	0
YBL076C	ILS1	R994K	NON_SYNONYMOUS_CODING(MODERATE|MISSENSE|aGa/aAa|R994K|1072|ILS1|protein_coding|CODING|YBL076C|exon_II_81041_84259)	Allele Transfer	Affects Function	0.01
YBL076C	ILS1	N496Y	NON_SYNONYMOUS_CODING(MODERATE|MISSENSE|Aac/Tac|N496Y|1072|ILS1|protein_coding|CODING|YBL076C|exon_II_81041_84259)	Allele Transfer	Affects Function	0.04
YBL076C	ILS1	I615V	NON_SYNONYMOUS_CODING(MODERATE|MISSENSE|Att/Gtt|I615V|1072|ILS1|protein_coding|CODING|YBL076C|exon_II_81041_84259)	Allele Transfer	Tolerated	0.29
YBL076C	ILS1	K1018R	NON_SYNONYMOUS_CODING(MODERATE|MISSENSE|aAa/aGa|K1018R|1072|ILS1|protein_coding|CODING|YBL076C|exon_II_81041_84259)	Allele Transfer	Tolerated	0.37
YNL152W	INN1	F59S	NON_SYNONYMOUS_CODING(MODERATE|MISSENSE|tTc/tCc|F59S|409|INN1|protein_coding|CODING|YNL152W|exon_XIV_346315_347544)	Diploid Shuffle	Affects Function	0
YNL152W	INN1	K210E	NON_SYNONYMOUS_CODING(MODERATE|MISSENSE|Aaa/Gaa|K210E|409|INN1|protein_coding|CODING|YNL152W|exon_XIV_346315_347544)	Diploid Shuffle	Tolerated	1
YHR085W	IPI1	A322V	NON_SYNONYMOUS_CODING(MODERATE|MISSENSE|gCa/gTa|A322V|334|IPI1|protein_coding|CODING|YHR085W|exon_VIII_276766_277770)	Diploid Shuffle	Affects Function	0
YHR085W	IPI1	S153P	NON_SYNONYMOUS_CODING(MODERATE|MISSENSE|Tct/Cct|S153P|334|IPI1|protein_coding|CODING|YHR085W|exon_VIII_276766_277770)	Diploid Shuffle	Affects Function	0
YHR085W	IPI1	H47R	NON_SYNONYMOUS_CODING(MODERATE|MISSENSE|cAt/cGt|H47R|334|IPI1|protein_coding|CODING|YHR085W|exon_VIII_276766_277770)	Diploid Shuffle	Affects Function	0.03
YHR085W	IPI1	V198M	NON_SYNONYMOUS_CODING(MODERATE|MISSENSE|Gtg/Atg|V198M|334|IPI1|protein_coding|CODING|YHR085W|exon_VIII_276766_277770)	Diploid Shuffle	Tolerated	0.09
YNL182C	IPI3	silent	SYNONYMOUS_CODING(LOW|SILENT|agA/agG|R404|555|IPI3|protein_coding|CODING|YNL182C|exon_XIV_295962_297629)	Diploid Shuffle	-
YNL182C	IPI3	silent	SYNONYMOUS_CODING(LOW|SILENT|gcA/gcG|A50|555|IPI3|protein_coding|CODING|YNL182C|exon_XIV_295962_297629)	Diploid Shuffle	-
YNL182C	IPI3	S375P	NON_SYNONYMOUS_CODING(MODERATE|MISSENSE|Tca/Cca|S375P|555|IPI3|protein_coding|CODING|YNL182C|exon_XIV_295962_297629)	Diploid Shuffle	Affects Function	0
YNL182C	IPI3	V69D	NON_SYNONYMOUS_CODING(MODERATE|MISSENSE|gTt/gAt|V69D|555|IPI3|protein_coding|CODING|YNL182C|exon_XIV_295962_297629)	Diploid Shuffle	Affects Function	0.01
YNL182C	IPI3	L297P	NON_SYNONYMOUS_CODING(MODERATE|MISSENSE|cTg/cCg|L297P|555|IPI3|protein_coding|CODING|YNL182C|exon_XIV_295962_297629)	Diploid Shuffle	Tolerated	0.2
YNL182C	IPI3	G89D	NON_SYNONYMOUS_CODING(MODERATE|MISSENSE|gGt/gAt|G89D|555|IPI3|protein_coding|CODING|YNL182C|exon_XIV_295962_297629)	Diploid Shuffle	Tolerated	0.63
YNL182C	IPI3	I294V	NON_SYNONYMOUS_CODING(MODERATE|MISSENSE|Atc/Gtc|I294V|555|IPI3|protein_coding|CODING|YNL182C|exon_XIV_295962_297629)	Diploid Shuffle	Tolerated	0.71
YBR011C	IPP1	silent	SYNONYMOUS_CODING(LOW|SILENT|acT/acC|T65|287|IPP1|protein_coding|CODING|YBR011C|exon_II_257110_257973)	Diploid Shuffle	-
YBR011C	IPP1	Y3H	NON_SYNONYMOUS_CODING(MODERATE|MISSENSE|Tac/Cac|Y3H|287|IPP1|protein_coding|CODING|YBR011C|exon_II_257110_257973)	Diploid Shuffle	Affects Function	0
YBR011C	IPP1	F80L	NON_SYNONYMOUS_CODING(MODERATE|MISSENSE|Ttt/Ctt|F80L|287|IPP1|protein_coding|CODING|YBR011C|exon_II_257110_257973)	Diploid Shuffle	Affects Function	0.01
YBR011C	IPP1	L248S	NON_SYNONYMOUS_CODING(MODERATE|MISSENSE|tTg/tCg|L248S|287|IPP1|protein_coding|CODING|YBR011C|exon_II_257110_257973)	Diploid Shuffle	Tolerated	0.09
YBR011C	IPP1	T251A	NON_SYNONYMOUS_CODING(MODERATE|MISSENSE|Acc/Gcc|T251A|287|IPP1|protein_coding|CODING|YBR011C|exon_II_257110_257973)	Diploid Shuffle	Tolerated	0.09
YBR011C	IPP1	D225G	NON_SYNONYMOUS_CODING(MODERATE|MISSENSE|gAc/gGc|D225G|287|IPP1|protein_coding|CODING|YBR011C|exon_II_257110_257973)	Diploid Shuffle	Tolerated	0.1
YBR011C	IPP1	R82S	NON_SYNONYMOUS_CODING(MODERATE|MISSENSE|agA/agT|R82S|287|IPP1|protein_coding|CODING|YBR011C|exon_II_257110_257973)	Diploid Shuffle	Tolerated	0.2
YDR367W	KEI1	intronic frameshift (-1 del) in T homopolymer	ChrIV: 1212958, T deletion	Diploid Shuffle	-
YDR367W	KEI1	silent	SYNONYMOUS_CODING(LOW|SILENT|acA/acG|T63|221|KEI1|protein_coding|CODING|YDR367W|exon_IV_1212972_1213607)	Diploid Shuffle	-
YDR367W	KEI1	silent	SYNONYMOUS_CODING(LOW|SILENT|agT/agC|S35|221|KEI1|protein_coding|CODING|YDR367W|exon_IV_1212972_1213607)	Diploid Shuffle	-
YDR367W	KEI1	S11P	NON_SYNONYMOUS_CODING(MODERATE|MISSENSE|Tct/Cct|S11P|221|KEI1|protein_coding|CODING|YDR367W|exon_IV_1212972_1213607)	Diploid Shuffle	Affects Function	0.02
YDR367W	KEI1	W54R	NON_SYNONYMOUS_CODING(MODERATE|MISSENSE|Tgg/Cgg|W54R|221|KEI1|protein_coding|CODING|YDR367W|exon_IV_1212972_1213607)	Diploid Shuffle	Affects Function	0.02
YDR367W	KEI1	S83P	NON_SYNONYMOUS_CODING(MODERATE|MISSENSE|Tcg/Ccg|S83P|221|KEI1|protein_coding|CODING|YDR367W|exon_IV_1212972_1213607)	Diploid Shuffle	Tolerated	0.08
YDR367W	KEI1	P77L	NON_SYNONYMOUS_CODING(MODERATE|MISSENSE|cCa/cTa|P77L|221|KEI1|protein_coding|CODING|YDR367W|exon_IV_1212972_1213607)	Diploid Shuffle	Tolerated	0.2
YDR367W	KEI1	D112G	NON_SYNONYMOUS_CODING(MODERATE|MISSENSE|gAc/gGc|D112G|221|KEI1|protein_coding|CODING|YDR367W|exon_IV_1212972_1213607)	Diploid Shuffle	Tolerated	0.44
YCL059C	KRR1	silent	SYNONYMOUS_CODING(LOW|SILENT|gaA/gaG|E37|316|KRR1|protein_coding|CODING|YCL059C|exon_III_22429_23379)	Allele Transfer	-
YCL059C	KRR1	silent	SYNONYMOUS_CODING(LOW|SILENT|Ttg/Ctg|L104|316|KRR1|protein_coding|CODING|YCL059C|exon_III_22429_23379)	Allele Transfer	-
YCL059C	KRR1	F45L	NON_SYNONYMOUS_CODING(MODERATE|MISSENSE|Ttt/Ctt|F45L|316|KRR1|protein_coding|CODING|YCL059C|exon_III_22429_23379)	Allele Transfer	Affects Function	0
YCL059C	KRR1	L95S	NON_SYNONYMOUS_CODING(MODERATE|MISSENSE|tTg/tCg|L95S|316|KRR1|protein_coding|CODING|YCL059C|exon_III_22429_23379)	Allele Transfer	Affects Function	0
YCL059C	KRR1	R207G	NON_SYNONYMOUS_CODING(MODERATE|MISSENSE|Aga/Gga|R207G|316|KRR1|protein_coding|CODING|YCL059C|exon_III_22429_23379)	Allele Transfer	Affects Function	0
YOR181W	LAS17	Frameshift at T60 (-1 del). Two amino acids until STOP codon.	AC=2;AF=1.00;AN=2;BaseQRankSum=0.187;DP=1507;FS=2.947;HRun=9;HaplotypeScore=3927.3934;MQ=50.73;MQ0=1;MQRankSum=0.644;QD=29.95;ReadPosRankSum=0.578;SB=-22224.48;EFF=DOWNSTREAM(MODIFIER|||||RPS30B|protein_coding|CODING|YOR182C|),DOWNSTREAM(MODIFIER|||||SNR36|snoRNA|NON_CODING|snR36|),FRAME_SHIFT(HIGH||-|-60|633|LAS17|protein_coding|CODING|YOR181W|exon_XV_675940_677841),UPSTREAM(MODIFIER|||||DCI1|pr…	Allele Transfer	-
YOR181W	LAS17	silent	SYNONYMOUS_CODING(LOW|SILENT|acT/acC|T446|633|LAS17|protein_coding|CODING|YOR181W|exon_XV_675940_677841)	Allele Transfer	-
YOR181W	LAS17	silent	SYNONYMOUS_CODING(LOW|SILENT|gaA/gaG|E146|633|LAS17|protein_coding|CODING|YOR181W|exon_XV_675940_677841)	Allele Transfer	-
YOR181W	LAS17	silent	SYNONYMOUS_CODING(LOW|SILENT|tcA/tcG|S588|633|LAS17|protein_coding|CODING|YOR181W|exon_XV_675940_677841)	Allele Transfer	-
YOR181W	LAS17	W41R	NON_SYNONYMOUS_CODING(MODERATE|MISSENSE|Tgg/Cgg|W41R|633|LAS17|protein_coding|CODING|YOR181W|exon_XV_675940_677841)	Allele Transfer	Affects Function	0
YOR181W	LAS17	V362A	NON_SYNONYMOUS_CODING(MODERATE|MISSENSE|gTa/gCa|V362A|633|LAS17|protein_coding|CODING|YOR181W|exon_XV_675940_677841)	Allele Transfer	Tolerated	0.56
YOR181W	LAS17	L133S	NON_SYNONYMOUS_CODING(MODERATE|MISSENSE|tTg/tCg|L133S|633|LAS17|protein_coding|CODING|YOR181W|exon_XV_675940_677841)	Allele Transfer	Tolerated	0.91
YMR296C	LCB1	silent	SYNONYMOUS_CODING(LOW|SILENT|tcA/tcG|S470|558|LCB1|protein_coding|CODING|YMR296C|exon_XIII_859214_860890)	Allele Transfer	-
YMR296C	LCB1	D299Y	NON_SYNONYMOUS_CODING(MODERATE|MISSENSE|Gat/Tat|D299Y|558|LCB1|protein_coding|CODING|YMR296C|exon_XIII_859214_860890)	Allele Transfer	Affects Function	0
YMR298W	LIP1	F40L	NON_SYNONYMOUS_CODING(MODERATE|MISSENSE|Ttc/Ctc|F40L|150|LIP1|protein_coding|CODING|YMR298W|exon_XIII_863818_864270)	Diploid Shuffle	Affects Function	0
YMR298W	LIP1	K82R	NON_SYNONYMOUS_CODING(MODERATE|MISSENSE|aAa/aGa|K82R|150|LIP1|protein_coding|CODING|YMR298W|exon_XIII_863818_864270)	Diploid Shuffle	Affects Function	0
YMR298W	LIP1	Y92H	NON_SYNONYMOUS_CODING(MODERATE|MISSENSE|Tat/Cat|Y92H|150|LIP1|protein_coding|CODING|YMR298W|exon_XIII_863818_864270)	Diploid Shuffle	Affects Function	0
YMR298W	LIP1	I147T	NON_SYNONYMOUS_CODING(MODERATE|MISSENSE|aTt/aCt|I147T|150|LIP1|protein_coding|CODING|YMR298W|exon_XIII_863818_864270)	Diploid Shuffle	Affects Function	0.01
YMR298W	LIP1	I116V	NON_SYNONYMOUS_CODING(MODERATE|MISSENSE|Att/Gtt|I116V|150|LIP1|protein_coding|CODING|YMR298W|exon_XIII_863818_864270)	Diploid Shuffle	Tolerated	0.71
YBL026W	LSM2	silent	SYNONYMOUS_CODING(LOW|SILENT|gtT/gtC|V11|95|LSM2|protein_coding|CODING|YBL026W|exon_II_170626_170679)	Diploid Shuffle	-
YBL026W	LSM2	F6S	NON_SYNONYMOUS_CODING(MODERATE|MISSENSE|tTt/tCt|F6S|95|LSM2|protein_coding|CODING|YBL026W|exon_II_170626_170679)	Diploid Shuffle	Affects Function	0
YBL026W	LSM2	N42T	NON_SYNONYMOUS_CODING(MODERATE|MISSENSE|aAc/aCc|N42T|95|LSM2|protein_coding|CODING|YBL026W|exon_II_170808_171041)	Diploid Shuffle	Affects Function	0
YBL026W	LSM2	S65T	NON_SYNONYMOUS_CODING(MODERATE|MISSENSE|Tca/Aca|S65T|95|LSM2|protein_coding|CODING|YBL026W|exon_II_170808_171041)	Diploid Shuffle	Affects Function	0
YBL026W	LSM2	K8R	NON_SYNONYMOUS_CODING(MODERATE|MISSENSE|aAg/aGg|K8R|95|LSM2|protein_coding|CODING|YBL026W|exon_II_170626_170679)	Diploid Shuffle	Affects Function	0.01
YBL026W	LSM2	C45Y	NON_SYNONYMOUS_CODING(MODERATE|MISSENSE|tGc/tAc|C45Y|95|LSM2|protein_coding|CODING|YBL026W|exon_II_170808_171041)	Diploid Shuffle	Affects Function	0.03
YNL006W	LST8	L154*	STOP_GAINED(HIGH|NONSENSE|tTg/tAg|L154*|303|LST8|protein_coding|CODING|YNL006W|exon_XIV_620070_620981|WARNING_REF_IS_T_NOT_G)	Allele Transfer	-
YNL006W	LST8	silent	SYNONYMOUS_CODING(LOW||acA|T208|303|LST8|protein_coding|CODING|YNL006W|exon_XIV_620070_620981|WARNING_REF_IS_A_NOT_T)	Allele Transfer	-
YNL006W	LST8	silent	SYNONYMOUS_CODING(LOW||aCt|T281|303|LST8|protein_coding|CODING|YNL006W|exon_XIV_620070_620981|WARNING_REF_IS_C_NOT_T)	Allele Transfer	-
YNL006W	LST8	silent	SYNONYMOUS_CODING(LOW||aGa|R282|303|LST8|protein_coding|CODING|YNL006W|exon_XIV_620070_620981|WARNING_REF_IS_G_NOT_A)	Allele Transfer	-
YNL006W	LST8	silent	SYNONYMOUS_CODING(LOW||Gac|D261|303|LST8|protein_coding|CODING|YNL006W|exon_XIV_620070_620981|WARNING_REF_IS_G_NOT_A)	Allele Transfer	-
YNL006W	LST8	silent	SYNONYMOUS_CODING(LOW||gGt|G73|303|LST8|protein_coding|CODING|YNL006W|exon_XIV_620070_620981|WARNING_REF_IS_G_NOT_T)	Allele Transfer	-
YNL006W	LST8	silent	SYNONYMOUS_CODING(LOW|SILENT|acC/acA|T160|303|LST8|protein_coding|CODING|YNL006W|exon_XIV_620070_620981|WARNING_REF_IS_C_NOT_T)	Allele Transfer	-
YNL006W	LST8	R105P	NON_SYNONYMOUS_CODING(MODERATE|MISSENSE|cGt/cCt|R105P|303|LST8|protein_coding|CODING|YNL006W|exon_XIV_620070_620981|WARNING_REF_IS_G_NOT_T)	Allele Transfer	Affects Function	0
YNL006W	LST8	V101G	NON_SYNONYMOUS_CODING(MODERATE|MISSENSE|gTt/gGt|V101G|303|LST8|protein_coding|CODING|YNL006W|exon_XIV_620070_620981)	Allele Transfer	Affects Function	0
YNL006W	LST8	G138A	NON_SYNONYMOUS_CODING(MODERATE|MISSENSE|gGt/gCt|G138A|303|LST8|protein_coding|CODING|YNL006W|exon_XIV_620070_620981|WARNING_REF_IS_G_NOT_T)	Allele Transfer	Affects Function	0.01
YNL006W	LST8	R251K	NON_SYNONYMOUS_CODING(MODERATE|MISSENSE|aGg/aAg|R251K|303|LST8|protein_coding|CODING|YNL006W|exon_XIV_620070_620981)	Allele Transfer	Tolerated	0.06
YKL021C	MAK11	K453*	STOP_GAINED(HIGH|NONSENSE|Aag/Tag|K453*|468|MAK11|protein_coding|CODING|YKL021C|exon_XI_396987_398393)	Diploid Shuffle	-
YKL021C	MAK11	silent	SYNONYMOUS_CODING(LOW|SILENT|acA/acG|T248|468|MAK11|protein_coding|CODING|YKL021C|exon_XI_396987_398393)	Diploid Shuffle	-
YKL021C	MAK11	silent	SYNONYMOUS_CODING(LOW|SILENT|atT/atA|I75|468|MAK11|protein_coding|CODING|YKL021C|exon_XI_396987_398393)	Diploid Shuffle	-
YKL021C	MAK11	silent	SYNONYMOUS_CODING(LOW|SILENT|caT/caC|H318|468|MAK11|protein_coding|CODING|YKL021C|exon_XI_396987_398393)	Diploid Shuffle	-
YKL021C	MAK11	R289W	NON_SYNONYMOUS_CODING(MODERATE|MISSENSE|Agg/Tgg|R289W|468|MAK11|protein_coding|CODING|YKL021C|exon_XI_396987_398393)	Diploid Shuffle	Affects Function	0
YKL021C	MAK11	D132G	NON_SYNONYMOUS_CODING(MODERATE|MISSENSE|gAt/gGt|D132G|468|MAK11|protein_coding|CODING|YKL021C|exon_XI_396987_398393)	Diploid Shuffle	Affects Function	0.01
YKL021C	MAK11	M443K	NON_SYNONYMOUS_CODING(MODERATE|MISSENSE|aTg/aAg|M443K|468|MAK11|protein_coding|CODING|YKL021C|exon_XI_396987_398393)	Diploid Shuffle	Tolerated	0.08
YKL021C	MAK11	E422G	NON_SYNONYMOUS_CODING(MODERATE|MISSENSE|gAa/gGa|E422G|468|MAK11|protein_coding|CODING|YKL021C|exon_XI_396987_398393)	Diploid Shuffle	Tolerated	0.11
YKL021C	MAK11	S434G	NON_SYNONYMOUS_CODING(MODERATE|MISSENSE|Agt/Ggt|S434G|468|MAK11|protein_coding|CODING|YKL021C|exon_XI_396987_398393)	Diploid Shuffle	Tolerated	0.27
YKL021C	MAK11	K42R	NON_SYNONYMOUS_CODING(MODERATE|MISSENSE|aAa/aGa|K42R|468|MAK11|protein_coding|CODING|YKL021C|exon_XI_396987_398393)	Diploid Shuffle	Tolerated	0.37
YKL021C	MAK11	T93K	NON_SYNONYMOUS_CODING(MODERATE|MISSENSE|aCa/aAa|T93K|468|MAK11|protein_coding|CODING|YKL021C|exon_XI_396987_398393)	Diploid Shuffle	Tolerated	0.96
YAL025C	MAK16	silent	SYNONYMOUS_CODING(LOW|SILENT|gaA/gaG|E184|306|MAK16|protein_coding|CODING|YAL025C|exon_I_100226_101146)	Diploid Shuffle	-
YAL025C	MAK16	silent	SYNONYMOUS_CODING(LOW|SILENT|gaA/gaG|E211|306|MAK16|protein_coding|CODING|YAL025C|exon_I_100226_101146)	Diploid Shuffle	-
YAL025C	MAK16	C15R	NON_SYNONYMOUS_CODING(MODERATE|MISSENSE|Tgc/Cgc|C15R|306|MAK16|protein_coding|CODING|YAL025C|exon_I_100226_101146)	Diploid Shuffle	Affects Function	0
YAL025C	MAK16	D168G	NON_SYNONYMOUS_CODING(MODERATE|MISSENSE|gAc/gGc|D168G|306|MAK16|protein_coding|CODING|YAL025C|exon_I_100226_101146)	Diploid Shuffle	Affects Function	0
YAL025C	MAK16	K107E	NON_SYNONYMOUS_CODING(MODERATE|MISSENSE|Aag/Gag|K107E|306|MAK16|protein_coding|CODING|YAL025C|exon_I_100226_101146)	Diploid Shuffle	Affects Function	0
YAL025C	MAK16	K109N	NON_SYNONYMOUS_CODING(MODERATE|MISSENSE|aaA/aaC|K109N|306|MAK16|protein_coding|CODING|YAL025C|exon_I_100226_101146)	Diploid Shuffle	Affects Function	0
YAL025C	MAK16	K151E	NON_SYNONYMOUS_CODING(MODERATE|MISSENSE|Aag/Gag|K151E|306|MAK16|protein_coding|CODING|YAL025C|exon_I_100226_101146)	Diploid Shuffle	Affects Function	0
YAL025C	MAK16	M191V	NON_SYNONYMOUS_CODING(MODERATE|MISSENSE|Atg/Gtg|M191V|306|MAK16|protein_coding|CODING|YAL025C|exon_I_100226_101146)	Diploid Shuffle	Affects Function	0
YAL025C	MAK16	D222G	NON_SYNONYMOUS_CODING(MODERATE|MISSENSE|gAt/gGt|D222G|306|MAK16|protein_coding|CODING|YAL025C|exon_I_100226_101146)	Diploid Shuffle	Affects Function	0.04
YAL025C	MAK16	Q250E or silent (Discrepancy between sacCer2 and www.yeastgenome.org)	NON_SYNONYMOUS_CODING(MODERATE|MISSENSE|Caa/Gaa|Q250E|306|MAK16|protein_coding|CODING|YAL025C|exon_I_100226_101146)	Diploid Shuffle	-	-
YAL025C	MAK16	Q200L	NON_SYNONYMOUS_CODING(MODERATE|MISSENSE|cAg/cTg|Q200L|306|MAK16|protein_coding|CODING|YAL025C|exon_I_100226_101146)	Diploid Shuffle	Tolerated	0.17
YAL025C	MAK16	E244A	NON_SYNONYMOUS_CODING(MODERATE|MISSENSE|gAa/gCa|E244A|306|MAK16|protein_coding|CODING|YAL025C|exon_I_100226_101146)	Diploid Shuffle	Tolerated	0.39
YDR060W	MAK21	silent	SYNONYMOUS_CODING(LOW|SILENT|aaA/aaG|K982|1025|MAK21|protein_coding|CODING|YDR060W|exon_IV_570647_573724)	Allele Transfer	-
YDR060W	MAK21	silent	SYNONYMOUS_CODING(LOW|SILENT|aaG/aaA|K719|1025|MAK21|protein_coding|CODING|YDR060W|exon_IV_570647_573724)	Allele Transfer	-
YDR060W	MAK21	silent	SYNONYMOUS_CODING(LOW|SILENT|caA/caG|Q440|1025|MAK21|protein_coding|CODING|YDR060W|exon_IV_570647_573724)	Allele Transfer	-
YDR060W	MAK21	silent	SYNONYMOUS_CODING(LOW|SILENT|tcG/tcA|S894|1025|MAK21|protein_coding|CODING|YDR060W|exon_IV_570647_573724)	Allele Transfer	-
YDR060W	MAK21	silent	SYNONYMOUS_CODING(LOW|SILENT|tcT/tcC|S186|1025|MAK21|protein_coding|CODING|YDR060W|exon_IV_570647_573724)	Allele Transfer	-
YDR060W	MAK21	silent	SYNONYMOUS_CODING(LOW|SILENT|tcT/tcC|S319|1025|MAK21|protein_coding|CODING|YDR060W|exon_IV_570647_573724)	Allele Transfer	-
YDR060W	MAK21	silent	SYNONYMOUS_CODING(LOW|SILENT|ttT/ttC|F529|1025|MAK21|protein_coding|CODING|YDR060W|exon_IV_570647_573724)	Allele Transfer	-
YDR060W	MAK21	I598T	NON_SYNONYMOUS_CODING(MODERATE|MISSENSE|aTc/aCc|I598T|1025|MAK21|protein_coding|CODING|YDR060W|exon_IV_570647_573724)	Allele Transfer	Affects Function	0
YDR060W	MAK21	R1000I	NON_SYNONYMOUS_CODING(MODERATE|MISSENSE|aGa/aTa|R1000I|1025|MAK21|protein_coding|CODING|YDR060W|exon_IV_570647_573724)	Allele Transfer	Affects Function	0
YDR060W	MAK21	T282I	NON_SYNONYMOUS_CODING(MODERATE|MISSENSE|aCc/aTc|T282I|1025|MAK21|protein_coding|CODING|YDR060W|exon_IV_570647_573724)	Allele Transfer	Affects Function	0
YDR060W	MAK21	N517Y	NON_SYNONYMOUS_CODING(MODERATE|MISSENSE|Aac/Tac|N517Y|1025|MAK21|protein_coding|CODING|YDR060W|exon_IV_570647_573724)	Allele Transfer	Affects Function	0.02
YDR060W	MAK21	L292I	NON_SYNONYMOUS_CODING(MODERATE|MISSENSE|Tta/Ata|L292I|1025|MAK21|protein_coding|CODING|YDR060W|exon_IV_570647_573724)	Allele Transfer	Affects Function	0.03
YDR060W	MAK21	D216G	NON_SYNONYMOUS_CODING(MODERATE|MISSENSE|gAt/gGt|D216G|1025|MAK21|protein_coding|CODING|YDR060W|exon_IV_570647_573724)	Allele Transfer	Tolerated	0.1
YDR060W	MAK21	V821I	NON_SYNONYMOUS_CODING(MODERATE|MISSENSE|Gtt/Att|V821I|1025|MAK21|protein_coding|CODING|YDR060W|exon_IV_570647_573724)	Allele Transfer	Tolerated	0.17
YDR060W	MAK21	A255P	NON_SYNONYMOUS_CODING(MODERATE|MISSENSE|Gct/Cct|A255P|1025|MAK21|protein_coding|CODING|YDR060W|exon_IV_570647_573724)	Allele Transfer	Tolerated	0.22
YDR060W	MAK21	K492R	NON_SYNONYMOUS_CODING(MODERATE|MISSENSE|aAa/aGa|K492R|1025|MAK21|protein_coding|CODING|YDR060W|exon_IV_570647_573724)	Allele Transfer	Tolerated	0.37
YDR060W	MAK21	K893E	NON_SYNONYMOUS_CODING(MODERATE|MISSENSE|Aaa/Gaa|K893E|1025|MAK21|protein_coding|CODING|YDR060W|exon_IV_570647_573724)	Allele Transfer	Tolerated	0.37
YDR060W	MAK21	E970K	NON_SYNONYMOUS_CODING(MODERATE|MISSENSE|Gaa/Aaa|E970K|1025|MAK21|protein_coding|CODING|YDR060W|exon_IV_570647_573724)	Allele Transfer	Tolerated	0.41
YDR060W	MAK21	K195E	NON_SYNONYMOUS_CODING(MODERATE|MISSENSE|Aaa/Gaa|K195E|1025|MAK21|protein_coding|CODING|YDR060W|exon_IV_570647_573724)	Allele Transfer	Tolerated	0.42
YDR060W	MAK21	K250E	NON_SYNONYMOUS_CODING(MODERATE|MISSENSE|Aag/Gag|K250E|1025|MAK21|protein_coding|CODING|YDR060W|exon_IV_570647_573724)	Allele Transfer	Tolerated	0.42
YDR060W	MAK21	K822R	NON_SYNONYMOUS_CODING(MODERATE|MISSENSE|aAg/aGg|K822R|1025|MAK21|protein_coding|CODING|YDR060W|exon_IV_570647_573724)	Allele Transfer	Tolerated	0.63
YDR060W	MAK21	A969S	NON_SYNONYMOUS_CODING(MODERATE|MISSENSE|Gct/Tct|A969S|1025|MAK21|protein_coding|CODING|YDR060W|exon_IV_570647_573724)	Allele Transfer	Tolerated	0.77
YDR060W	MAK21	D825G	NON_SYNONYMOUS_CODING(MODERATE|MISSENSE|gAt/gGt|D825G|1025|MAK21|protein_coding|CODING|YDR060W|exon_IV_570647_573724)	Allele Transfer	Tolerated	1
YDR060W	MAK21	G717E	NON_SYNONYMOUS_CODING(MODERATE|MISSENSE|gGg/gAg|G717E|1025|MAK21|protein_coding|CODING|YDR060W|exon_IV_570647_573724)	Allele Transfer	Tolerated	1
YDL003W	MCD1	silent	SYNONYMOUS_CODING(LOW|SILENT|ccT/ccC|P452|566|MCD1|protein_coding|CODING|YDL003W|exon_IV_444681_446381)	Diploid Shuffle	-
YDL003W	MCD1	silent	SYNONYMOUS_CODING(LOW|SILENT|cgA/cgG|R399|566|MCD1|protein_coding|CODING|YDL003W|exon_IV_444681_446381)	Diploid Shuffle	-
YDL003W	MCD1	S525N	NON_SYNONYMOUS_CODING(MODERATE|MISSENSE|aGt/aAt|S525N|566|MCD1|protein_coding|CODING|YDL003W|exon_IV_444681_446381)	Diploid Shuffle	Affects Function	0
YDL003W	MCD1	E291G	NON_SYNONYMOUS_CODING(MODERATE|MISSENSE|gAa/gGa|E291G|566|MCD1|protein_coding|CODING|YDL003W|exon_IV_444681_446381)	Diploid Shuffle	Tolerated	0.14
YDL003W	MCD1	N455D	NON_SYNONYMOUS_CODING(MODERATE|MISSENSE|Aat/Gat|N455D|566|MCD1|protein_coding|CODING|YDL003W|exon_IV_444681_446381)	Diploid Shuffle	Tolerated	1
YKL165C	MCD4	G227E	NON_SYNONYMOUS_CODING(MODERATE|MISSENSE|gGa/gAa|G227E|919|MCD4|protein_coding|CODING|YKL165C|exon_XI_137937_140696)	Allele Transfer	Affects Function	0
YKL165C	MCD4	A787T	NON_SYNONYMOUS_CODING(MODERATE|MISSENSE|Gca/Aca|A787T|919|MCD4|protein_coding|CODING|YKL165C|exon_XI_137937_140696)	Allele Transfer	Affects Function	0.02
YKL165C	MCD4	T167A	NON_SYNONYMOUS_CODING(MODERATE|MISSENSE|Act/Gct|T167A|919|MCD4|protein_coding|CODING|YKL165C|exon_XI_137937_140696)	Allele Transfer	Tolerated	1
YMR043W	MCM1	Frameshift (-3 in AA109), lose one aspartic acid from a stretch of nine.	frameshift	Diploid Shuffle	-
YMR043W	MCM1	silent	SYNONYMOUS_CODING(LOW|SILENT|gtT/gtC|V52|286|MCM1|protein_coding|CODING|YMR043W|exon_XIII_353870_354730)	Diploid Shuffle	-
YMR043W	MCM1	V58A	NON_SYNONYMOUS_CODING(MODERATE|MISSENSE|gTc/gCc|V58A|286|MCM1|protein_coding|CODING|YMR043W|exon_XIII_353870_354730)	Diploid Shuffle	Affects Function	0
YMR043W	MCM1	Q128R	NON_SYNONYMOUS_CODING(MODERATE|MISSENSE|cAa/cGa|Q128R|286|MCM1|protein_coding|CODING|YMR043W|exon_XIII_353870_354730)	Diploid Shuffle	Tolerated	0.44
YMR043W	MCM1	N11D	NON_SYNONYMOUS_CODING(MODERATE|MISSENSE|Aat/Gat|N11D|286|MCM1|protein_coding|CODING|YMR043W|exon_XIII_353870_354730)	Diploid Shuffle	Tolerated	0.69
YIL150C	MCM10	silent	SYNONYMOUS_CODING(LOW|SILENT|ggA/ggG|G490|571|MCM10|protein_coding|CODING|YIL150C|exon_IX_61013_62728)	Allele Transfer	-
YIL150C	MCM10	P269L	NON_SYNONYMOUS_CODING(MODERATE|MISSENSE|cCa/cTa|P269L|571|MCM10|protein_coding|CODING|YIL150C|exon_IX_61013_62728)	Allele Transfer	Affects Function	0
YIL150C	MCM10	K436E	NON_SYNONYMOUS_CODING(MODERATE|MISSENSE|Aaa/Gaa|K436E|571|MCM10|protein_coding|CODING|YIL150C|exon_IX_61013_62728)	Allele Transfer	Affects Function	0.04
YIL150C	MCM10	E556G	NON_SYNONYMOUS_CODING(MODERATE|MISSENSE|gAa/gGa|E556G|571|MCM10|protein_coding|CODING|YIL150C|exon_IX_61013_62728)	Allele Transfer	Tolerated	0.23
YIL150C	MCM10	T68A	NON_SYNONYMOUS_CODING(MODERATE|MISSENSE|Acc/Gcc|T68A|571|MCM10|protein_coding|CODING|YIL150C|exon_IX_61013_62728)	Allele Transfer	Tolerated	0.67
YPR019W	MCM4	silent	SYNONYMOUS_CODING(LOW|SILENT|aaA/aaG|K348|933|MCM4|protein_coding|CODING|YPR019W|exon_XVI_596747_599548)	Diploid Shuffle	-
YPR019W	MCM4	silent	SYNONYMOUS_CODING(LOW|SILENT|atT/atC|I138|933|MCM4|protein_coding|CODING|YPR019W|exon_XVI_596747_599548)	Diploid Shuffle	-
YPR019W	MCM4	silent	SYNONYMOUS_CODING(LOW|SILENT|atT/atC|I631|933|MCM4|protein_coding|CODING|YPR019W|exon_XVI_596747_599548)	Diploid Shuffle	-
YPR019W	MCM4	silent	SYNONYMOUS_CODING(LOW|SILENT|caA/caG|Q366|933|MCM4|protein_coding|CODING|YPR019W|exon_XVI_596747_599548)	Diploid Shuffle	-
YPR019W	MCM4	silent	SYNONYMOUS_CODING(LOW|SILENT|ccA/ccT|P33|933|MCM4|protein_coding|CODING|YPR019W|exon_XVI_596747_599548)	Diploid Shuffle	-
YPR019W	MCM4	silent	SYNONYMOUS_CODING(LOW|SILENT|ctA/ctG|L533|933|MCM4|protein_coding|CODING|YPR019W|exon_XVI_596747_599548)	Diploid Shuffle	-
YPR019W	MCM4	silent	SYNONYMOUS_CODING(LOW|SILENT|gaA/gaG|E359|933|MCM4|protein_coding|CODING|YPR019W|exon_XVI_596747_599548)	Diploid Shuffle	-
YPR019W	MCM4	silent	SYNONYMOUS_CODING(LOW|SILENT|gcA/gcG|A620|933|MCM4|protein_coding|CODING|YPR019W|exon_XVI_596747_599548)	Diploid Shuffle	-
YPR019W	MCM4	silent	SYNONYMOUS_CODING(LOW|SILENT|ggA/ggG|G102|933|MCM4|protein_coding|CODING|YPR019W|exon_XVI_596747_599548)	Diploid Shuffle	-
YPR019W	MCM4	silent	SYNONYMOUS_CODING(LOW|SILENT|taT/taC|Y590|933|MCM4|protein_coding|CODING|YPR019W|exon_XVI_596747_599548)	Diploid Shuffle	-
YPR019W	MCM4	silent	SYNONYMOUS_CODING(LOW|SILENT|tcT/tcC|S571|933|MCM4|protein_coding|CODING|YPR019W|exon_XVI_596747_599548)	Diploid Shuffle	-
YPR019W	MCM4	silent	SYNONYMOUS_CODING(LOW|SILENT|Tta/Cta|L257|933|MCM4|protein_coding|CODING|YPR019W|exon_XVI_596747_599548)	Diploid Shuffle	-
YPR019W	MCM4	L672S	NON_SYNONYMOUS_CODING(MODERATE|MISSENSE|tTg/tCg|L672S|933|MCM4|protein_coding|CODING|YPR019W|exon_XVI_596747_599548)	Diploid Shuffle	Affects Function	0
YPR019W	MCM4	M649I	NON_SYNONYMOUS_CODING(MODERATE|MISSENSE|atG/atA|M649I|933|MCM4|protein_coding|CODING|YPR019W|exon_XVI_596747_599548)	Diploid Shuffle	Affects Function	0
YPR019W	MCM4	N380S	NON_SYNONYMOUS_CODING(MODERATE|MISSENSE|aAt/aGt|N380S|933|MCM4|protein_coding|CODING|YPR019W|exon_XVI_596747_599548)	Diploid Shuffle	Affects Function	0.01
YPR019W	MCM4	A507T	NON_SYNONYMOUS_CODING(MODERATE|MISSENSE|Gca/Aca|A507T|933|MCM4|protein_coding|CODING|YPR019W|exon_XVI_596747_599548)	Diploid Shuffle	Tolerated	0.11
YPR019W	MCM4	Y47C	NON_SYNONYMOUS_CODING(MODERATE|MISSENSE|tAt/tGt|Y47C|933|MCM4|protein_coding|CODING|YPR019W|exon_XVI_596747_599548)	Diploid Shuffle	Tolerated	0.11
YPR019W	MCM4	R212G	NON_SYNONYMOUS_CODING(MODERATE|MISSENSE|Agg/Ggg|R212G|933|MCM4|protein_coding|CODING|YPR019W|exon_XVI_596747_599548)	Diploid Shuffle	Tolerated	0.19
YPR019W	MCM4	N287D	NON_SYNONYMOUS_CODING(MODERATE|MISSENSE|Aac/Gac|N287D|933|MCM4|protein_coding|CODING|YPR019W|exon_XVI_596747_599548)	Diploid Shuffle	Tolerated	0.49
YPR019W	MCM4	I62N	NON_SYNONYMOUS_CODING(MODERATE|MISSENSE|aTc/aAc|I62N|933|MCM4|protein_coding|CODING|YPR019W|exon_XVI_596747_599548)	Diploid Shuffle	Tolerated	0.57
YPR019W	MCM4	N126D	NON_SYNONYMOUS_CODING(MODERATE|MISSENSE|Aat/Gat|N126D|933|MCM4|protein_coding|CODING|YPR019W|exon_XVI_596747_599548)	Diploid Shuffle	Tolerated	0.64
YPR019W	MCM4	N218K	NON_SYNONYMOUS_CODING(MODERATE|MISSENSE|aaT/aaA|N218K|933|MCM4|protein_coding|CODING|YPR019W|exon_XVI_596747_599548)	Diploid Shuffle	Tolerated	0.72
YPR019W	MCM4	N72S	NON_SYNONYMOUS_CODING(MODERATE|MISSENSE|aAt/aGt|N72S|933|MCM4|protein_coding|CODING|YPR019W|exon_XVI_596747_599548)	Diploid Shuffle	Tolerated	0.83
YMR112C	MED11	V68D	NON_SYNONYMOUS_CODING(MODERATE|MISSENSE|gTc/gAc|V68D|131|MED11|protein_coding|CODING|YMR112C|exon_XIII_494099_494494)	Allele Transfer	Affects Function	0.01
YMR112C	MED11	K7N	NON_SYNONYMOUS_CODING(MODERATE|MISSENSE|aaG/aaT|K7N|131|MED11|protein_coding|CODING|YMR112C|exon_XIII_494099_494494)	Allele Transfer	Tolerated	0.14
YMR112C	MED11	G108S	NON_SYNONYMOUS_CODING(MODERATE|MISSENSE|Ggc/Agc|G108S|131|MED11|protein_coding|CODING|YMR112C|exon_XIII_494099_494494)	Allele Transfer	Tolerated	0.64
YHR058C	MED6	silent	SYNONYMOUS_CODING(LOW|SILENT|aaT/aaC|N59|295|MED6|protein_coding|CODING|YHR058C|exon_VIII_218999_219886)	Diploid Shuffle	-
YHR058C	MED6	silent	SYNONYMOUS_CODING(LOW|SILENT|acA/acG|T65|295|MED6|protein_coding|CODING|YHR058C|exon_VIII_218999_219886)	Diploid Shuffle	-
YHR058C	MED6	silent	SYNONYMOUS_CODING(LOW|SILENT|caA/caG|Q162|295|MED6|protein_coding|CODING|YHR058C|exon_VIII_218999_219886)	Diploid Shuffle	-
YHR058C	MED6	silent	SYNONYMOUS_CODING(LOW|SILENT|gcA/gcT|A32|295|MED6|protein_coding|CODING|YHR058C|exon_VIII_218999_219886)	Diploid Shuffle	-
YHR058C	MED6	N43S	NON_SYNONYMOUS_CODING(MODERATE|MISSENSE|aAt/aGt|N43S|295|MED6|protein_coding|CODING|YHR058C|exon_VIII_218999_219886)	Diploid Shuffle	Affects Function	0
YHR058C	MED6	R173G	NON_SYNONYMOUS_CODING(MODERATE|MISSENSE|Agg/Ggg|R173G|295|MED6|protein_coding|CODING|YHR058C|exon_VIII_218999_219886)	Diploid Shuffle	Affects Function	0
YHR058C	MED6	D281G	NON_SYNONYMOUS_CODING(MODERATE|MISSENSE|gAc/gGc|D281G|295|MED6|protein_coding|CODING|YHR058C|exon_VIII_218999_219886)	Diploid Shuffle	Affects Function	0.02
YHR058C	MED6	M69V	NON_SYNONYMOUS_CODING(MODERATE|MISSENSE|Atg/Gtg|M69V|295|MED6|protein_coding|CODING|YHR058C|exon_VIII_218999_219886)	Diploid Shuffle	Tolerated	0.28
YHR058C	MED6	K75T	NON_SYNONYMOUS_CODING(MODERATE|MISSENSE|aAg/aCg|K75T|295|MED6|protein_coding|CODING|YHR058C|exon_VIII_218999_219886)	Diploid Shuffle	Tolerated	0.58
YHR058C	MED6	K39R	NON_SYNONYMOUS_CODING(MODERATE|MISSENSE|aAg/aGg|K39R|295|MED6|protein_coding|CODING|YHR058C|exon_VIII_218999_219886)	Diploid Shuffle	Tolerated	1
YHR058C	MED6	N252S	NON_SYNONYMOUS_CODING(MODERATE|MISSENSE|aAc/aGc|N252S|295|MED6|protein_coding|CODING|YHR058C|exon_VIII_218999_219886)	Diploid Shuffle	Tolerated	1
YKL195W	MIA40	silent	SYNONYMOUS_CODING(LOW|SILENT|aaA/aaG|K312|403|MIA40|protein_coding|CODING|YKL195W|exon_XI_75826_77037)	Diploid Shuffle	-
YKL195W	MIA40	silent	SYNONYMOUS_CODING(LOW|SILENT|aaA/aaG|K326|403|MIA40|protein_coding|CODING|YKL195W|exon_XI_75826_77037)	Diploid Shuffle	-
YKL195W	MIA40	silent	SYNONYMOUS_CODING(LOW|SILENT|aaA/aaG|K364|403|MIA40|protein_coding|CODING|YKL195W|exon_XI_75826_77037)	Diploid Shuffle	-
YKL195W	MIA40	silent	SYNONYMOUS_CODING(LOW|SILENT|acA/acG|T355|403|MIA40|protein_coding|CODING|YKL195W|exon_XI_75826_77037)	Diploid Shuffle	-
YKL195W	MIA40	silent	SYNONYMOUS_CODING(LOW|SILENT|cgT/cgC|R30|403|MIA40|protein_coding|CODING|YKL195W|exon_XI_75826_77037)	Diploid Shuffle	-
YKL195W	MIA40	silent	SYNONYMOUS_CODING(LOW|SILENT|ttG/ttA|L141|403|MIA40|protein_coding|CODING|YKL195W|exon_XI_75826_77037)	Diploid Shuffle	-
YKL195W	MIA40	E146G	NON_SYNONYMOUS_CODING(MODERATE|MISSENSE|gAa/gGa|E146G|403|MIA40|protein_coding|CODING|YKL195W|exon_XI_75826_77037)	Diploid Shuffle	Affects Function	0
YKL195W	MIA40	F311S	NON_SYNONYMOUS_CODING(MODERATE|MISSENSE|tTc/tCc|F311S|403|MIA40|protein_coding|CODING|YKL195W|exon_XI_75826_77037)	Diploid Shuffle	Affects Function	0
YKL195W	MIA40	K333R	NON_SYNONYMOUS_CODING(MODERATE|MISSENSE|aAg/aGg|K333R|403|MIA40|protein_coding|CODING|YKL195W|exon_XI_75826_77037)	Diploid Shuffle	Affects Function	0
YKL195W	MIA40	V6A	NON_SYNONYMOUS_CODING(MODERATE|MISSENSE|gTc/gCc|V6A|403|MIA40|protein_coding|CODING|YKL195W|exon_XI_75826_77037)	Diploid Shuffle	Affects Function	0
YKL195W	MIA40	S152F	NON_SYNONYMOUS_CODING(MODERATE|MISSENSE|tCc/tTc|S152F|403|MIA40|protein_coding|CODING|YKL195W|exon_XI_75826_77037)	Diploid Shuffle	Affects Function	0.01
YKL195W	MIA40	S103I	NON_SYNONYMOUS_CODING(MODERATE|MISSENSE|aGc/aTc|S103I|403|MIA40|protein_coding|CODING|YKL195W|exon_XI_75826_77037)	Diploid Shuffle	Tolerated	0.1
YKL195W	MIA40	E207G	NON_SYNONYMOUS_CODING(MODERATE|MISSENSE|gAa/gGa|E207G|403|MIA40|protein_coding|CODING|YKL195W|exon_XI_75826_77037)	Diploid Shuffle	Tolerated	0.2
YKL195W	MIA40	E360G	NON_SYNONYMOUS_CODING(MODERATE|MISSENSE|gAa/gGa|E360G|403|MIA40|protein_coding|CODING|YKL195W|exon_XI_75826_77037)	Diploid Shuffle	Tolerated	0.35
YKL195W	MIA40	D111A	NON_SYNONYMOUS_CODING(MODERATE|MISSENSE|gAc/gCc|D111A|403|MIA40|protein_coding|CODING|YKL195W|exon_XI_75826_77037)	Diploid Shuffle	Tolerated	0.41
YKL195W	MIA40	T369A	NON_SYNONYMOUS_CODING(MODERATE|MISSENSE|Aca/Gca|T369A|403|MIA40|protein_coding|CODING|YKL195W|exon_XI_75826_77037)	Diploid Shuffle	Tolerated	0.74
YKL195W	MIA40	F50L	NON_SYNONYMOUS_CODING(MODERATE|MISSENSE|Ttt/Ctt|F50L|403|MIA40|protein_coding|CODING|YKL195W|exon_XI_75826_77037)	Diploid Shuffle	Tolerated	1
YDL028C	MPS1	Frameshift (210 insertion of T), affect codon 211, 212, 213. Then return to WT sequence.	AC=2;AF=1.00;AN=2;DP=74;FS=0.000;HRun=2;HaplotypeScore=427.1944;MQ=31.33;MQ0=0;QD=36.75;SB=-1017.12;EFF=DOWNSTREAM(MODIFIER|||||ARP2|protein_coding|CODING|YDL029W|),DOWNSTREAM(MODIFIER|||||PRP9|protein_coding|CODING|YDL030W|),DOWNSTREAM(MODIFIER|||||RTK1|protein_coding|CODING|YDL025C|),DOWNSTREAM(MODIFIER|||||YDL027C|protein_coding|CODING|YDL027C|),FRAME_SHIFT(HIGH||-/A|-210?|764|MPS1|protein_cod…	Allele Transfer	-
YDL028C	MPS1	Frameshift (213 deletion of C), 3 amino acid change in combination with Frameshift at 210 above.	AC=2;AF=1.00;AN=2;DP=95;FS=0.000;HRun=1;HaplotypeScore=338.3014;MQ=37.16;MQ0=0;QD=41.16;SB=-1379.61;EFF=DOWNSTREAM(MODIFIER|||||ARP2|protein_coding|CODING|YDL029W|),DOWNSTREAM(MODIFIER|||||PRP9|protein_coding|CODING|YDL030W|),DOWNSTREAM(MODIFIER|||||RTK1|protein_coding|CODING|YDL025C|),DOWNSTREAM(MODIFIER|||||YDL027C|protein_coding|CODING|YDL027C|),FRAME_SHIFT(HIGH||-|-213|764|MPS1|protein_coding…	Allele Transfer	-
YDL028C	MPS1	silent	SYNONYMOUS_CODING(LOW|SILENT|atT/atC|I648|764|MPS1|protein_coding|CODING|YDL028C|exon_IV_400995_403289)	Allele Transfer	-
YDL028C	MPS1	silent	SYNONYMOUS_CODING(LOW|SILENT|atT/atC|I725|764|MPS1|protein_coding|CODING|YDL028C|exon_IV_400995_403289)	Allele Transfer	-
YDL028C	MPS1	silent	SYNONYMOUS_CODING(LOW|SILENT|ttT/ttC|F21|764|MPS1|protein_coding|CODING|YDL028C|exon_IV_400995_403289)	Allele Transfer	-
YDL028C	MPS1	E517K	NON_SYNONYMOUS_CODING(MODERATE|MISSENSE|Gaa/Aaa|E517K|764|MPS1|protein_coding|CODING|YDL028C|exon_IV_400995_403289)	Allele Transfer	Affects Function	0
YDL028C	MPS1	Q188L	NON_SYNONYMOUS_CODING(MODERATE|MISSENSE|cAg/cTg|Q188L|764|MPS1|protein_coding|CODING|YDL028C|exon_IV_400995_403289)	Allele Transfer	Tolerated	0.29
YDL028C	MPS1	S54L	NON_SYNONYMOUS_CODING(MODERATE|MISSENSE|tCa/tTa|S54L|764|MPS1|protein_coding|CODING|YDL028C|exon_IV_400995_403289)	Allele Transfer	Tolerated	0.31
YDL028C	MPS1	M726V	NON_SYNONYMOUS_CODING(MODERATE|MISSENSE|Atg/Gtg|M726V|764|MPS1|protein_coding|CODING|YDL028C|exon_IV_400995_403289)	Allele Transfer	Tolerated	0.32
YDL028C	MPS1	D290G	NON_SYNONYMOUS_CODING(MODERATE|MISSENSE|gAc/gGc|D290G|764|MPS1|protein_coding|CODING|YDL028C|exon_IV_400995_403289)	Allele Transfer	Tolerated	0.36
YDL028C	MPS1	N331S	NON_SYNONYMOUS_CODING(MODERATE|MISSENSE|aAc/aGc|N331S|764|MPS1|protein_coding|CODING|YDL028C|exon_IV_400995_403289)	Allele Transfer	Tolerated	0.75
YDL028C	MPS1	K60E	NON_SYNONYMOUS_CODING(MODERATE|MISSENSE|Aag/Gag|K60E|764|MPS1|protein_coding|CODING|YDL028C|exon_IV_400995_403289)	Allele Transfer	Tolerated	0.8
YLR116W	MSL5	silent	SYNONYMOUS_CODING(LOW|SILENT|aaA/aaG|K229|476|MSL5|protein_coding|CODING|YLR116W|exon_XII_380823_382253)	Diploid Shuffle	-
YLR116W	MSL5	silent	SYNONYMOUS_CODING(LOW|SILENT|atT/atC|I72|476|MSL5|protein_coding|CODING|YLR116W|exon_XII_380823_382253)	Diploid Shuffle	-
YLR116W	MSL5	silent	SYNONYMOUS_CODING(LOW|SILENT|caA/caG|Q228|476|MSL5|protein_coding|CODING|YLR116W|exon_XII_380823_382253)	Diploid Shuffle	-
YLR116W	MSL5	silent	SYNONYMOUS_CODING(LOW|SILENT|gaC/gaT|D213|476|MSL5|protein_coding|CODING|YLR116W|exon_XII_380823_382253)	Diploid Shuffle	-
YLR116W	MSL5	silent	SYNONYMOUS_CODING(LOW|SILENT|gaT/gaC|D101|476|MSL5|protein_coding|CODING|YLR116W|exon_XII_380823_382253)	Diploid Shuffle	-
YLR116W	MSL5	silent	SYNONYMOUS_CODING(LOW|SILENT|ggA/ggG|G191|476|MSL5|protein_coding|CODING|YLR116W|exon_XII_380823_382253)	Diploid Shuffle	-
YLR116W	MSL5	silent	SYNONYMOUS_CODING(LOW|SILENT|gtT/gtA|V137|476|MSL5|protein_coding|CODING|YLR116W|exon_XII_380823_382253)	Diploid Shuffle	-
YLR116W	MSL5	silent	SYNONYMOUS_CODING(LOW|SILENT|ttG/ttA|L251|476|MSL5|protein_coding|CODING|YLR116W|exon_XII_380823_382253)	Diploid Shuffle	-
YLR116W	MSL5	E119G	NON_SYNONYMOUS_CODING(MODERATE|MISSENSE|gAg/gGg|E119G|476|MSL5|protein_coding|CODING|YLR116W|exon_XII_380823_382253)	Diploid Shuffle	Affects Function	0
YLR116W	MSL5	I54F	NON_SYNONYMOUS_CODING(MODERATE|MISSENSE|Att/Ttt|I54F|476|MSL5|protein_coding|CODING|YLR116W|exon_XII_380823_382253)	Diploid Shuffle	Affects Function	0
YLR116W	MSL5	R177G	NON_SYNONYMOUS_CODING(MODERATE|MISSENSE|Aga/Gga|R177G|476|MSL5|protein_coding|CODING|YLR116W|exon_XII_380823_382253)	Diploid Shuffle	Affects Function	0
YLR116W	MSL5	V238A	NON_SYNONYMOUS_CODING(MODERATE|MISSENSE|gTt/gCt|V238A|476|MSL5|protein_coding|CODING|YLR116W|exon_XII_380823_382253)	Diploid Shuffle	Affects Function	0
YLR116W	MSL5	D157G	NON_SYNONYMOUS_CODING(MODERATE|MISSENSE|gAt/gGt|D157G|476|MSL5|protein_coding|CODING|YLR116W|exon_XII_380823_382253)	Diploid Shuffle	Affects Function	0.04
YLR116W	MSL5	W35R	NON_SYNONYMOUS_CODING(MODERATE|MISSENSE|Tgg/Agg|W35R|476|MSL5|protein_coding|CODING|YLR116W|exon_XII_380823_382253)	Diploid Shuffle	Tolerated	0.07
YDR208W	MSS4	silent	SYNONYMOUS_CODING(LOW|SILENT|gaA/gaG|E446|779|MSS4|protein_coding|CODING|YDR208W|exon_IV_868222_870561)	Allele Transfer	-
YDR208W	MSS4	silent	SYNONYMOUS_CODING(LOW|SILENT|ggT/ggC|G85|779|MSS4|protein_coding|CODING|YDR208W|exon_IV_868222_870561)	Allele Transfer	-
YDR208W	MSS4	F448L	NON_SYNONYMOUS_CODING(MODERATE|MISSENSE|Ttt/Ctt|F448L|779|MSS4|protein_coding|CODING|YDR208W|exon_IV_868222_870561)	Allele Transfer	Affects Function	0
YDR208W	MSS4	F528L	NON_SYNONYMOUS_CODING(MODERATE|MISSENSE|ttT/ttA|F528L|779|MSS4|protein_coding|CODING|YDR208W|exon_IV_868222_870561)	Allele Transfer	Affects Function	0
YDR208W	MSS4	R507G	NON_SYNONYMOUS_CODING(MODERATE|MISSENSE|Aga/Gga|R507G|779|MSS4|protein_coding|CODING|YDR208W|exon_IV_868222_870561)	Allele Transfer	Affects Function	0.01
YDR208W	MSS4	S292P	NON_SYNONYMOUS_CODING(MODERATE|MISSENSE|Tcc/Ccc|S292P|779|MSS4|protein_coding|CODING|YDR208W|exon_IV_868222_870561)	Allele Transfer	Tolerated	0.17
YDR208W	MSS4	M258V	NON_SYNONYMOUS_CODING(MODERATE|MISSENSE|Atg/Gtg|M258V|779|MSS4|protein_coding|CODING|YDR208W|exon_IV_868222_870561)	Allele Transfer	Tolerated	0.4
YDR208W	MSS4	K623E	NON_SYNONYMOUS_CODING(MODERATE|MISSENSE|Aaa/Gaa|K623E|779|MSS4|protein_coding|CODING|YDR208W|exon_IV_868222_870561)	Allele Transfer	Tolerated	0.73
YOR160W	MTR10	silent	SYNONYMOUS_CODING(LOW|SILENT|aaC/aaT|N294|972|MTR10|protein_coding|CODING|YOR160W|exon_XV_633840_636758)	Diploid Shuffle	-
YOR160W	MTR10	silent	SYNONYMOUS_CODING(LOW|SILENT|atC/atT|I892|972|MTR10|protein_coding|CODING|YOR160W|exon_XV_633840_636758)	Diploid Shuffle	-
YOR160W	MTR10	silent	SYNONYMOUS_CODING(LOW|SILENT|ccA/ccG|P431|972|MTR10|protein_coding|CODING|YOR160W|exon_XV_633840_636758)	Diploid Shuffle	-
YOR160W	MTR10	silent	SYNONYMOUS_CODING(LOW|SILENT|gcA/gcG|A438|972|MTR10|protein_coding|CODING|YOR160W|exon_XV_633840_636758)	Diploid Shuffle	-
YOR160W	MTR10	silent	SYNONYMOUS_CODING(LOW|SILENT|tgT/tgC|C418|972|MTR10|protein_coding|CODING|YOR160W|exon_XV_633840_636758)	Diploid Shuffle	-
YOR160W	MTR10	silent	SYNONYMOUS_CODING(LOW|SILENT|Tta/Cta|L702|972|MTR10|protein_coding|CODING|YOR160W|exon_XV_633840_636758)	Diploid Shuffle	-
YOR160W	MTR10	F87S	NON_SYNONYMOUS_CODING(MODERATE|MISSENSE|tTc/tCc|F87S|972|MTR10|protein_coding|CODING|YOR160W|exon_XV_633840_636758)	Diploid Shuffle	Affects Function	0
YOR160W	MTR10	I250N	NON_SYNONYMOUS_CODING(MODERATE|MISSENSE|aTt/aAt|I250N|972|MTR10|protein_coding|CODING|YOR160W|exon_XV_633840_636758)	Diploid Shuffle	Affects Function	0
YOR160W	MTR10	R408W	NON_SYNONYMOUS_CODING(MODERATE|MISSENSE|Agg/Tgg|R408W|972|MTR10|protein_coding|CODING|YOR160W|exon_XV_633840_636758)	Diploid Shuffle	Affects Function	0
YOR160W	MTR10	R682G	NON_SYNONYMOUS_CODING(MODERATE|MISSENSE|Aga/Gga|R682G|972|MTR10|protein_coding|CODING|YOR160W|exon_XV_633840_636758)	Diploid Shuffle	Affects Function	0
YOR160W	MTR10	K485R	NON_SYNONYMOUS_CODING(MODERATE|MISSENSE|aAg/aGg|K485R|972|MTR10|protein_coding|CODING|YOR160W|exon_XV_633840_636758)	Diploid Shuffle	Affects Function	0.01
YOR160W	MTR10	E589V	NON_SYNONYMOUS_CODING(MODERATE|MISSENSE|gAg/gTg|E589V|972|MTR10|protein_coding|CODING|YOR160W|exon_XV_633840_636758)	Diploid Shuffle	Tolerated	0.3
YOR160W	MTR10	D601E	NON_SYNONYMOUS_CODING(MODERATE|MISSENSE|gaT/gaA|D601E|972|MTR10|protein_coding|CODING|YOR160W|exon_XV_633840_636758)	Diploid Shuffle	Tolerated	0.31
YKL186C	MTR2	silent	SYNONYMOUS_CODING(LOW|SILENT|Ttg/Ctg|L30|184|MTR2|protein_coding|CODING|YKL186C|exon_XI_92749_93303)	Diploid Shuffle	-
YKL186C	MTR2	E106K	NON_SYNONYMOUS_CODING(MODERATE|MISSENSE|Gaa/Aaa|E106K|184|MTR2|protein_coding|CODING|YKL186C|exon_XI_92749_93303)	Diploid Shuffle	Affects Function	0.01
YKL186C	MTR2	F59S	NON_SYNONYMOUS_CODING(MODERATE|MISSENSE|tTc/tCc|F59S|184|MTR2|protein_coding|CODING|YKL186C|exon_XI_92749_93303)	Diploid Shuffle	Affects Function	0.01
YKL186C	MTR2	N48T	NON_SYNONYMOUS_CODING(MODERATE|MISSENSE|aAc/aCc|N48T|184|MTR2|protein_coding|CODING|YKL186C|exon_XI_92749_93303)	Diploid Shuffle	Tolerated	0.61
YNR043W	MVD1	SnpEff Misaligned. Manual call: E294 Silent	NON_SYNONYMOUS_CODING(MODERATE|MISSENSE|gAa/gGa|E294G|396|MVD1|protein_coding|CODING|YNR043W|exon_XIV_701898_703088)	Diploid Shuffle	-
YNR043W	MVD1	SnpEff Misaligned. Manual call: L393 Silent	NON_SYNONYMOUS_CODING(MODERATE|MISSENSE|cTa/cGa|L393R|396|MVD1|protein_coding|CODING|YNR043W|exon_XIV_701898_703088|WARNING_REF_IS_T_NOT_A)	Diploid Shuffle	-
YNR043W	MVD1	SnpEff Misaligned. Manual call: P331 Silent	NON_SYNONYMOUS_CODING(MODERATE|MISSENSE|cCt/cGt|P331R|396|MVD1|protein_coding|CODING|YNR043W|exon_XIV_701898_703088|WARNING_REF_IS_C_NOT_T)	Diploid Shuffle	-
YNR043W	MVD1	SnpEff Misaligned. Manual call: silent	SYNONYMOUS_CODING(LOW||tCt|S130|396|MVD1|protein_coding|CODING|YNR043W|exon_XIV_701898_703088|WARNING_REF_IS_C_NOT_T)	Diploid Shuffle	-
YNR043W	MVD1	SnpEff Misaligned. Manual call: silent	SYNONYMOUS_CODING(LOW||gCt|A194|396|MVD1|protein_coding|CODING|YNR043W|exon_XIV_701898_703088|WARNING_REF_IS_C_NOT_T)	Diploid Shuffle	-
YNR043W	MVD1	SnpEff Misaligned. Manual call: M255V	SYNONYMOUS_CODING(LOW||atG|M254|396|MVD1|protein_coding|CODING|YNR043W|exon_XIV_701898_703088|WARNING_REF_IS_G_NOT_A)	Diploid Shuffle	Tolerated	0.06
YNR043W	MVD1	SnpEff Misaligned. Manual call: F56L	NON_SYNONYMOUS_CODING(MODERATE|MISSENSE|gaG/gaC|E55D|396|MVD1|protein_coding|CODING|YNR043W|exon_XIV_701898_703088|WARNING_REF_IS_G_NOT_T)	Diploid Shuffle	Tolerated	0.07
YNR043W	MVD1	SnpEff Misaligned. Manual call: N315S	NON_SYNONYMOUS_CODING(MODERATE|MISSENSE|Aat/Gat|N315D|396|MVD1|protein_coding|CODING|YNR043W|exon_XIV_701898_703088)	Diploid Shuffle	Tolerated	0.09
YNR043W	MVD1	SnpEff Misaligned. Manual call: R238H	NON_SYNONYMOUS_CODING(MODERATE|MISSENSE|Cgt/Agt|R238S|396|MVD1|protein_coding|CODING|YNR043W|exon_XIV_701898_703088|WARNING_REF_IS_C_NOT_G)	Diploid Shuffle	Tolerated	0.09
YNR043W	MVD1	SnpEff Misaligned. Manual call: R280H	NON_SYNONYMOUS_CODING(MODERATE|MISSENSE|Cgt/Agt|R280S|396|MVD1|protein_coding|CODING|YNR043W|exon_XIV_701898_703088|WARNING_REF_IS_C_NOT_G)	Diploid Shuffle	Tolerated	0.14
YNR043W	MVD1	SnpEff Misaligned. Manual call: T75A	SYNONYMOUS_CODING(LOW|SILENT|agA/agG|R74|396|MVD1|protein_coding|CODING|YNR043W|exon_XIV_701898_703088)	Diploid Shuffle	Tolerated	0.4
YDL208W	NHP2	silent	SYNONYMOUS_CODING(LOW|SILENT|caA/caG|Q154|156|NHP2|protein_coding|CODING|YDL208W|exon_IV_87513_87983)	Diploid Shuffle	-
YDL208W	NHP2	silent	SYNONYMOUS_CODING(LOW|SILENT|ggT/ggC|G59|156|NHP2|protein_coding|CODING|YDL208W|exon_IV_87513_87983)	Diploid Shuffle	-
YDL208W	NHP2	G111D	NON_SYNONYMOUS_CODING(MODERATE|MISSENSE|gGt/gAt|G111D|156|NHP2|protein_coding|CODING|YDL208W|exon_IV_87513_87983)	Diploid Shuffle	Affects Function	0
YDL208W	NHP2	K48E	NON_SYNONYMOUS_CODING(MODERATE|MISSENSE|Aag/Gag|K48E|156|NHP2|protein_coding|CODING|YDL208W|exon_IV_87513_87983)	Diploid Shuffle	Affects Function	0
YDL208W	NHP2	V56D	NON_SYNONYMOUS_CODING(MODERATE|MISSENSE|gTt/gAt|V56D|156|NHP2|protein_coding|CODING|YDL208W|exon_IV_87513_87983)	Diploid Shuffle	Affects Function	0
YDL208W	NHP2	V86A	NON_SYNONYMOUS_CODING(MODERATE|MISSENSE|gTt/gCt|V86A|156|NHP2|protein_coding|CODING|YDL208W|exon_IV_87513_87983)	Diploid Shuffle	Affects Function	0
YDL208W	NHP2	V63I	NON_SYNONYMOUS_CODING(MODERATE|MISSENSE|Gtt/Att|V63I|156|NHP2|protein_coding|CODING|YDL208W|exon_IV_87513_87983)	Diploid Shuffle	Affects Function	0.01
YDL208W	NHP2	S11C	NON_SYNONYMOUS_CODING(MODERATE|MISSENSE|Agc/Tgc|S11C|156|NHP2|protein_coding|CODING|YDL208W|exon_IV_87513_87983)	Diploid Shuffle	Affects Function	0.05
YDL208W	NHP2	R23K	NON_SYNONYMOUS_CODING(MODERATE|MISSENSE|aGa/aAa|R23K|156|NHP2|protein_coding|CODING|YDL208W|exon_IV_87513_87983)	Diploid Shuffle	Tolerated	1
YJR112W	NNF1	SnpEff Misaligned. Manual call: E143 silent	NON_SYNONYMOUS_CODING(MODERATE|MISSENSE|Gag/Cag|E143Q|201|NNF1|protein_coding|CODING|YJR112W|exon_X_637020_637625|WARNING_REF_IS_G_NOT_T)	Allele Transfer	-
YJR112W	NNF1	SnpEff Misaligned. Manual call: L118P	SYNONYMOUS_CODING(LOW|SILENT|ctT/ctC|L118|201|NNF1|protein_coding|CODING|YJR112W|exon_X_637020_637625)	Allele Transfer	Affects Function	0
YJR112W	NNF1	SnpEff Misaligned. Manual call: N164Y	NON_SYNONYMOUS_CODING(MODERATE|MISSENSE|aAc/aTc|N164I|201|NNF1|protein_coding|CODING|YJR112W|exon_X_637020_637625)	Allele Transfer	Affects Function	0.03
YJR112W	NNF1	SnpEff Misaligned. Manual call: Q22R	SYNONYMOUS_CODING(LOW|SILENT|caA/caG|Q22|201|NNF1|protein_coding|CODING|YJR112W|exon_X_637020_637625)	Allele Transfer	Tolerated	0.54
YJR112W	NNF1	SnpEff Misaligned. Manual call: N191D	NON_SYNONYMOUS_CODING(MODERATE|MISSENSE|aAt/aGt|N191S|201|NNF1|protein_coding|CODING|YJR112W|exon_X_637020_637625)	Allele Transfer	Tolerated	0.79
YOR206W	NOC2	silent	SYNONYMOUS_CODING(LOW|SILENT|acT/acG|T289|710|NOC2|protein_coding|CODING|YOR206W|exon_XV_727513_729645)	Diploid Shuffle	-
YOR206W	NOC2	silent	SYNONYMOUS_CODING(LOW|SILENT|atT/atC|I380|710|NOC2|protein_coding|CODING|YOR206W|exon_XV_727513_729645)	Diploid Shuffle	-
YOR206W	NOC2	silent	SYNONYMOUS_CODING(LOW|SILENT|caA/caG|Q247|710|NOC2|protein_coding|CODING|YOR206W|exon_XV_727513_729645)	Diploid Shuffle	-
YOR206W	NOC2	silent	SYNONYMOUS_CODING(LOW|SILENT|cgT/cgA|R37|710|NOC2|protein_coding|CODING|YOR206W|exon_XV_727513_729645)	Diploid Shuffle	-
YOR206W	NOC2	silent	SYNONYMOUS_CODING(LOW|SILENT|cgT/cgC|R664|710|NOC2|protein_coding|CODING|YOR206W|exon_XV_727513_729645)	Diploid Shuffle	-
YOR206W	NOC2	silent	SYNONYMOUS_CODING(LOW|SILENT|gaA/gaG|E157|710|NOC2|protein_coding|CODING|YOR206W|exon_XV_727513_729645)	Diploid Shuffle	-
YOR206W	NOC2	silent	SYNONYMOUS_CODING(LOW|SILENT|gaT/gaC|D145|710|NOC2|protein_coding|CODING|YOR206W|exon_XV_727513_729645)	Diploid Shuffle	-
YOR206W	NOC2	silent	SYNONYMOUS_CODING(LOW|SILENT|gtT/gtA|V183|710|NOC2|protein_coding|CODING|YOR206W|exon_XV_727513_729645)	Diploid Shuffle	-
YOR206W	NOC2	silent	SYNONYMOUS_CODING(LOW|SILENT|tcT/tcC|S449|710|NOC2|protein_coding|CODING|YOR206W|exon_XV_727513_729645)	Diploid Shuffle	-
YOR206W	NOC2	silent	SYNONYMOUS_CODING(LOW|SILENT|Tta/Cta|L309|710|NOC2|protein_coding|CODING|YOR206W|exon_XV_727513_729645)	Diploid Shuffle	-
YOR206W	NOC2	silent	SYNONYMOUS_CODING(LOW|SILENT|ttA/ttG|L315|710|NOC2|protein_coding|CODING|YOR206W|exon_XV_727513_729645)	Diploid Shuffle	-
YOR206W	NOC2	F624S	NON_SYNONYMOUS_CODING(MODERATE|MISSENSE|tTc/tCc|F624S|710|NOC2|protein_coding|CODING|YOR206W|exon_XV_727513_729645)	Diploid Shuffle	Affects Function	0
YOR206W	NOC2	G481D	NON_SYNONYMOUS_CODING(MODERATE|MISSENSE|gGt/gAt|G481D|710|NOC2|protein_coding|CODING|YOR206W|exon_XV_727513_729645)	Diploid Shuffle	Affects Function	0
YOR206W	NOC2	K120R	NON_SYNONYMOUS_CODING(MODERATE|MISSENSE|aAg/aGg|K120R|710|NOC2|protein_coding|CODING|YOR206W|exon_XV_727513_729645)	Diploid Shuffle	Affects Function	0
YOR206W	NOC2	K3E	NON_SYNONYMOUS_CODING(MODERATE|MISSENSE|Aaa/Gaa|K3E|710|NOC2|protein_coding|CODING|YOR206W|exon_XV_727513_729645)	Diploid Shuffle	Affects Function	0
YOR206W	NOC2	L342S	NON_SYNONYMOUS_CODING(MODERATE|MISSENSE|tTg/tCg|L342S|710|NOC2|protein_coding|CODING|YOR206W|exon_XV_727513_729645)	Diploid Shuffle	Affects Function	0
YOR206W	NOC2	N131Y	NON_SYNONYMOUS_CODING(MODERATE|MISSENSE|Aat/Tat|N131Y|710|NOC2|protein_coding|CODING|YOR206W|exon_XV_727513_729645)	Diploid Shuffle	Affects Function	0
YOR206W	NOC2	S195G	NON_SYNONYMOUS_CODING(MODERATE|MISSENSE|Agc/Ggc|S195G|710|NOC2|protein_coding|CODING|YOR206W|exon_XV_727513_729645)	Diploid Shuffle	Affects Function	0
YOR206W	NOC2	K275R	NON_SYNONYMOUS_CODING(MODERATE|MISSENSE|aAg/aGg|K275R|710|NOC2|protein_coding|CODING|YOR206W|exon_XV_727513_729645)	Diploid Shuffle	Affects Function	0.04
YOR206W	NOC2	H18Y	NON_SYNONYMOUS_CODING(MODERATE|MISSENSE|Cat/Tat|H18Y|710|NOC2|protein_coding|CODING|YOR206W|exon_XV_727513_729645)	Diploid Shuffle	Tolerated	0.07
YOR206W	NOC2	D241G	NON_SYNONYMOUS_CODING(MODERATE|MISSENSE|gAt/gGt|D241G|710|NOC2|protein_coding|CODING|YOR206W|exon_XV_727513_729645)	Diploid Shuffle	Tolerated	0.39
YOR206W	NOC2	T93A	NON_SYNONYMOUS_CODING(MODERATE|MISSENSE|Acg/Gcg|T93A|710|NOC2|protein_coding|CODING|YOR206W|exon_XV_727513_729645)	Diploid Shuffle	Tolerated	0.45
YLR002C	NOC3	silent	SYNONYMOUS_CODING(LOW|SILENT|agA/agG|R269|663|NOC3|protein_coding|CODING|YLR002C|exon_XII_154342_156333)	Diploid Shuffle	-
YLR002C	NOC3	silent	SYNONYMOUS_CODING(LOW|SILENT|caG/caA|Q245|663|NOC3|protein_coding|CODING|YLR002C|exon_XII_154342_156333)	Diploid Shuffle	-
YLR002C	NOC3	silent	SYNONYMOUS_CODING(LOW|SILENT|gcA/gcG|A256|663|NOC3|protein_coding|CODING|YLR002C|exon_XII_154342_156333)	Diploid Shuffle	-
YLR002C	NOC3	silent	SYNONYMOUS_CODING(LOW|SILENT|taT/taC|Y508|663|NOC3|protein_coding|CODING|YLR002C|exon_XII_154342_156333)	Diploid Shuffle	-
YLR002C	NOC3	silent	SYNONYMOUS_CODING(LOW|SILENT|taT/taC|Y643|663|NOC3|protein_coding|CODING|YLR002C|exon_XII_154342_156333)	Diploid Shuffle	-
YLR002C	NOC3	L638P	NON_SYNONYMOUS_CODING(MODERATE|MISSENSE|cTt/cCt|L638P|663|NOC3|protein_coding|CODING|YLR002C|exon_XII_154342_156333)	Diploid Shuffle	Affects Function	0
YLR002C	NOC3	R571G	NON_SYNONYMOUS_CODING(MODERATE|MISSENSE|Aga/Gga|R571G|663|NOC3|protein_coding|CODING|YLR002C|exon_XII_154342_156333)	Diploid Shuffle	Affects Function	0
YLR002C	NOC3	N319D	NON_SYNONYMOUS_CODING(MODERATE|MISSENSE|Aac/Gac|N319D|663|NOC3|protein_coding|CODING|YLR002C|exon_XII_154342_156333)	Diploid Shuffle	Affects Function	0.02
YLR002C	NOC3	C174Y	NON_SYNONYMOUS_CODING(MODERATE|MISSENSE|tGt/tAt|C174Y|663|NOC3|protein_coding|CODING|YLR002C|exon_XII_154342_156333)	Diploid Shuffle	Affects Function	0.05
YLR002C	NOC3	K133E	NON_SYNONYMOUS_CODING(MODERATE|MISSENSE|Aaa/Gaa|K133E|663|NOC3|protein_coding|CODING|YLR002C|exon_XII_154342_156333)	Diploid Shuffle	Affects Function	0.05
YLR002C	NOC3	S662P	NON_SYNONYMOUS_CODING(MODERATE|MISSENSE|Tct/Cct|S662P|663|NOC3|protein_coding|CODING|YLR002C|exon_XII_154342_156333)	Diploid Shuffle	Tolerated	0.35
YDL014W	NOP1	silent	SYNONYMOUS_CODING(LOW|SILENT|ggT/ggC|G56|327|NOP1|protein_coding|CODING|YDL014W|exon_IV_427362_428345)	Allele Transfer	-
YDL014W	NOP1	V87D	NON_SYNONYMOUS_CODING(MODERATE|MISSENSE|gTt/gAt|V87D|327|NOP1|protein_coding|CODING|YDL014W|exon_IV_427362_428345)	Allele Transfer	Affects Function	0
YDL014W	NOP1	A175V	NON_SYNONYMOUS_CODING(MODERATE|MISSENSE|gCt/gTt|A175V|327|NOP1|protein_coding|CODING|YDL014W|exon_IV_427362_428345)	Allele Transfer	Affects Function	0.03
YDL014W	NOP1	E103G	NON_SYNONYMOUS_CODING(MODERATE|MISSENSE|gAa/gGa|E103G|327|NOP1|protein_coding|CODING|YDL014W|exon_IV_427362_428345)	Allele Transfer	Affects Function	0.04
YDL014W	NOP1	M156T	NON_SYNONYMOUS_CODING(MODERATE|MISSENSE|aTg/aCg|M156T|327|NOP1|protein_coding|CODING|YDL014W|exon_IV_427362_428345)	Allele Transfer	Tolerated	0.06
YOR310C	NOP58	silent	SYNONYMOUS_CODING(LOW|SILENT|gaA/gaG|E395|511|NOP58|protein_coding|CODING|YOR310C|exon_XV_896822_898357)	Diploid Shuffle	-
YOR310C	NOP58	silent (A437 GCT>GCC)	missed due to overlapping ORF	Diploid Shuffle	-
YOR310C	NOP58	silent (K496 AAA>AAG)	missed due to overlapping ORF	Diploid Shuffle	-
YOR310C	NOP58	silent (S440 TCT>TCC)	missed due to overlapping ORF	Diploid Shuffle	-
YOR310C	NOP58	L330S	NON_SYNONYMOUS_CODING(MODERATE|MISSENSE|tTa/tCa|L330S|511|NOP58|protein_coding|CODING|YOR310C|exon_XV_896822_898357)	Diploid Shuffle	Affects Function	0
YOR310C	NOP58	A364T	NON_SYNONYMOUS_CODING(MODERATE|MISSENSE|Gct/Act|A364T|511|NOP58|protein_coding|CODING|YOR310C|exon_XV_896822_898357)	Diploid Shuffle	Affects Function	0.01
YOR310C	NOP58	T6P	NON_SYNONYMOUS_CODING(MODERATE|MISSENSE|Act/Cct|T6P|511|NOP58|protein_coding|CODING|YOR310C|exon_XV_896822_898357)	Diploid Shuffle	Affects Function	0.02
YGR103W	NOP7	silent	SYNONYMOUS_CODING(LOW|SILENT|acT/acC|T85|605|NOP7|protein_coding|CODING|YGR103W|exon_VII_695421_697238)	Allele Transfer	-
YGR103W	NOP7	silent	SYNONYMOUS_CODING(LOW|SILENT|agT/agC|S288|605|NOP7|protein_coding|CODING|YGR103W|exon_VII_695421_697238)	Allele Transfer	-
YGR103W	NOP7	silent	SYNONYMOUS_CODING(LOW|SILENT|gaA/gaG|E323|605|NOP7|protein_coding|CODING|YGR103W|exon_VII_695421_697238)	Allele Transfer	-
YGR103W	NOP7	silent	SYNONYMOUS_CODING(LOW|SILENT|ggT/ggA|G384|605|NOP7|protein_coding|CODING|YGR103W|exon_VII_695421_697238)	Allele Transfer	-
YGR103W	NOP7	silent	SYNONYMOUS_CODING(LOW|SILENT|gtT/gtC|V497|605|NOP7|protein_coding|CODING|YGR103W|exon_VII_695421_697238)	Allele Transfer	-
YGR103W	NOP7	G185D	NON_SYNONYMOUS_CODING(MODERATE|MISSENSE|gGt/gAt|G185D|605|NOP7|protein_coding|CODING|YGR103W|exon_VII_695421_697238)	Allele Transfer	Affects Function	0
YGR103W	NOP7	K254R	NON_SYNONYMOUS_CODING(MODERATE|MISSENSE|aAa/aGa|K254R|605|NOP7|protein_coding|CODING|YGR103W|exon_VII_695421_697238)	Allele Transfer	Affects Function	0
YGR103W	NOP7	P123L	NON_SYNONYMOUS_CODING(MODERATE|MISSENSE|cCa/cTa|P123L|605|NOP7|protein_coding|CODING|YGR103W|exon_VII_695421_697238)	Allele Transfer	Affects Function	0
YOL144W	NOP8	silent	SYNONYMOUS_CODING(LOW|SILENT|aaT/aaC|N156|484|NOP8|protein_coding|CODING|YOL144W|exon_XV_53097_54551)	Diploid Shuffle	-
YOL144W	NOP8	silent	SYNONYMOUS_CODING(LOW|SILENT|ggA/ggG|G193|484|NOP8|protein_coding|CODING|YOL144W|exon_XV_53097_54551)	Diploid Shuffle	-
YOL144W	NOP8	F451S	NON_SYNONYMOUS_CODING(MODERATE|MISSENSE|tTc/tCc|F451S|484|NOP8|protein_coding|CODING|YOL144W|exon_XV_53097_54551)	Diploid Shuffle	Affects Function	0.01
YOL144W	NOP8	H420R	NON_SYNONYMOUS_CODING(MODERATE|MISSENSE|cAt/cGt|H420R|484|NOP8|protein_coding|CODING|YOL144W|exon_XV_53097_54551)	Diploid Shuffle	Affects Function	0.01
YOL144W	NOP8	R174G	NON_SYNONYMOUS_CODING(MODERATE|MISSENSE|Agg/Ggg|R174G|484|NOP8|protein_coding|CODING|YOL144W|exon_XV_53097_54551)	Diploid Shuffle	Affects Function	0.05
YOL144W	NOP8	K176E	NON_SYNONYMOUS_CODING(MODERATE|MISSENSE|Aaa/Gaa|K176E|484|NOP8|protein_coding|CODING|YOL144W|exon_XV_53097_54551)	Diploid Shuffle	Tolerated	0.14
YOL144W	NOP8	D252G	NON_SYNONYMOUS_CODING(MODERATE|MISSENSE|gAc/gGc|D252G|484|NOP8|protein_coding|CODING|YOL144W|exon_XV_53097_54551)	Diploid Shuffle	Tolerated	0.37
YOL144W	NOP8	E287K	NON_SYNONYMOUS_CODING(MODERATE|MISSENSE|Gaa/Aaa|E287K|484|NOP8|protein_coding|CODING|YOL144W|exon_XV_53097_54551)	Diploid Shuffle	Tolerated	0.79
YJL010C	NOP9	SnpEff Misaligned. Manual call: A202 Silent	NON_SYNONYMOUS_CODING(MODERATE|MISSENSE|gCa/gGa|A202G|666|NOP9|protein_coding|CODING|YJL010C|exon_X_417555_419555|WARNING_REF_IS_G_NOT_T)	Diploid Shuffle	-
YJL010C	NOP9	SnpEff Misaligned. Manual call: D456 Silent	NON_SYNONYMOUS_CODING(MODERATE|MISSENSE|gAt/gCt|D456A|666|NOP9|protein_coding|CODING|YJL010C|exon_X_417555_419555|WARNING_REF_IS_T_NOT_A)	Diploid Shuffle	-
YJL010C	NOP9	SnpEff Misaligned. Manual call: E41 Silent	NON_SYNONYMOUS_CODING(MODERATE|MISSENSE|gAa/gGa|E41G|666|NOP9|protein_coding|CODING|YJL010C|exon_X_417555_419555)	Diploid Shuffle	-
YJL010C	NOP9	SnpEff Misaligned. Manual call: G135 Silent	NON_SYNONYMOUS_CODING(MODERATE|MISSENSE|gGg/gAg|G135E|666|NOP9|protein_coding|CODING|YJL010C|exon_X_417555_419555)	Diploid Shuffle	-
YJL010C	NOP9	SnpEff Misaligned. Manual call: P255 Silent	SYNONYMOUS_CODING(LOW||cCg|P255|666|NOP9|protein_coding|CODING|YJL010C|exon_X_417555_419555|WARNING_REF_IS_G_NOT_C)	Diploid Shuffle	-
YJL010C	NOP9	SnpEff Misaligned. Manual call: R485 Silent	SYNONYMOUS_CODING(LOW||aGa|R485|666|NOP9|protein_coding|CODING|YJL010C|exon_X_417555_419555|WARNING_REF_IS_C_NOT_T)	Diploid Shuffle	-
YJL010C	NOP9	SnpEff Misaligned. Manual call: E92G	SYNONYMOUS_CODING(LOW||Gaa|E92|666|NOP9|protein_coding|CODING|YJL010C|exon_X_417555_419555|WARNING_REF_IS_C_NOT_T)	Diploid Shuffle	Affects Function	0
YJL010C	NOP9	SnpEff Misaligned. Manual call: I210T	NON_SYNONYMOUS_CODING(MODERATE|MISSENSE|Ata/Cta|I210L|666|NOP9|protein_coding|CODING|YJL010C|exon_X_417555_419555|WARNING_REF_IS_T_NOT_A)	Diploid Shuffle	Affects Function	0
YJL010C	NOP9	SnpEff Misaligned. Manual call: V529F	SYNONYMOUS_CODING(LOW||caT|H528|666|NOP9|protein_coding|CODING|YJL010C|exon_X_417555_419555|WARNING_REF_IS_A_NOT_C)	Diploid Shuffle	Affects Function	0
YJL010C	NOP9	SnpEff Misaligned. Manual call: L510F	NON_SYNONYMOUS_CODING(MODERATE|MISSENSE|tTg/tCg|L510S|666|NOP9|protein_coding|CODING|YJL010C|exon_X_417555_419555|WARNING_REF_IS_A_NOT_C)	Diploid Shuffle	Affects Function	0.01
YJL010C	NOP9	SnpEff Misaligned. Manual call: E515G	SYNONYMOUS_CODING(LOW||Gaa|E515|666|NOP9|protein_coding|CODING|YJL010C|exon_X_417555_419555|WARNING_REF_IS_C_NOT_T)	Diploid Shuffle	Affects Function	0.03
YJL010C	NOP9	SnpEff Misaligned. Manual call: F126L	SYNONYMOUS_CODING(LOW|SILENT|atT/atC|I125|666|NOP9|protein_coding|CODING|YJL010C|exon_X_417555_419555)	Diploid Shuffle	Affects Function	0.04
YJL010C	NOP9	SnpEff Misaligned. Manual call: R382P	NON_SYNONYMOUS_CODING(MODERATE|MISSENSE|aaA/aaC|K381N|666|NOP9|protein_coding|CODING|YJL010C|exon_X_417555_419555)	Diploid Shuffle	Affects Function	0.05
YJL010C	NOP9	SnpEff Misaligned. Manual call: K243R	NON_SYNONYMOUS_CODING(MODERATE|MISSENSE|Aaa/Gaa|K243E|666|NOP9|protein_coding|CODING|YJL010C|exon_X_417555_419555)	Diploid Shuffle	Tolerated	0.15
YJL010C	NOP9	SnpEff Misaligned. Manual call: S463G	SYNONYMOUS_CODING(LOW|SILENT|gaA/gaG|E462|666|NOP9|protein_coding|CODING|YJL010C|exon_X_417555_419555)	Diploid Shuffle	Tolerated	0.4
YJL010C	NOP9	SnpEff Misaligned. Manual call: I541V	NON_SYNONYMOUS_CODING(MODERATE|MISSENSE|gaC/gaG|D540E|666|NOP9|protein_coding|CODING|YJL010C|exon_X_417555_419555|WARNING_REF_IS_G_NOT_T)	Diploid Shuffle	Tolerated	0.53
YJL010C	NOP9	SnpEff Misaligned. Manual call: Q200R	NON_SYNONYMOUS_CODING(MODERATE|MISSENSE|Cag/Gag|Q200E|666|NOP9|protein_coding|CODING|YJL010C|exon_X_417555_419555|WARNING_REF_IS_G_NOT_T)	Diploid Shuffle	Tolerated	1
YDR288W	NSE3	silent	SYNONYMOUS_CODING(LOW|SILENT|acA/acT|T13|303|NSE3|protein_coding|CODING|YDR288W|exon_IV_1037192_1038103)	Diploid Shuffle	-
YDR288W	NSE3	silent	SYNONYMOUS_CODING(LOW|SILENT|ggA/ggG|G103|303|NSE3|protein_coding|CODING|YDR288W|exon_IV_1037192_1038103)	Diploid Shuffle	-
YDR288W	NSE3	I199T	NON_SYNONYMOUS_CODING(MODERATE|MISSENSE|aTa/aCa|I199T|303|NSE3|protein_coding|CODING|YDR288W|exon_IV_1037192_1038103)	Diploid Shuffle	Affects Function	0.03
YDR288W	NSE3	V32A	NON_SYNONYMOUS_CODING(MODERATE|MISSENSE|gTt/gCt|V32A|303|NSE3|protein_coding|CODING|YDR288W|exon_IV_1037192_1038103)	Diploid Shuffle	Affects Function	0.03
YDR288W	NSE3	S296G	NON_SYNONYMOUS_CODING(MODERATE|MISSENSE|Agc/Ggc|S296G|303|NSE3|protein_coding|CODING|YDR288W|exon_IV_1037192_1038103)	Diploid Shuffle	Tolerated	0.09
YDR288W	NSE3	S233G	NON_SYNONYMOUS_CODING(MODERATE|MISSENSE|Agt/Ggt|S233G|303|NSE3|protein_coding|CODING|YDR288W|exon_IV_1037192_1038103)	Diploid Shuffle	Tolerated	0.44
YDR288W	NSE3	N128D	NON_SYNONYMOUS_CODING(MODERATE|MISSENSE|Aat/Gat|N128D|303|NSE3|protein_coding|CODING|YDR288W|exon_IV_1037192_1038103)	Diploid Shuffle	Tolerated	0.57
YDR288W	NSE3	F73L	NON_SYNONYMOUS_CODING(MODERATE|MISSENSE|Ttt/Ctt|F73L|303|NSE3|protein_coding|CODING|YDR288W|exon_IV_1037192_1038103)	Diploid Shuffle	Tolerated	0.58
YDR288W	NSE3	I258V	NON_SYNONYMOUS_CODING(MODERATE|MISSENSE|Ata/Gta|I258V|303|NSE3|protein_coding|CODING|YDR288W|exon_IV_1037192_1038103)	Diploid Shuffle	Tolerated	0.97
YML023C	NSE5	silent	SYNONYMOUS_CODING(LOW|SILENT|aaA/aaG|K207|556|NSE5|protein_coding|CODING|YML023C|exon_XIII_226994_228664)	Diploid Shuffle	-
YML023C	NSE5	Y111H	NON_SYNONYMOUS_CODING(MODERATE|MISSENSE|Tat/Cat|Y111H|556|NSE5|protein_coding|CODING|YML023C|exon_XIII_226994_228664)	Diploid Shuffle	Affects Function	0
YML023C	NSE5	H319Y	NON_SYNONYMOUS_CODING(MODERATE|MISSENSE|Cat/Tat|H319Y|556|NSE5|protein_coding|CODING|YML023C|exon_XIII_226994_228664)	Diploid Shuffle	Affects Function	0.04
YML023C	NSE5	Y123H	NON_SYNONYMOUS_CODING(MODERATE|MISSENSE|Tac/Cac|Y123H|556|NSE5|protein_coding|CODING|YML023C|exon_XIII_226994_228664)	Diploid Shuffle	Tolerated	0.12
YML023C	NSE5	N183D	NON_SYNONYMOUS_CODING(MODERATE|MISSENSE|Aat/Gat|N183D|556|NSE5|protein_coding|CODING|YML023C|exon_XIII_226994_228664)	Diploid Shuffle	Tolerated	0.28
YER006W	NUG1	L415S	NON_SYNONYMOUS_CODING(MODERATE|MISSENSE|tTa/tCa|L415S|520|NUG1|protein_coding|CODING|YER006W|exon_V_162722_164284)	Allele Transfer	Affects Function	0
YER006W	NUG1	L61S	NON_SYNONYMOUS_CODING(MODERATE|MISSENSE|tTa/tCa|L61S|520|NUG1|protein_coding|CODING|YER006W|exon_V_162722_164284)	Allele Transfer	Affects Function	0
YER006W	NUG1	Q202R	NON_SYNONYMOUS_CODING(MODERATE|MISSENSE|cAa/cGa|Q202R|520|NUG1|protein_coding|CODING|YER006W|exon_V_162722_164284)	Allele Transfer	Affects Function	0.01
YER006W	NUG1	T409A	NON_SYNONYMOUS_CODING(MODERATE|MISSENSE|Acg/Gcg|T409A|520|NUG1|protein_coding|CODING|YER006W|exon_V_162722_164284)	Allele Transfer	Tolerated	0.11
YER006W	NUG1	K22R	NON_SYNONYMOUS_CODING(MODERATE|MISSENSE|aAg/aGg|K22R|520|NUG1|protein_coding|CODING|YER006W|exon_V_162722_164284)	Allele Transfer	Tolerated	0.15
YER006W	NUG1	Q81R	NON_SYNONYMOUS_CODING(MODERATE|MISSENSE|cAa/cGa|Q81R|520|NUG1|protein_coding|CODING|YER006W|exon_V_162722_164284)	Allele Transfer	Tolerated	0.17
YDL193W	NUS1	silent	SYNONYMOUS_CODING(LOW|SILENT|gaT/gaC|D8|375|NUS1|protein_coding|CODING|YDL193W|exon_IV_114673_115800)	Diploid Shuffle	-
YDL193W	NUS1	silent	SYNONYMOUS_CODING(LOW|SILENT|gtT/gtC|V42|375|NUS1|protein_coding|CODING|YDL193W|exon_IV_114673_115800)	Diploid Shuffle	-
YDL193W	NUS1	E181G	NON_SYNONYMOUS_CODING(MODERATE|MISSENSE|gAa/gGa|E181G|375|NUS1|protein_coding|CODING|YDL193W|exon_IV_114673_115800)	Diploid Shuffle	Affects Function	0
YDL193W	NUS1	F326L	NON_SYNONYMOUS_CODING(MODERATE|MISSENSE|Ttc/Ctc|F326L|375|NUS1|protein_coding|CODING|YDL193W|exon_IV_114673_115800)	Diploid Shuffle	Affects Function	0
YDL193W	NUS1	L298S	NON_SYNONYMOUS_CODING(MODERATE|MISSENSE|tTg/tCg|L298S|375|NUS1|protein_coding|CODING|YDL193W|exon_IV_114673_115800)	Diploid Shuffle	Affects Function	0
YDL193W	NUS1	H20R	NON_SYNONYMOUS_CODING(MODERATE|MISSENSE|cAt/cGt|H20R|375|NUS1|protein_coding|CODING|YDL193W|exon_IV_114673_115800)	Diploid Shuffle	Tolerated	0.35
YDL193W	NUS1	M195V	NON_SYNONYMOUS_CODING(MODERATE|MISSENSE|Atg/Gtg|M195V|375|NUS1|protein_coding|CODING|YDL193W|exon_IV_114673_115800)	Diploid Shuffle	Tolerated	0.44
YDL193W	NUS1	V105A	NON_SYNONYMOUS_CODING(MODERATE|MISSENSE|gTg/gCg|V105A|375|NUS1|protein_coding|CODING|YDL193W|exon_IV_114673_115800)	Diploid Shuffle	Tolerated	0.72
YGL055W	OLE1	silent	SYNONYMOUS_CODING(LOW|SILENT|atT/atC|I289|510|OLE1|protein_coding|CODING|YGL055W|exon_VII_398631_400163)	Allele Transfer	-
YGL055W	OLE1	silent	SYNONYMOUS_CODING(LOW|SILENT|gcC/gcT|A473|510|OLE1|protein_coding|CODING|YGL055W|exon_VII_398631_400163)	Allele Transfer	-
YGL055W	OLE1	silent	SYNONYMOUS_CODING(LOW|SILENT|gtG/gtA|V135|510|OLE1|protein_coding|CODING|YGL055W|exon_VII_398631_400163)	Allele Transfer	-
YGL055W	OLE1	silent	SYNONYMOUS_CODING(LOW|SILENT|tcT/tcC|S442|510|OLE1|protein_coding|CODING|YGL055W|exon_VII_398631_400163)	Allele Transfer	-
YGL055W	OLE1	silent	SYNONYMOUS_CODING(LOW|SILENT|ttC/ttT|F66|510|OLE1|protein_coding|CODING|YGL055W|exon_VII_398631_400163)	Allele Transfer	-
YGL055W	OLE1	silent	SYNONYMOUS_CODING(LOW|SILENT|ttT/ttC|F129|510|OLE1|protein_coding|CODING|YGL055W|exon_VII_398631_400163)	Allele Transfer	-
YGL055W	OLE1	A484V	NON_SYNONYMOUS_CODING(MODERATE|MISSENSE|gCt/gTt|A484V|510|OLE1|protein_coding|CODING|YGL055W|exon_VII_398631_400163)	Allele Transfer	Affects Function	0.01
YLL004W	ORC3	Silent	SYNONYMOUS_CODING(LOW|SILENT|cgA/cgG|R411|616|ORC3|protein_coding|CODING|YLL004W|exon_XII_141072_142922)	Allele Transfer	-
YLL004W	ORC3	S335L	NON_SYNONYMOUS_CODING(MODERATE|MISSENSE|tCa/tTa|S335L|616|ORC3|protein_coding|CODING|YLL004W|exon_XII_141072_142922)	Allele Transfer	Affects Function	0
YPR162C	ORC4	silent	SYNONYMOUS_CODING(LOW|SILENT|acA/acG|T178|529|ORC4|protein_coding|CODING|YPR162C|exon_XVI_866711_868300)	Diploid Shuffle	-
YPR162C	ORC4	silent	SYNONYMOUS_CODING(LOW|SILENT|agG/agA|R227|529|ORC4|protein_coding|CODING|YPR162C|exon_XVI_866711_868300)	Diploid Shuffle	-
YPR162C	ORC4	silent	SYNONYMOUS_CODING(LOW|SILENT|atA/atT|I366|529|ORC4|protein_coding|CODING|YPR162C|exon_XVI_866711_868300)	Diploid Shuffle	-
YPR162C	ORC4	silent	SYNONYMOUS_CODING(LOW|SILENT|ttA/ttG|L399|529|ORC4|protein_coding|CODING|YPR162C|exon_XVI_866711_868300)	Diploid Shuffle	-
YPR162C	ORC4	S473P	NON_SYNONYMOUS_CODING(MODERATE|MISSENSE|Tca/Cca|S473P|529|ORC4|protein_coding|CODING|YPR162C|exon_XVI_866711_868300)	Diploid Shuffle	Affects Function	0.02
YPR162C	ORC4	E310G	NON_SYNONYMOUS_CODING(MODERATE|MISSENSE|gAa/gGa|E310G|529|ORC4|protein_coding|CODING|YPR162C|exon_XVI_866711_868300)	Diploid Shuffle	Tolerated	0.06
YPR162C	ORC4	C250Y	NON_SYNONYMOUS_CODING(MODERATE|MISSENSE|tGc/tAc|C250Y|529|ORC4|protein_coding|CODING|YPR162C|exon_XVI_866711_868300)	Diploid Shuffle	Tolerated	0.08
YPR162C	ORC4	S241T	NON_SYNONYMOUS_CODING(MODERATE|MISSENSE|Tct/Act|S241T|529|ORC4|protein_coding|CODING|YPR162C|exon_XVI_866711_868300)	Diploid Shuffle	Tolerated	0.16
YPR162C	ORC4	I342T	NON_SYNONYMOUS_CODING(MODERATE|MISSENSE|aTt/aCt|I342T|529|ORC4|protein_coding|CODING|YPR162C|exon_XVI_866711_868300)	Diploid Shuffle	Tolerated	0.18
YPR162C	ORC4	N521D	NON_SYNONYMOUS_CODING(MODERATE|MISSENSE|Aat/Gat|N521D|529|ORC4|protein_coding|CODING|YPR162C|exon_XVI_866711_868300)	Diploid Shuffle	Tolerated	0.24
YPR162C	ORC4	S303P	NON_SYNONYMOUS_CODING(MODERATE|MISSENSE|Tca/Cca|S303P|529|ORC4|protein_coding|CODING|YPR162C|exon_XVI_866711_868300)	Diploid Shuffle	Tolerated	0.25
YPR162C	ORC4	F72S	NON_SYNONYMOUS_CODING(MODERATE|MISSENSE|tTc/tCc|F72S|529|ORC4|protein_coding|CODING|YPR162C|exon_XVI_866711_868300)	Diploid Shuffle	Tolerated	0.27
YPR162C	ORC4	K338E	NON_SYNONYMOUS_CODING(MODERATE|MISSENSE|Aaa/Gaa|K338E|529|ORC4|protein_coding|CODING|YPR162C|exon_XVI_866711_868300)	Diploid Shuffle	Tolerated	0.27
YPR162C	ORC4	I298V	NON_SYNONYMOUS_CODING(MODERATE|MISSENSE|Atc/Gtc|I298V|529|ORC4|protein_coding|CODING|YPR162C|exon_XVI_866711_868300)	Diploid Shuffle	Tolerated	0.58
YJL002C	OST1	SnpEff Misaligned. Manual call: R2 silent	NON_SYNONYMOUS_CODING(MODERATE|MISSENSE|aGg/aAg|R2K|476|OST1|protein_coding|CODING|YJL002C|exon_X_433214_434644)	Allele Transfer	-
YJL002C	OST1	SnpEff Misaligned. Manual call: W31C	NON_SYNONYMOUS_CODING(MODERATE|MISSENSE|tGg/tTg|W31L|476|OST1|protein_coding|CODING|YJL002C|exon_X_433214_434644)	Allele Transfer	Affects Function	0
YOR103C	OST2	F111S	NON_SYNONON_SYNONYMOUS_CODING(MODERATE|MISSENSE|tTt/tCt|F111S|130|OST2|protein_coding|CODING|YOR103C|exon_XV_516450_516842)	Diploid Shuffle	Affects Function	0
YOR103C	OST2	L126S	NON_SYNONON_SYNONYMOUS_CODING(MODERATE|MISSENSE|tTa/tCa|L126S|130|OST2|protein_coding|CODING|YOR103C|exon_XV_516450_516842)	Diploid Shuffle	Affects Function	0.01
YOR103C	OST2	N108S	NON_SYNONON_SYNONYMOUS_CODING(MODERATE|MISSENSE|aAc/aGc|N108S|130|OST2|protein_coding|CODING|YOR103C|exon_XV_516450_516842)	Diploid Shuffle	Tolerated	0.07
YOR103C	OST2	F123L	Super clear, but not picked up?	Diploid Shuffle	Tolerated	0.09
YOR103C	OST2	S30P	Super clear, but not picked up?	Diploid Shuffle	Tolerated	0.09
YER165W	PAB1	silent	SYNONYMOUS_CODING(LOW|SILENT|ccG/ccA|P480|577|PAB1|protein_coding|CODING|YER165W|exon_V_510368_512101)	Diploid Shuffle	-
YER165W	PAB1	silent	SYNONYMOUS_CODING(LOW|SILENT|gaA/gaG|E267|577|PAB1|protein_coding|CODING|YER165W|exon_V_510368_512101)	Diploid Shuffle	-
YER165W	PAB1	silent	SYNONYMOUS_CODING(LOW|SILENT|gcA/gcG|A216|577|PAB1|protein_coding|CODING|YER165W|exon_V_510368_512101)	Diploid Shuffle	-
YER165W	PAB1	silent	SYNONYMOUS_CODING(LOW|SILENT|gcT/gcA|A430|577|PAB1|protein_coding|CODING|YER165W|exon_V_510368_512101)	Diploid Shuffle	-
YER165W	PAB1	silent	SYNONYMOUS_CODING(LOW|SILENT|taC/taT|Y266|577|PAB1|protein_coding|CODING|YER165W|exon_V_510368_512101)	Diploid Shuffle	-
YER165W	PAB1	silent	SYNONYMOUS_CODING(LOW|SILENT|ttT/ttC|F476|577|PAB1|protein_coding|CODING|YER165W|exon_V_510368_512101)	Diploid Shuffle	-
YER165W	PAB1	D334V	NON_SYNONYMOUS_CODING(MODERATE|MISSENSE|gAt/gTt|D334V|577|PAB1|protein_coding|CODING|YER165W|exon_V_510368_512101)	Diploid Shuffle	Affects Function	0
YER165W	PAB1	G80S	NON_SYNONYMOUS_CODING(MODERATE|MISSENSE|Ggc/Agc|G80S|577|PAB1|protein_coding|CODING|YER165W|exon_V_510368_512101)	Diploid Shuffle	Affects Function	0
YER165W	PAB1	Q234R	NON_SYNONYMOUS_CODING(MODERATE|MISSENSE|cAa/cGa|Q234R|577|PAB1|protein_coding|CODING|YER165W|exon_V_510368_512101)	Diploid Shuffle	Affects Function	0
YER165W	PAB1	R293C	NON_SYNONYMOUS_CODING(MODERATE|MISSENSE|Cgt/Tgt|R293C|577|PAB1|protein_coding|CODING|YER165W|exon_V_510368_512101)	Diploid Shuffle	Affects Function	0
YER165W	PAB1	Y393F	NON_SYNONYMOUS_CODING(MODERATE|MISSENSE|tAc/tTc|Y393F|577|PAB1|protein_coding|CODING|YER165W|exon_V_510368_512101)	Diploid Shuffle	Affects Function	0
YER165W	PAB1	A343V	NON_SYNONYMOUS_CODING(MODERATE|MISSENSE|gCt/gTt|A343V|577|PAB1|protein_coding|CODING|YER165W|exon_V_510368_512101)	Diploid Shuffle	Affects Function	0.04
YER165W	PAB1	Q194L	NON_SYNONYMOUS_CODING(MODERATE|MISSENSE|cAa/cTa|Q194L|577|PAB1|protein_coding|CODING|YER165W|exon_V_510368_512101)	Diploid Shuffle	Tolerated	0.06
YER165W	PAB1	A317T	NON_SYNONYMOUS_CODING(MODERATE|MISSENSE|Gcc/Acc|A317T|577|PAB1|protein_coding|CODING|YER165W|exon_V_510368_512101)	Diploid Shuffle	Tolerated	0.13
YER165W	PAB1	Q502L	NON_SYNONYMOUS_CODING(MODERATE|MISSENSE|cAa/cTa|Q502L|577|PAB1|protein_coding|CODING|YER165W|exon_V_510368_512101)	Diploid Shuffle	Tolerated	0.24
YER165W	PAB1	S522P	NON_SYNONYMOUS_CODING(MODERATE|MISSENSE|Tca/Cca|S522P|577|PAB1|protein_coding|CODING|YER165W|exon_V_510368_512101)	Diploid Shuffle	Tolerated	0.27
YER165W	PAB1	V33A	NON_SYNONYMOUS_CODING(MODERATE|MISSENSE|gTt/gCt|V33A|577|PAB1|protein_coding|CODING|YER165W|exon_V_510368_512101)	Diploid Shuffle	Tolerated	0.76
YCL052C	PBN1	silent	SYNONYMOUS_CODING(LOW|SILENT|aaA/aaG|K193|416|PBN1|protein_coding|CODING|YCL052C|exon_III_34143_35393)	Diploid Shuffle	-
YCL052C	PBN1	silent	SYNONYMOUS_CODING(LOW|SILENT|ctC/ctT|L163|416|PBN1|protein_coding|CODING|YCL052C|exon_III_34143_35393)	Diploid Shuffle	-
YCL052C	PBN1	R308K	NON_SYNONYMOUS_CODING(MODERATE|MISSENSE|aGa/aAa|R308K|416|PBN1|protein_coding|CODING|YCL052C|exon_III_34143_35393)	Diploid Shuffle	Affects Function	0
YCL052C	PBN1	D177G	NON_SYNONYMOUS_CODING(MODERATE|MISSENSE|gAt/gGt|D177G|416|PBN1|protein_coding|CODING|YCL052C|exon_III_34143_35393)	Diploid Shuffle	Affects Function	0.02
YCL052C	PBN1	L393H	NON_SYNONYMOUS_CODING(MODERATE|MISSENSE|cTc/cAc|L393H|416|PBN1|protein_coding|CODING|YCL052C|exon_III_34143_35393)	Diploid Shuffle	Affects Function	0.03
YCL052C	PBN1	A297V	NON_SYNONYMOUS_CODING(MODERATE|MISSENSE|gCc/gTc|A297V|416|PBN1|protein_coding|CODING|YCL052C|exon_III_34143_35393)	Diploid Shuffle	Tolerated	0.14
YCL052C	PBN1	E272G	NON_SYNONYMOUS_CODING(MODERATE|MISSENSE|gAa/gGa|E272G|416|PBN1|protein_coding|CODING|YCL052C|exon_III_34143_35393)	Diploid Shuffle	Tolerated	0.15
YCL052C	PBN1	F128C	NON_SYNONYMOUS_CODING(MODERATE|MISSENSE|tTt/tGt|F128C|416|PBN1|protein_coding|CODING|YCL052C|exon_III_34143_35393)	Diploid Shuffle	Tolerated	0.44
YCL052C	PBN1	D88G	NON_SYNONYMOUS_CODING(MODERATE|MISSENSE|gAt/gGt|D88G|416|PBN1|protein_coding|CODING|YCL052C|exon_III_34143_35393)	Diploid Shuffle	Tolerated	0.56
YCL052C	PBN1	A13S	NON_SYNONYMOUS_CODING(MODERATE|MISSENSE|Gcc/Tcc|A13S|416|PBN1|protein_coding|CODING|YCL052C|exon_III_34143_35393)	Diploid Shuffle	Tolerated	1
YDR081C	PDC2	silent	SYNONYMOUS_CODING(LOW|SILENT|tcA/tcG|S659|925|PDC2|protein_coding|CODING|YDR081C|exon_IV_607302_610079)	Diploid Shuffle	-
YDR081C	PDC2	silent	SYNONYMOUS_CODING(LOW|SILENT|Tta/Cta|L209|925|PDC2|protein_coding|CODING|YDR081C|exon_IV_607302_610079)	Diploid Shuffle	-
YDR081C	PDC2	S740P	NON_SYNONYMOUS_CODING(MODERATE|MISSENSE|Tct/Cct|S740P|925|PDC2|protein_coding|CODING|YDR081C|exon_IV_607302_610079)	Diploid Shuffle	Affects Function	0.02
YDR081C	PDC2	D140G	NON_SYNONYMOUS_CODING(MODERATE|MISSENSE|gAc/gGc|D140G|925|PDC2|protein_coding|CODING|YDR081C|exon_IV_607302_610079)	Diploid Shuffle	Tolerated	0.1
YDR081C	PDC2	V312A	NON_SYNONYMOUS_CODING(MODERATE|MISSENSE|gTa/gCa|V312A|925|PDC2|protein_coding|CODING|YDR081C|exon_IV_607302_610079)	Diploid Shuffle	Tolerated	0.23
YDR081C	PDC2	N363T	NON_SYNONYMOUS_CODING(MODERATE|MISSENSE|aAc/aCc|N363T|925|PDC2|protein_coding|CODING|YDR081C|exon_IV_607302_610079)	Diploid Shuffle	Tolerated	0.75
YDR081C	PDC2	N682S	NON_SYNONYMOUS_CODING(MODERATE|MISSENSE|aAc/aGc|N682S|925|PDC2|protein_coding|CODING|YDR081C|exon_IV_607302_610079)	Diploid Shuffle	Tolerated	0.82
YJL097W	PHS1	SnpEff Misaligned. Manual call: A57 Silent	NON_SYNONYMOUS_CODING(MODERATE|MISSENSE|Ata/Cta|I58L|217|PHS1|protein_coding|CODING|YJL097W|exon_X_245586_246239|WARNING_REF_IS_A_NOT_T)	Diploid Shuffle	-
YJL097W	PHS1	SnpEff Misaligned. Manual call: S98 Silent	NON_SYNONYMOUS_CODING(MODERATE|MISSENSE|Ggt/Cgt|G99R|217|PHS1|protein_coding|CODING|YJL097W|exon_X_245586_246239|WARNING_REF_IS_G_NOT_T)	Diploid Shuffle	-
YJL097W	PHS1	SnpEff Misaligned. Manual call: V128 Silent	NON_SYNONYMOUS_CODING(MODERATE|MISSENSE|Ttc/Gtc|F129V|217|PHS1|protein_coding|CODING|YJL097W|exon_X_245586_246239|WARNING_REF_IS_T_NOT_A)	Diploid Shuffle	-
YJL097W	PHS1	SnpEff Misaligned. Manual call: I90T	SYNONYMOUS_CODING(LOW||atC|I90|217|PHS1|protein_coding|CODING|YJL097W|exon_X_245586_246239|WARNING_REF_IS_C_NOT_T)	Diploid Shuffle	Affects Function	0
YJL097W	PHS1	SnpEff Misaligned. Manual call: Y120C	STOP_GAINED(HIGH|NONSENSE|taC/taG|Y120*|217|PHS1|protein_coding|CODING|YJL097W|exon_X_245586_246239|WARNING_REF_IS_C_NOT_A)	Diploid Shuffle	Affects Function	0
YJL097W	PHS1	SnpEff Misaligned. Manual call: S210F	SYNONYMOUS_CODING(LOW|SILENT|tcC/tcT|S210|217|PHS1|protein_coding|CODING|YJL097W|exon_X_245586_246239)	Diploid Shuffle	Affects Function	0.04
YJL097W	PHS1	SnpEff Misaligned. Manual call: S107P	SYNONYMOUS_CODING(LOW||tCa|S107|217|PHS1|protein_coding|CODING|YJL097W|exon_X_245586_246239|WARNING_REF_IS_C_NOT_T)	Diploid Shuffle	Affects Function	0.04
YJL097W	PHS1	SnpEff Misaligned. Manual call: F91L	NON_SYNONYMOUS_CODING(MODERATE|MISSENSE|tTc/tCc|F91S|217|PHS1|protein_coding|CODING|YJL097W|exon_X_245586_246239)	Diploid Shuffle	Tolerated	0.91
YBL105C	PKC1	silent	SYNONYMOUS_CODING(LOW|SILENT|aaA/aaG|K1003|1151|PKC1|protein_coding|CODING|YBL105C|exon_II_14241_17696)	Allele Transfer	-
YBL105C	PKC1	silent	SYNONYMOUS_CODING(LOW|SILENT|acC/acA|T729|1151|PKC1|protein_coding|CODING|YBL105C|exon_II_14241_17696)	Allele Transfer	-
YBL105C	PKC1	silent	SYNONYMOUS_CODING(LOW|SILENT|atT/atA|I263|1151|PKC1|protein_coding|CODING|YBL105C|exon_II_14241_17696)	Allele Transfer	-
YBL105C	PKC1	silent	SYNONYMOUS_CODING(LOW|SILENT|ctT/ctC|L435|1151|PKC1|protein_coding|CODING|YBL105C|exon_II_14241_17696)	Allele Transfer	-
YBL105C	PKC1	silent	SYNONYMOUS_CODING(LOW|SILENT|gaT/gaC|D243|1151|PKC1|protein_coding|CODING|YBL105C|exon_II_14241_17696)	Allele Transfer	-
YBL105C	PKC1	silent	SYNONYMOUS_CODING(LOW|SILENT|gcT/gcC|A217|1151|PKC1|protein_coding|CODING|YBL105C|exon_II_14241_17696)	Allele Transfer	-
YBL105C	PKC1	silent	SYNONYMOUS_CODING(LOW|SILENT|ggG/ggA|G439|1151|PKC1|protein_coding|CODING|YBL105C|exon_II_14241_17696)	Allele Transfer	-
YBL105C	PKC1	silent	SYNONYMOUS_CODING(LOW|SILENT|Tta/Cta|L727|1151|PKC1|protein_coding|CODING|YBL105C|exon_II_14241_17696)	Allele Transfer	-
YBL105C	PKC1	L174V	NON_SYNONYMOUS_CODING(MODERATE|MISSENSE|Ttg/Gtg|L174V|1151|PKC1|protein_coding|CODING|YBL105C|exon_II_14241_17696)	Allele Transfer	Affects Function	0
YBL105C	PKC1	P1102S	NON_SYNONYMOUS_CODING(MODERATE|MISSENSE|Cca/Tca|P1102S|1151|PKC1|protein_coding|CODING|YBL105C|exon_II_14241_17696)	Allele Transfer	Affects Function	0
YBL105C	PKC1	I866L	NON_SYNONYMOUS_CODING(MODERATE|MISSENSE|Atc/Ctc|I866L|1151|PKC1|protein_coding|CODING|YBL105C|exon_II_14241_17696)	Allele Transfer	Affects Function	0.02
YBL105C	PKC1	F81C	NON_SYNONYMOUS_CODING(MODERATE|MISSENSE|tTc/tGc|F81C|1151|PKC1|protein_coding|CODING|YBL105C|exon_II_14241_17696)	Allele Transfer	Tolerated	0.09
YBL105C	PKC1	Q552R	NON_SYNONYMOUS_CODING(MODERATE|MISSENSE|cAa/cGa|Q552R|1151|PKC1|protein_coding|CODING|YBL105C|exon_II_14241_17696)	Allele Transfer	Tolerated	0.35
YBL105C	PKC1	S761N	NON_SYNONYMOUS_CODING(MODERATE|MISSENSE|aGt/aAt|S761N|1151|PKC1|protein_coding|CODING|YBL105C|exon_II_14241_17696)	Allele Transfer	Tolerated	0.54
YBL105C	PKC1	A582T	NON_SYNONYMOUS_CODING(MODERATE|MISSENSE|Gct/Act|A582T|1151|PKC1|protein_coding|CODING|YBL105C|exon_II_14241_17696)	Allele Transfer	Tolerated	0.56
YBL105C	PKC1	K621R	NON_SYNONYMOUS_CODING(MODERATE|MISSENSE|aAa/aGa|K621R|1151|PKC1|protein_coding|CODING|YBL105C|exon_II_14241_17696)	Allele Transfer	Tolerated	0.57
YBL105C	PKC1	M518T	NON_SYNONYMOUS_CODING(MODERATE|MISSENSE|aTg/aCg|M518T|1151|PKC1|protein_coding|CODING|YBL105C|exon_II_14241_17696)	Allele Transfer	Tolerated	1
YBL105C	PKC1	P789A	NON_SYNONYMOUS_CODING(MODERATE|MISSENSE|Ccc/Gcc|P789A|1151|PKC1|protein_coding|CODING|YBL105C|exon_II_14241_17696)	Allele Transfer	Tolerated	1
YER003C	PMI40	Intronic frameshift -1 T159027 in homopolymer	intronic FS	Diploid Shuffle	-
YER003C	PMI40	Intronic SNV, T159019G	intronic SNV	Diploid Shuffle	-
YER003C	PMI40	Intronic SNVs, T159083G	intronic SNV	Diploid Shuffle	-
YER003C	PMI40	silent	SYNONYMOUS_CODING(LOW|SILENT|aaA/aaG|K19|429|PMI40|protein_coding|CODING|YER003C|exon_V_157735_158993)	Diploid Shuffle	-
YER003C	PMI40	silent	SYNONYMOUS_CODING(LOW|SILENT|ccA/ccC|P406|429|PMI40|protein_coding|CODING|YER003C|exon_V_157735_158993)	Diploid Shuffle	-
YER003C	PMI40	silent	SYNONYMOUS_CODING(LOW|SILENT|cgT/cgC|R162|429|PMI40|protein_coding|CODING|YER003C|exon_V_157735_158993)	Diploid Shuffle	-
YER003C	PMI40	V253A	NON_SYNONYMOUS_CODING(MODERATE|MISSENSE|gTg/gCg|V253A|429|PMI40|protein_coding|CODING|YER003C|exon_V_157735_158993)	Diploid Shuffle	Affects Function	0
YER003C	PMI40	R176W	NON_SYNONYMOUS_CODING(MODERATE|MISSENSE|Agg/Tgg|R176W|429|PMI40|protein_coding|CODING|YER003C|exon_V_157735_158993)	Diploid Shuffle	Affects Function	0.01
YER003C	PMI40	D143V	NON_SYNONYMOUS_CODING(MODERATE|MISSENSE|gAc/gTc|D143V|429|PMI40|protein_coding|CODING|YER003C|exon_V_157735_158993)	Diploid Shuffle	Affects Function	0.02
YER003C	PMI40	S36P	NON_SYNONYMOUS_CODING(MODERATE|MISSENSE|Tct/Cct|S36P|429|PMI40|protein_coding|CODING|YER003C|exon_V_157735_158993)	Diploid Shuffle	Affects Function	0.02
YER003C	PMI40	K326M	NON_SYNONYMOUS_CODING(MODERATE|MISSENSE|aAg/aTg|K326M|429|PMI40|protein_coding|CODING|YER003C|exon_V_157735_158993)	Diploid Shuffle	Affects Function	0.05
YER003C	PMI40	E224G	NON_SYNONYMOUS_CODING(MODERATE|MISSENSE|gAa/gGa|E224G|429|PMI40|protein_coding|CODING|YER003C|exon_V_157735_158993)	Diploid Shuffle	Tolerated	0.07
YER003C	PMI40	N228D	NON_SYNONYMOUS_CODING(MODERATE|MISSENSE|Aat/Gat|N228D|429|PMI40|protein_coding|CODING|YER003C|exon_V_157735_158993)	Diploid Shuffle	Tolerated	0.38
YER003C	PMI40	K214E	NON_SYNONYMOUS_CODING(MODERATE|MISSENSE|Aaa/Gaa|K214E|429|PMI40|protein_coding|CODING|YER003C|exon_V_157735_158993)	Diploid Shuffle	Tolerated	1
YBR088C	POL30	silent	SYNOSYNONYMOUS_CODING(LOW|SILENT|ctT/ctC|L11|258|POL30|protein_coding|CODING|YBR088C|exon_II_424984_425760)	Diploid Shuffle	-
YBR088C	POL30	silent	SYNOSYNONYMOUS_CODING(LOW|SILENT|gcA/gcG|A9|258|POL30|protein_coding|CODING|YBR088C|exon_II_424984_425760)	Diploid Shuffle	-
YBR088C	POL30	L137Q	NON_SYNONON_SYNONYMOUS_CODING(MODERATE|MISSENSE|cTg/cAg|L137Q|258|POL30|protein_coding|CODING|YBR088C|exon_II_424984_425760)	Diploid Shuffle	Affects Function	0
YBR088C	POL30	L151S	NON_SYNONON_SYNONYMOUS_CODING(MODERATE|MISSENSE|tTg/tCg|L151S|258|POL30|protein_coding|CODING|YBR088C|exon_II_424984_425760)	Diploid Shuffle	Affects Function	0
YJR006W	POL31	SnpEff Misaligned. Manual call: I108M	NON_SYNONYMOUS_CODING(MODERATE|MISSENSE|Tat/Gat|Y109D|487|POL31|protein_coding|CODING|YJR006W|exon_X_449194_450657|WARNING_REF_IS_T_NOT_A)	Diploid Shuffle	Affects Function	0
YJR006W	POL31	SnpEff Misaligned. Manual call: L119P	SYNONYMOUS_CODING(LOW|SILENT|ctG/ctC|L119|487|POL31|protein_coding|CODING|YJR006W|exon_X_449194_450657|WARNING_REF_IS_G_NOT_T)	Diploid Shuffle	Affects Function	0
YJR006W	POL31	SnpEff Misaligned. Manual call: M403V	NON_SYNONYMOUS_CODING(MODERATE|MISSENSE|aTg/aGg|M403R|487|POL31|protein_coding|CODING|YJR006W|exon_X_449194_450657|WARNING_REF_IS_T_NOT_A)	Diploid Shuffle	Tolerated	0.14
YJR006W	POL31	SnpEff Misaligned. Manual call: K90N	STOP_GAINED(HIGH|NONSENSE|Aag/Tag|K90*|487|POL31|protein_coding|CODING|YJR006W|exon_X_449194_450657)	Diploid Shuffle	Tolerated	0.28
YJR006W	POL31	SnpEff Misaligned. Manual call: N83D	NON_SYNONYMOUS_CODING(MODERATE|MISSENSE|aAt/aGt|N83S|487|POL31|protein_coding|CODING|YJR006W|exon_X_449194_450657)	Diploid Shuffle	Tolerated	0.79
YBR167C	POP7	A77V	NON_SYNONYMOUS_CODING(MODERATE|MISSENSE|gCa/gTa|A77V|140|POP7|protein_coding|CODING|YBR167C|exon_II_571463_571885)	Diploid Shuffle	Affects Function	0.02
YBR167C	POP7	D116V	NON_SYNONYMOUS_CODING(MODERATE|MISSENSE|gAt/gTt|D116V|140|POP7|protein_coding|CODING|YBR167C|exon_II_571463_571885)	Diploid Shuffle	Tolerated	0.19
YBR167C	POP7	N6D	NON_SYNONYMOUS_CODING(MODERATE|MISSENSE|Aat/Gat|N6D|140|POP7|protein_coding|CODING|YBR167C|exon_II_571463_571885)	Diploid Shuffle	Tolerated	0.3
YOR362C	PRE10	T2I	NON_SYNONYMOUS_CODING(MODERATE|MISSENSE|aCa/aTa|T2I|288|PRE10|protein_coding|CODING|YOR362C|exon_XV_1017878_1018744)	Diploid Shuffle	Affects Function	0
YOR362C	PRE10	G140S	NON_SYNONYMOUS_CODING(MODERATE|MISSENSE|Ggt/Agt|G140S|288|PRE10|protein_coding|CODING|YOR362C|exon_XV_1017878_1018744)	Diploid Shuffle	Tolerated	0.61
YOR362C	PRE10	F230S	NON_SYNONYMOUS_CODING(MODERATE|MISSENSE|tTc/tCc|F230S|288|PRE10|protein_coding|CODING|YOR362C|exon_XV_1017878_1018744)	Diploid Shuffle	Tolerated	0.62
YFR050C	PRE4	A181D (double NT sub)	SYNONYMOUS_CODING(LOW|SILENT|gcA/gcC|A181|266|PRE4|protein_coding|CODING|YFR050C|exon_VI_249053_249853)	Diploid Shuffle	-
YFR050C	PRE4	A181D (double NT sub)	NON_SYNONYMOUS_CODING(MODERATE|MISSENSE|gCa/gAa|A181E|266|PRE4|protein_coding|CODING|YFR050C|exon_VI_249053_249853)	Diploid Shuffle	Affects Function	0
YFR050C	PRE4	K48R	NON_SYNONYMOUS_CODING(MODERATE|MISSENSE|aAa/aGa|K48R|266|PRE4|protein_coding|CODING|YFR050C|exon_VI_249053_249853)	Diploid Shuffle	Affects Function	0.03
YFR050C	PRE4	A206V	NON_SYNONYMOUS_CODING(MODERATE|MISSENSE|gCt/gTt|A206V|266|PRE4|protein_coding|CODING|YFR050C|exon_VI_249053_249853)	Diploid Shuffle	Tolerated	0.06
YFR050C	PRE4	T169A	NON_SYNONYMOUS_CODING(MODERATE|MISSENSE|Acg/Gcg|T169A|266|PRE4|protein_coding|CODING|YFR050C|exon_VI_249053_249853)	Diploid Shuffle	Tolerated	0.06
YFR050C	PRE4	A26T	NON_SYNONYMOUS_CODING(MODERATE|MISSENSE|Gca/Aca|A26T|266|PRE4|protein_coding|CODING|YFR050C|exon_VI_249053_249853)	Diploid Shuffle	Tolerated	0.38
YBL041W	PRE7	silent	SYNONYMOUS_CODING(LOW|SILENT|ctT/ctC|L224|241|PRE7|protein_coding|CODING|YBL041W|exon_II_141250_141975)	Diploid Shuffle	-
YBL041W	PRE7	silent	SYNONYMOUS_CODING(LOW|SILENT|tcT/tcC|S107|241|PRE7|protein_coding|CODING|YBL041W|exon_II_141250_141975)	Diploid Shuffle	-
YBL041W	PRE7	silent	SYNONYMOUS_CODING(LOW|SILENT|tcT/tcC|S209|241|PRE7|protein_coding|CODING|YBL041W|exon_II_141250_141975)	Diploid Shuffle	-
YBL041W	PRE7	D45V	NON_SYNONYMOUS_CODING(MODERATE|MISSENSE|gAt/gTt|D45V|241|PRE7|protein_coding|CODING|YBL041W|exon_II_141250_141975)	Diploid Shuffle	Affects Function	0
YBL041W	PRE7	K61R	NON_SYNONYMOUS_CODING(MODERATE|MISSENSE|aAg/aGg|K61R|241|PRE7|protein_coding|CODING|YBL041W|exon_II_141250_141975)	Diploid Shuffle	Tolerated	0.08
YBL041W	PRE7	M166I	NON_SYNONYMOUS_CODING(MODERATE|MISSENSE|atG/atA|M166I|241|PRE7|protein_coding|CODING|YBL041W|exon_II_141250_141975)	Diploid Shuffle	Tolerated	0.13
YBL041W	PRE7	N111D	NON_SYNONYMOUS_CODING(MODERATE|MISSENSE|Aac/Gac|N111D|241|PRE7|protein_coding|CODING|YBL041W|exon_II_141250_141975)	Diploid Shuffle	Tolerated	0.2
YBL041W	PRE7	I49T	NON_SYNONYMOUS_CODING(MODERATE|MISSENSE|aTc/aCc|I49T|241|PRE7|protein_coding|CODING|YBL041W|exon_II_141250_141975)	Diploid Shuffle	Tolerated	1
YER023W	PRO3	silent	SYNONYMOUS_CODING(LOW|SILENT|gcA/gcG|A50|286|PRO3|protein_coding|CODING|YER023W|exon_V_201075_201935)	Diploid Shuffle	-
YER023W	PRO3	H236L	NON_SYNONYMOUS_CODING(MODERATE|MISSENSE|cAt/cTt|H236L|286|PRO3|protein_coding|CODING|YER023W|exon_V_201075_201935)	Diploid Shuffle	Affects Function	0
YER023W	PRO3	K261E	NON_SYNONYMOUS_CODING(MODERATE|MISSENSE|Aag/Gag|K261E|286|PRO3|protein_coding|CODING|YER023W|exon_V_201075_201935)	Diploid Shuffle	Tolerated	0.13
YER023W	PRO3	A27T	NON_SYNONYMOUS_CODING(MODERATE|MISSENSE|Gcg/Acg|A27T|286|PRO3|protein_coding|CODING|YER023W|exon_V_201075_201935)	Diploid Shuffle	Tolerated	0.54
YER023W	PRO3	V133A	NON_SYNONYMOUS_CODING(MODERATE|MISSENSE|gTt/gCt|V133A|286|PRO3|protein_coding|CODING|YER023W|exon_V_201075_201935)	Diploid Shuffle	Tolerated	0.7
YKR086W	PRP16	D575N	NON_SYNONYMOUS_CODING(MODERATE|MISSENSE|Gat/Aat|D575N|1071|PRP16|protein_coding|CODING|YKR086W|exon_XI_599499_602714)	Allele Transfer	Affects Function	0
YKR086W	PRP16	H954Y	NON_SYNONYMOUS_CODING(MODERATE|MISSENSE|Cat/Tat|H954Y|1071|PRP16|protein_coding|CODING|YKR086W|exon_XI_599499_602714)	Allele Transfer	Affects Function	0
YER013W	PRP22	silent	SYNONYMOUS_CODING(LOW|SILENT|aaT/aaC|N917|1145|PRP22|protein_coding|CODING|YER013W|exon_V_178840_182277)	Allele Transfer	-
YER013W	PRP22	silent	SYNONYMOUS_CODING(LOW|SILENT|gaT/gaC|D440|1145|PRP22|protein_coding|CODING|YER013W|exon_V_178840_182277)	Allele Transfer	-
YER013W	PRP22	D559G	NON_SYNONYMOUS_CODING(MODERATE|MISSENSE|gAc/gGc|D559G|1145|PRP22|protein_coding|CODING|YER013W|exon_V_178840_182277)	Allele Transfer	Affects Function	0
YER013W	PRP22	G776E	NON_SYNONYMOUS_CODING(MODERATE|MISSENSE|gGa/gAa|G776E|1145|PRP22|protein_coding|CODING|YER013W|exon_V_178840_182277)	Allele Transfer	Affects Function	0
YER013W	PRP22	L1020S	NON_SYNONYMOUS_CODING(MODERATE|MISSENSE|tTa/tCa|L1020S|1145|PRP22|protein_coding|CODING|YER013W|exon_V_178840_182277)	Allele Transfer	Tolerated	0.16
YER013W	PRP22	S1001G	NON_SYNONYMOUS_CODING(MODERATE|MISSENSE|Agc/Ggc|S1001G|1145|PRP22|protein_coding|CODING|YER013W|exon_V_178840_182277)	Allele Transfer	Tolerated	0.22
YER013W	PRP22	K42R	NON_SYNONYMOUS_CODING(MODERATE|MISSENSE|aAa/aGa|K42R|1145|PRP22|protein_coding|CODING|YER013W|exon_V_178840_182277)	Allele Transfer	Tolerated	0.34
YGR091W	PRP31	P227L	NON_SYNONYMOUS_CODING(MODERATE|MISSENSE|cCt/cTt|P227L|494|PRP31|protein_coding|CODING|YGR091W|exon_VII_666345_667829)	Allele Transfer	Affects Function	0
YGR091W	PRP31	E156V	NON_SYNONYMOUS_CODING(MODERATE|MISSENSE|gAa/gTa|E156V|494|PRP31|protein_coding|CODING|YGR091W|exon_VII_666345_667829)	Allele Transfer	Tolerated	0.27
YGR091W	PRP31	I131V	NON_SYNONYMOUS_CODING(MODERATE|MISSENSE|Ata/Gta|I131V|494|PRP31|protein_coding|CODING|YGR091W|exon_VII_666345_667829)	Allele Transfer	Tolerated	1
YGR075C	PRP38	V42A	NON_SYNONYMOUS_CODING(MODERATE|MISSENSE|gTa/gCa|V42A|242|PRP38|protein_coding|CODING|YGR075C|exon_VII_636151_636879)	Allele Transfer	Tolerated	0.2
YGR075C	PRP38	G66D	NON_SYNONYMOUS_CODING(MODERATE|MISSENSE|gGt/gAt|G66D|242|PRP38|protein_coding|CODING|YGR075C|exon_VII_636151_636879)	Allele Transfer	Tolerated	0.32
YKL012W	PRP40	silent	SYNONYMOUS_CODING(LOW|SILENT|aaG/aaA|K22|583|PRP40|protein_coding|CODING|YKL012W|exon_XI_417953_419704)	Diploid Shuffle	-
YKL012W	PRP40	silent	SYNONYMOUS_CODING(LOW|SILENT|ctT/ctC|L40|583|PRP40|protein_coding|CODING|YKL012W|exon_XI_417953_419704)	Diploid Shuffle	-
YKL012W	PRP40	Y329C	NON_SYNONYMOUS_CODING(MODERATE|MISSENSE|tAt/tGt|Y329C|583|PRP40|protein_coding|CODING|YKL012W|exon_XI_417953_419704)	Diploid Shuffle	Affects Function	0
YKL012W	PRP40	D389G	NON_SYNONYMOUS_CODING(MODERATE|MISSENSE|gAt/gGt|D389G|583|PRP40|protein_coding|CODING|YKL012W|exon_XI_417953_419704)	Diploid Shuffle	Affects Function	0.01
YKL012W	PRP40	M170L	NON_SYNONYMOUS_CODING(MODERATE|MISSENSE|Atg/Ttg|M170L|583|PRP40|protein_coding|CODING|YKL012W|exon_XI_417953_419704)	Diploid Shuffle	Tolerated	0.31
YKL012W	PRP40	S202G	NON_SYNONYMOUS_CODING(MODERATE|MISSENSE|Agc/Ggc|S202G|583|PRP40|protein_coding|CODING|YKL012W|exon_XI_417953_419704)	Diploid Shuffle	Tolerated	0.31
YKL012W	PRP40	N95S	NON_SYNONYMOUS_CODING(MODERATE|MISSENSE|aAt/aGt|N95S|583|PRP40|protein_coding|CODING|YKL012W|exon_XI_417953_419704)	Diploid Shuffle	Tolerated	0.65
YKL012W	PRP40	T566A	NON_SYNONYMOUS_CODING(MODERATE|MISSENSE|Acg/Gcg|T566A|583|PRP40|protein_coding|CODING|YKL012W|exon_XI_417953_419704)	Diploid Shuffle	Tolerated	0.82
YDR235W	PRP42	silent	SYNONYMOUS_CODING(LOW|SILENT|aaA/aaG|K235|544|PRP42|protein_coding|CODING|YDR235W|exon_IV_933501_935135)	Diploid Shuffle	-
YDR235W	PRP42	silent	SYNONYMOUS_CODING(LOW|SILENT|agA/agG|R301|544|PRP42|protein_coding|CODING|YDR235W|exon_IV_933501_935135)	Diploid Shuffle	-
YDR235W	PRP42	silent	SYNONYMOUS_CODING(LOW|SILENT|gaA/gaG|E145|544|PRP42|protein_coding|CODING|YDR235W|exon_IV_933501_935135)	Diploid Shuffle	-
YDR235W	PRP42	L304H	NON_SYNONYMOUS_CODING(MODERATE|MISSENSE|cTt/cAt|L304H|544|PRP42|protein_coding|CODING|YDR235W|exon_IV_933501_935135)	Diploid Shuffle	Affects Function	0
YDR235W	PRP42	F142S	NON_SYNONYMOUS_CODING(MODERATE|MISSENSE|tTc/tCc|F142S|544|PRP42|protein_coding|CODING|YDR235W|exon_IV_933501_935135)	Diploid Shuffle	Tolerated	0.06
YDR235W	PRP42	I56M	NON_SYNONYMOUS_CODING(MODERATE|MISSENSE|atA/atG|I56M|544|PRP42|protein_coding|CODING|YDR235W|exon_IV_933501_935135)	Diploid Shuffle	Tolerated	0.11
YDR235W	PRP42	H308R	NON_SYNONYMOUS_CODING(MODERATE|MISSENSE|cAt/cGt|H308R|544|PRP42|protein_coding|CODING|YDR235W|exon_IV_933501_935135)	Diploid Shuffle	Tolerated	0.17
YDR235W	PRP42	F524L	NON_SYNONYMOUS_CODING(MODERATE|MISSENSE|Ttc/Ctc|F524L|544|PRP42|protein_coding|CODING|YDR235W|exon_IV_933501_935135)	Diploid Shuffle	Tolerated	0.22
YDR235W	PRP42	L7S	NON_SYNONYMOUS_CODING(MODERATE|MISSENSE|tTg/tCg|L7S|544|PRP42|protein_coding|CODING|YDR235W|exon_IV_933501_935135)	Diploid Shuffle	Tolerated	0.39
YBR055C	PRP6	silent	SYNONYMOUS_CODING(LOW|SILENT|aaG/aaA|K710|899|PRP6|protein_coding|CODING|YBR055C|exon_II_344600_347299)	Allele Transfer	-
YBR055C	PRP6	silent	SYNONYMOUS_CODING(LOW|SILENT|aaT/aaC|N770|899|PRP6|protein_coding|CODING|YBR055C|exon_II_344600_347299)	Allele Transfer	-
YBR055C	PRP6	silent	SYNONYMOUS_CODING(LOW|SILENT|caG/caA|Q507|899|PRP6|protein_coding|CODING|YBR055C|exon_II_344600_347299)	Allele Transfer	-
YBR055C	PRP6	silent	SYNONYMOUS_CODING(LOW|SILENT|tcG/tcA|S788|899|PRP6|protein_coding|CODING|YBR055C|exon_II_344600_347299)	Allele Transfer	-
YBR055C	PRP6	silent	SYNONYMOUS_CODING(LOW|SILENT|tgT/tgC|C511|899|PRP6|protein_coding|CODING|YBR055C|exon_II_344600_347299)	Allele Transfer	-
YBR055C	PRP6	silent	SYNONYMOUS_CODING(LOW|SILENT|Tta/Cta|L672|899|PRP6|protein_coding|CODING|YBR055C|exon_II_344600_347299)	Allele Transfer	-
YBR055C	PRP6	G839E	NON_SYNONYMOUS_CODING(MODERATE|MISSENSE|gGa/gAa|G839E|899|PRP6|protein_coding|CODING|YBR055C|exon_II_344600_347299)	Allele Transfer	Affects Function	0
YBR055C	PRP6	A763T	NON_SYNONYMOUS_CODING(MODERATE|MISSENSE|Gca/Aca|A763T|899|PRP6|protein_coding|CODING|YBR055C|exon_II_344600_347299)	Allele Transfer	Affects Function	0.01
YBR055C	PRP6	L661V	NON_SYNONYMOUS_CODING(MODERATE|MISSENSE|Ttg/Gtg|L661V|899|PRP6|protein_coding|CODING|YBR055C|exon_II_344600_347299)	Allele Transfer	Affects Function	0.04
YBR055C	PRP6	G751D	NON_SYNONYMOUS_CODING(MODERATE|MISSENSE|gGt/gAt|G751D|899|PRP6|protein_coding|CODING|YBR055C|exon_II_344600_347299)	Allele Transfer	Tolerated	0.09
YBR055C	PRP6	E449D	NON_SYNONYMOUS_CODING(MODERATE|MISSENSE|gaG/gaT|E449D|899|PRP6|protein_coding|CODING|YBR055C|exon_II_344600_347299)	Allele Transfer	Tolerated	0.31
YBR055C	PRP6	N483K	NON_SYNONYMOUS_CODING(MODERATE|MISSENSE|aaT/aaG|N483K|899|PRP6|protein_coding|CODING|YBR055C|exon_II_344600_347299)	Allele Transfer	Tolerated	0.32
YBR055C	PRP6	V485F	NON_SYNONYMOUS_CODING(MODERATE|MISSENSE|Gtt/Ttt|V485F|899|PRP6|protein_coding|CODING|YBR055C|exon_II_344600_347299)	Allele Transfer	Tolerated	0.7
YDL030W	PRP9	silent	SYNONYMOUS_CODING(LOW|SILENT|aaA/aaG|K306|530|PRP9|protein_coding|CODING|YDL030W|exon_IV_397535_399127)	Allele Transfer	-
YDL030W	PRP9	silent	SYNONYMOUS_CODING(LOW|SILENT|aaG/aaA|K492|530|PRP9|protein_coding|CODING|YDL030W|exon_IV_397535_399127)	Allele Transfer	-
YDL030W	PRP9	silent	SYNONYMOUS_CODING(LOW|SILENT|gaT/gaC|D149|530|PRP9|protein_coding|CODING|YDL030W|exon_IV_397535_399127)	Allele Transfer	-
YDL030W	PRP9	E78K	NON_SYNONYMOUS_CODING(MODERATE|MISSENSE|Gag/Aag|E78K|530|PRP9|protein_coding|CODING|YDL030W|exon_IV_397535_399127)	Allele Transfer	Affects Function	0.02
YDL030W	PRP9	L188S	NON_SYNONYMOUS_CODING(MODERATE|MISSENSE|tTa/tCa|L188S|530|PRP9|protein_coding|CODING|YDL030W|exon_IV_397535_399127)	Allele Transfer	Tolerated	0.7
YDR013W	PSF1	silent	SYNONYMOUS_CODING(LOW|SILENT|agC/agT|S112|208|PSF1|protein_coding|CODING|YDR013W|exon_IV_473155_473781)	Allele Transfer	-
YDR013W	PSF1	D148N	NON_SYNONYMOUS_CODING(MODERATE|MISSENSE|Gat/Aat|D148N|208|PSF1|protein_coding|CODING|YDR013W|exon_IV_473155_473781)	Allele Transfer	Affects Function	0
YDR013W	PSF1	R84G	NON_SYNONYMOUS_CODING(MODERATE|MISSENSE|Aga/Gga|R84G|208|PSF1|protein_coding|CODING|YDR013W|exon_IV_473155_473781)	Allele Transfer	Affects Function	0
YOL146W	PSF3	silent	SYNONYMOUS_CODING(LOW|SILENT|gcT/gcA|A139|194|PSF3|protein_coding|CODING|YOL146W|exon_XV_48863_49447)	Diploid Shuffle	-
YOL146W	PSF3	V84A	NON_SYNONYMOUS_CODING(MODERATE|MISSENSE|gTt/gCt|V84A|194|PSF3|protein_coding|CODING|YOL146W|exon_XV_48863_49447)	Diploid Shuffle	Affects Function	0
YOL146W	PSF3	Y4H	NON_SYNONYMOUS_CODING(MODERATE|MISSENSE|Tat/Cat|Y4H|194|PSF3|protein_coding|CODING|YOL146W|exon_XV_48863_49447)	Diploid Shuffle	Affects Function	0
YOL146W	PSF3	K110E	NON_SYNONYMOUS_CODING(MODERATE|MISSENSE|Aaa/Gaa|K110E|194|PSF3|protein_coding|CODING|YOL146W|exon_XV_48863_49447)	Diploid Shuffle	Affects Function	0.01
YOL146W	PSF3	G2C	NON_SYNONYMOUS_CODING(MODERATE|MISSENSE|Ggt/Tgt|G2C|194|PSF3|protein_coding|CODING|YOL146W|exon_XV_48863_49447)	Diploid Shuffle	Affects Function	0.02
YOL146W	PSF3	K153I	NON_SYNONYMOUS_CODING(MODERATE|MISSENSE|aAa/aTa|K153I|194|PSF3|protein_coding|CODING|YOL146W|exon_XV_48863_49447)	Diploid Shuffle	Tolerated	0.19
YOL146W	PSF3	T158A	NON_SYNONYMOUS_CODING(MODERATE|MISSENSE|Act/Gct|T158A|194|PSF3|protein_coding|CODING|YOL146W|exon_XV_48863_49447)	Diploid Shuffle	Tolerated	0.89
YGR156W	PTI1	silent	SYNONYMOUS_CODING(LOW|SILENT|aaA/aaG|K395|425|PTI1|protein_coding|CODING|YGR156W|exon_VII_800551_801828)	Allele Transfer	-
YGR156W	PTI1	silent	SYNONYMOUS_CODING(LOW|SILENT|caA/caG|Q116|425|PTI1|protein_coding|CODING|YGR156W|exon_VII_800551_801828)	Allele Transfer	-
YGR156W	PTI1	silent	SYNONYMOUS_CODING(LOW|SILENT|gtA/gtT|V88|425|PTI1|protein_coding|CODING|YGR156W|exon_VII_800551_801828)	Allele Transfer	-
YGR156W	PTI1	*426Q. Potential fusion, 14 amino acids until STOP codon.	STOP_LOST(HIGH|MISSENSE|Taa/Caa|*426Q|425|PTI1|protein_coding|CODING|YGR156W|exon_VII_800551_801828)	Allele Transfer	-
YGR156W	PTI1	L241R	NON_SYNONYMOUS_CODING(MODERATE|MISSENSE|cTa/cGa|L241R|425|PTI1|protein_coding|CODING|YGR156W|exon_VII_800551_801828)	Allele Transfer	Affects Function	0
YGR156W	PTI1	L321P	NON_SYNONYMOUS_CODING(MODERATE|MISSENSE|cTg/cCg|L321P|425|PTI1|protein_coding|CODING|YGR156W|exon_VII_800551_801828)	Allele Transfer	Tolerated	0.38
YGR156W	PTI1	D100E	NON_SYNONYMOUS_CODING(MODERATE|MISSENSE|gaC/gaG|D100E|425|PTI1|protein_coding|CODING|YGR156W|exon_VII_800551_801828)	Allele Transfer	Tolerated	0.97
YGR253C	PUP2	silent	SYNONYMOUS_CODING(LOW|SILENT|gcA/gcG|A158|260|PUP2|protein_coding|CODING|YGR253C|exon_VII_998363_999145)	Diploid Shuffle	-
YGR253C	PUP2	C76R	NON_SYNONYMOUS_CODING(MODERATE|MISSENSE|Tgt/Cgt|C76R|260|PUP2|protein_coding|CODING|YGR253C|exon_VII_998363_999145)	Diploid Shuffle	Affects Function	0
YGR253C	PUP2	L204Q	NON_SYNONYMOUS_CODING(MODERATE|MISSENSE|cTa/cAa|L204Q|260|PUP2|protein_coding|CODING|YGR253C|exon_VII_998363_999145)	Diploid Shuffle	Affects Function	0
YGR253C	PUP2	T113M	NON_SYNONYMOUS_CODING(MODERATE|MISSENSE|aCg/aTg|T113M|260|PUP2|protein_coding|CODING|YGR253C|exon_VII_998363_999145)	Diploid Shuffle	Affects Function	0
YGR253C	PUP2	S260P	NON_SYNONYMOUS_CODING(MODERATE|MISSENSE|Tca/Cca|S260P|260|PUP2|protein_coding|CODING|YGR253C|exon_VII_998363_999145)	Diploid Shuffle	Affects Function	0
YER094C	PUP3	silent	SYNONYMOUS_CODING(LOW|SILENT|aaA/aaG|K18|205|PUP3|protein_coding|CODING|YER094C|exon_V_348725_349342)	Diploid Shuffle	-
YER094C	PUP3	silent	SYNONYMOUS_CODING(LOW|SILENT|acG/acT|T71|205|PUP3|protein_coding|CODING|YER094C|exon_V_348725_349342)	Diploid Shuffle	-
YER094C	PUP3	silent	SYNONYMOUS_CODING(LOW|SILENT|agG/agA|R80|205|PUP3|protein_coding|CODING|YER094C|exon_V_348725_349342)	Diploid Shuffle	-
YER094C	PUP3	D59G	NON_SYNONYMOUS_CODING(MODERATE|MISSENSE|gAc/gGc|D59G|205|PUP3|protein_coding|CODING|YER094C|exon_V_348725_349342)	Diploid Shuffle	Affects Function	0
YER094C	PUP3	L63P	NON_SYNONYMOUS_CODING(MODERATE|MISSENSE|cTg/cCg|L63P|205|PUP3|protein_coding|CODING|YER094C|exon_V_348725_349342)	Diploid Shuffle	Affects Function	0.05
YER094C	PUP3	N173D	NON_SYNONYMOUS_CODING(MODERATE|MISSENSE|Aat/Gat|N173D|205|PUP3|protein_coding|CODING|YER094C|exon_V_348725_349342)	Diploid Shuffle	Affects Function	0.05
YLR196W	PWP1	silent	SYNONYMOUS_CODING(LOW|SILENT|aaA/aaG|K502|576|PWP1|protein_coding|CODING|YLR196W|exon_XII_543970_545700)	Diploid Shuffle	-
YLR196W	PWP1	silent	SYNONYMOUS_CODING(LOW|SILENT|gaT/gaC|D40|576|PWP1|protein_coding|CODING|YLR196W|exon_XII_543970_545700)	Diploid Shuffle	-
YLR196W	PWP1	silent	SYNONYMOUS_CODING(LOW|SILENT|gcA/gcT|A226|576|PWP1|protein_coding|CODING|YLR196W|exon_XII_543970_545700)	Diploid Shuffle	-
YLR196W	PWP1	silent	SYNONYMOUS_CODING(LOW|SILENT|Tta/Cta|L428|576|PWP1|protein_coding|CODING|YLR196W|exon_XII_543970_545700)	Diploid Shuffle	-
YLR196W	PWP1	W504L	NON_SYNONYMOUS_CODING(MODERATE|MISSENSE|tGg/tTg|W504L|576|PWP1|protein_coding|CODING|YLR196W|exon_XII_543970_545700)	Diploid Shuffle	Affects Function	0
YLR196W	PWP1	L468P	NON_SYNONYMOUS_CODING(MODERATE|MISSENSE|cTg/cCg|L468P|576|PWP1|protein_coding|CODING|YLR196W|exon_XII_543970_545700)	Diploid Shuffle	Affects Function	0.01
YLR196W	PWP1	F472I	NON_SYNONYMOUS_CODING(MODERATE|MISSENSE|Ttc/Atc|F472I|576|PWP1|protein_coding|CODING|YLR196W|exon_XII_543970_545700)	Diploid Shuffle	Affects Function	0.03
YLR196W	PWP1	E530D	NON_SYNONYMOUS_CODING(MODERATE|MISSENSE|gaA/gaC|E530D|576|PWP1|protein_coding|CODING|YLR196W|exon_XII_543970_545700)	Diploid Shuffle	Tolerated	0.06
YLR196W	PWP1	D456G	NON_SYNONYMOUS_CODING(MODERATE|MISSENSE|gAt/gGt|D456G|576|PWP1|protein_coding|CODING|YLR196W|exon_XII_543970_545700)	Diploid Shuffle	Tolerated	0.28
YLR196W	PWP1	A458G	NON_SYNONYMOUS_CODING(MODERATE|MISSENSE|gCt/gGt|A458G|576|PWP1|protein_coding|CODING|YLR196W|exon_XII_543970_545700)	Diploid Shuffle	Tolerated	0.38
YLR196W	PWP1	V140I	NON_SYNONYMOUS_CODING(MODERATE|MISSENSE|Gtt/Att|V140I|576|PWP1|protein_coding|CODING|YLR196W|exon_XII_543970_545700)	Diploid Shuffle	Tolerated	1
YCR057C	PWP2	silent	SYNONYMOUS_CODING(LOW|SILENT|ccA/ccG|P688|923|PWP2|protein_coding|CODING|YCR057C|exon_III_220453_223224)	Diploid Shuffle	-
YCR057C	PWP2	silent	SYNONYMOUS_CODING(LOW|SILENT|ctT/ctC|L479|923|PWP2|protein_coding|CODING|YCR057C|exon_III_220453_223224)	Diploid Shuffle	-
YCR057C	PWP2	silent	SYNONYMOUS_CODING(LOW|SILENT|gaT/gaC|D642|923|PWP2|protein_coding|CODING|YCR057C|exon_III_220453_223224)	Diploid Shuffle	-
YCR057C	PWP2	silent	SYNONYMOUS_CODING(LOW|SILENT|ggT/ggC|G807|923|PWP2|protein_coding|CODING|YCR057C|exon_III_220453_223224)	Diploid Shuffle	-
YCR057C	PWP2	silent	SYNONYMOUS_CODING(LOW|SILENT|tcC/tcG|S618|923|PWP2|protein_coding|CODING|YCR057C|exon_III_220453_223224)	Diploid Shuffle	-
YCR057C	PWP2	F95S	NON_SYNONYMOUS_CODING(MODERATE|MISSENSE|tTc/tCc|F95S|923|PWP2|protein_coding|CODING|YCR057C|exon_III_220453_223224)	Diploid Shuffle	Affects Function	0
YCR057C	PWP2	I792T	NON_SYNONYMOUS_CODING(MODERATE|MISSENSE|aTt/aCt|I792T|923|PWP2|protein_coding|CODING|YCR057C|exon_III_220453_223224)	Diploid Shuffle	Affects Function	0
YCR057C	PWP2	N349S	NON_SYNONYMOUS_CODING(MODERATE|MISSENSE|aAt/aGt|N349S|923|PWP2|protein_coding|CODING|YCR057C|exon_III_220453_223224)	Diploid Shuffle	Affects Function	0
YCR057C	PWP2	P475T	NON_SYNONYMOUS_CODING(MODERATE|MISSENSE|Cct/Act|P475T|923|PWP2|protein_coding|CODING|YCR057C|exon_III_220453_223224)	Diploid Shuffle	Affects Function	0
YCR057C	PWP2	G448A	NON_SYNONYMOUS_CODING(MODERATE|MISSENSE|gGg/gCg|G448A|923|PWP2|protein_coding|CODING|YCR057C|exon_III_220453_223224)	Diploid Shuffle	Affects Function	0.02
YCR057C	PWP2	V39L	NON_SYNONYMOUS_CODING(MODERATE|MISSENSE|Gtg/Ttg|V39L|923|PWP2|protein_coding|CODING|YCR057C|exon_III_220453_223224)	Diploid Shuffle	Affects Function	0.03
YCR057C	PWP2	K180E	NON_SYNONYMOUS_CODING(MODERATE|MISSENSE|Aag/Gag|K180E|923|PWP2|protein_coding|CODING|YCR057C|exon_III_220453_223224)	Diploid Shuffle	Tolerated	0.1
YCR057C	PWP2	M590K	NON_SYNONYMOUS_CODING(MODERATE|MISSENSE|aTg/aAg|M590K|923|PWP2|protein_coding|CODING|YCR057C|exon_III_220453_223224)	Diploid Shuffle	Tolerated	0.14
YCR057C	PWP2	V217I	NON_SYNONYMOUS_CODING(MODERATE|MISSENSE|Gtc/Atc|V217I|923|PWP2|protein_coding|CODING|YCR057C|exon_III_220453_223224)	Diploid Shuffle	Tolerated	0.22
YDL103C	QRI1	I229T	NON_SYNONYMOUS_CODING(MODERATE|MISSENSE|aTc/aCc|I229T|477|QRI1|protein_coding|CODING|YDL103C|exon_IV_275148_276581)	Diploid Shuffle	Affects Function	0
YDL103C	QRI1	L16P	NON_SYNONYMOUS_CODING(MODERATE|MISSENSE|cTt/cCt|L16P|477|QRI1|protein_coding|CODING|YDL103C|exon_IV_275148_276581)	Diploid Shuffle	Affects Function	0
YDL103C	QRI1	L96H	NON_SYNONYMOUS_CODING(MODERATE|MISSENSE|cTt/cAt|L96H|477|QRI1|protein_coding|CODING|YDL103C|exon_IV_275148_276581)	Diploid Shuffle	Tolerated	0.05
YKL019W	RAM2	L22P	NON_SYNONYMOUS_CODING(MODERATE|MISSENSE|cTg/cCg|L22P|316|RAM2|protein_coding|CODING|YKL019W|exon_XI_402211_403161)	Diploid Shuffle	Affects Function	0
YKL019W	RAM2	Y149C	NON_SYNONYMOUS_CODING(MODERATE|MISSENSE|tAc/tGc|Y149C|316|RAM2|protein_coding|CODING|YKL019W|exon_XI_402211_403161)	Diploid Shuffle	Affects Function	0
YKL019W	RAM2	P302S	NON_SYNONYMOUS_CODING(MODERATE|MISSENSE|Cct/Tct|P302S|316|RAM2|protein_coding|CODING|YKL019W|exon_XI_402211_403161)	Diploid Shuffle	Affects Function	0.03
YKL019W	RAM2	D5G	NON_SYNONYMOUS_CODING(MODERATE|MISSENSE|gAt/gGt|D5G|316|RAM2|protein_coding|CODING|YKL019W|exon_XI_402211_403161)	Diploid Shuffle	Tolerated	0.07
YKL019W	RAM2	Q19R	NON_SYNONYMOUS_CODING(MODERATE|MISSENSE|cAg/cGg|Q19R|316|RAM2|protein_coding|CODING|YKL019W|exon_XI_402211_403161)	Diploid Shuffle	Tolerated	0.2
YKL019W	RAM2	R128K	NON_SYNONYMOUS_CODING(MODERATE|MISSENSE|aGa/aAa|R128K|316|RAM2|protein_coding|CODING|YKL019W|exon_XI_402211_403161)	Diploid Shuffle	Tolerated	0.43
YKL019W	RAM2	K92E	NON_SYNONYMOUS_CODING(MODERATE|MISSENSE|Aag/Gag|K92E|316|RAM2|protein_coding|CODING|YKL019W|exon_XI_402211_403161)	Diploid Shuffle	Tolerated	0.8
YKL019W	RAM2	K10E	NON_SYNONYMOUS_CODING(MODERATE|MISSENSE|Aaa/Gaa|K10E|316|RAM2|protein_coding|CODING|YKL019W|exon_XI_402211_403161)	Diploid Shuffle	Tolerated	1
YOR048C	RAT1	Y657C (double NT sub)	SYNONYMOUS_CODING(LOW|SILENT|taT/taC|Y657|1006|RAT1|protein_coding|CODING|YOR048C|exon_XV_418631_421651)	Allele Transfer	-
YOR048C	RAT1	L372S	NON_SYNONYMOUS_CODING(MODERATE|MISSENSE|tTg/tCg|L372S|1006|RAT1|protein_coding|CODING|YOR048C|exon_XV_418631_421651)	Allele Transfer	Affects Function	0
YOR048C	RAT1	S859P	NON_SYNONYMOUS_CODING(MODERATE|MISSENSE|Tct/Cct|S859P|1006|RAT1|protein_coding|CODING|YOR048C|exon_XV_418631_421651)	Allele Transfer	Affects Function	0
YOR048C	RAT1	Y657C (double NT sub)	NON_SYNONYMOUS_CODING(MODERATE|MISSENSE|tAt/tGt|Y657C|1006|RAT1|protein_coding|CODING|YOR048C|exon_XV_418631_421651)	Allele Transfer	Affects Function	0
YOR048C	RAT1	F865L	NON_SYNONYMOUS_CODING(MODERATE|MISSENSE|Ttc/Ctc|F865L|1006|RAT1|protein_coding|CODING|YOR048C|exon_XV_418631_421651)	Allele Transfer	Tolerated	0.27
YOR048C	RAT1	V935A	NON_SYNONYMOUS_CODING(MODERATE|MISSENSE|gTc/gCc|V935A|1006|RAT1|protein_coding|CODING|YOR048C|exon_XV_418631_421651)	Allele Transfer	Tolerated	0.51
YDR527W	RBA50	silent	SYNONYMOUS_CODING(LOW|SILENT|gtA/gtG|V287|439|RBA50|protein_coding|CODING|YDR527W|exon_IV_1491087_1492406)	Diploid Shuffle	-
YDR527W	RBA50	D293V	NON_SYNONYMOUS_CODING(MODERATE|MISSENSE|gAc/gTc|D293V|439|RBA50|protein_coding|CODING|YDR527W|exon_IV_1491087_1492406)	Diploid Shuffle	Affects Function	0
YDR527W	RBA50	S288P	NON_SYNONYMOUS_CODING(MODERATE|MISSENSE|Tct/Cct|S288P|439|RBA50|protein_coding|CODING|YDR527W|exon_IV_1491087_1492406)	Diploid Shuffle	Affects Function	0
YDR527W	RBA50	G194A	NON_SYNONYMOUS_CODING(MODERATE|MISSENSE|gGa/gCa|G194A|439|RBA50|protein_coding|CODING|YDR527W|exon_IV_1491087_1492406)	Diploid Shuffle	Tolerated	0.81
YDR527W	RBA50	G192E	NON_SYNONYMOUS_CODING(MODERATE|MISSENSE|gGa/gAa|G192E|439|RBA50|protein_coding|CODING|YDR527W|exon_IV_1491087_1492406)	Diploid Shuffle	Tolerated	1
YFR051C	RET2	N300D	NON_SYNONYMOUS_CODING(MODERATE|MISSENSE|Aat/Gat|N300D|546|RET2|protein_coding|CODING|YFR051C|exon_VI_250150_251790)	Allele Transfer	Affects Function	0.01
YFR051C	RET2	S406P	NON_SYNONYMOUS_CODING(MODERATE|MISSENSE|Tcc/Ccc|S406P|546|RET2|protein_coding|CODING|YFR051C|exon_VI_250150_251790)	Allele Transfer	Affects Function	0.01
YNL312W	RFA2	silent	SYNONYMOUS_CODING(LOW|SILENT|tgC/tgT|C251|273|RFA2|protein_coding|CODING|YNL312W|exon_XIV_48401_49215)	Diploid Shuffle	-
YNL312W	RFA2	silent	SYNONYMOUS_CODING(LOW|SILENT|ttT/ttC|F260|273|RFA2|protein_coding|CODING|YNL312W|exon_XIV_48401_49215)	Diploid Shuffle	-
YNL312W	RFA2	H166N	NON_SYNONYMOUS_CODING(MODERATE|MISSENSE|Cat/Aat|H166N|273|RFA2|protein_coding|CODING|YNL312W|exon_XIV_48401_49215)	Diploid Shuffle	Affects Function	0
YNL312W	RFA2	P41R	NON_SYNONYMOUS_CODING(MODERATE|MISSENSE|cCt/cGt|P41R|273|RFA2|protein_coding|CODING|YNL312W|exon_XIV_48401_49215)	Diploid Shuffle	Affects Function	0
YNL312W	RFA2	C222R	NON_SYNONYMOUS_CODING(MODERATE|MISSENSE|Tgt/Cgt|C222R|273|RFA2|protein_coding|CODING|YNL312W|exon_XIV_48401_49215)	Diploid Shuffle	Tolerated	0.35
YNL312W	RFA2	N37D	NON_SYNONYMOUS_CODING(MODERATE|MISSENSE|Aac/Gac|N37D|273|RFA2|protein_coding|CODING|YNL312W|exon_XIV_48401_49215)	Diploid Shuffle	Tolerated	0.54
YBR087W	RFC5	Silent	SYNONYMOUS_CODING(LOW|SILENT|tcT/tcC|S306|354|RFC5|protein_coding|CODING|YBR087W|exon_II_423759_424823)	Allele Transfer	-
YBR087W	RFC5	G43E	NON_SYNONYMOUS_CODING(MODERATE|MISSENSE|gGa/gAa|G43E|354|RFC5|protein_coding|CODING|YBR087W|exon_II_423759_424823)	Allele Transfer	Affects Function	0
YIL118W	RHO3	K129E	NON_SYNONYMOUS_CODING(MODERATE|MISSENSE|Aag/Gag|K129E|231|RHO3|protein_coding|CODING|YIL118W|exon_IX_139749_140444)	Allele Transfer	Affects Function	0
YIL118W	RHO3	G198D	NON_SYNONYMOUS_CODING(MODERATE|MISSENSE|gGt/gAt|G198D|231|RHO3|protein_coding|CODING|YIL118W|exon_IX_139749_140444)	Allele Transfer	Affects Function	0.01
YOL066C	RIB2	silent	SYNONYMOUS_CODING(LOW|SILENT|aaT/aaC|N522|591|RIB2|protein_coding|CODING|YOL066C|exon_XV_202696_204471)	Diploid Shuffle	-
YOL066C	RIB2	A245V	NON_SYNONYMOUS_CODING(MODERATE|MISSENSE|gCc/gTc|A245V|591|RIB2|protein_coding|CODING|YOL066C|exon_XV_202696_204471)	Diploid Shuffle	Affects Function	0
YOL066C	RIB2	A282V	NON_SYNONYMOUS_CODING(MODERATE|MISSENSE|gCt/gTt|A282V|591|RIB2|protein_coding|CODING|YOL066C|exon_XV_202696_204471)	Diploid Shuffle	Affects Function	0
YOL066C	RIB2	A442T	NON_SYNONYMOUS_CODING(MODERATE|MISSENSE|Gcc/Acc|A442T|591|RIB2|protein_coding|CODING|YOL066C|exon_XV_202696_204471)	Diploid Shuffle	Affects Function	0
YOL066C	RIB2	D167G	NON_SYNONYMOUS_CODING(MODERATE|MISSENSE|gAc/gGc|D167G|591|RIB2|protein_coding|CODING|YOL066C|exon_XV_202696_204471)	Diploid Shuffle	Affects Function	0.01
YOL066C	RIB2	E445G	NON_SYNONYMOUS_CODING(MODERATE|MISSENSE|gAa/gGa|E445G|591|RIB2|protein_coding|CODING|YOL066C|exon_XV_202696_204471)	Diploid Shuffle	Affects Function	0.01
YOL066C	RIB2	Q533R	NON_SYNONYMOUS_CODING(MODERATE|MISSENSE|cAa/cGa|Q533R|591|RIB2|protein_coding|CODING|YOL066C|exon_XV_202696_204471)	Diploid Shuffle	Tolerated	0.25
YOL066C	RIB2	I300V	NON_SYNONYMOUS_CODING(MODERATE|MISSENSE|Att/Gtt|I300V|591|RIB2|protein_coding|CODING|YOL066C|exon_XV_202696_204471)	Diploid Shuffle	Tolerated	0.27
YOL066C	RIB2	M544I	NON_SYNONYMOUS_CODING(MODERATE|MISSENSE|atG/atA|M544I|591|RIB2|protein_coding|CODING|YOL066C|exon_XV_202696_204471)	Diploid Shuffle	Tolerated	0.33
YBR256C	RIB5	Q163*	STOP_GAINED(HIGH|NONSENSE|Caa/Taa|Q163*|238|RIB5|protein_coding|CODING|YBR256C|exon_II_727381_728097)	Diploid Shuffle	-
YBR256C	RIB5	silent	SYNONYMOUS_CODING(LOW|SILENT|atT/atC|I126|238|RIB5|protein_coding|CODING|YBR256C|exon_II_727381_728097)	Diploid Shuffle	-
YBR256C	RIB5	E193G	NON_SYNONYMOUS_CODING(MODERATE|MISSENSE|gAa/gGa|E193G|238|RIB5|protein_coding|CODING|YBR256C|exon_II_727381_728097)	Diploid Shuffle	Affects Function	0
YBR256C	RIB5	I115T	NON_SYNONYMOUS_CODING(MODERATE|MISSENSE|aTt/aCt|I115T|238|RIB5|protein_coding|CODING|YBR256C|exon_II_727381_728097)	Diploid Shuffle	Affects Function	0
YBR256C	RIB5	M171V	NON_SYNONYMOUS_CODING(MODERATE|MISSENSE|Atg/Gtg|M171V|238|RIB5|protein_coding|CODING|YBR256C|exon_II_727381_728097)	Diploid Shuffle	Affects Function	0
YBR256C	RIB5	I155V	NON_SYNONYMOUS_CODING(MODERATE|MISSENSE|Ata/Gta|I155V|238|RIB5|protein_coding|CODING|YBR256C|exon_II_727381_728097)	Diploid Shuffle	Tolerated	1
YBR153W	RIB7	silent	SYNONYMOUS_CODING(LOW|SILENT|acA/acG|T220|244|RIB7|protein_coding|CODING|YBR153W|exon_II_547454_548188)	Diploid Shuffle	-
YBR153W	RIB7	silent	SYNONYMOUS_CODING(LOW|SILENT|agC/agT|S216|244|RIB7|protein_coding|CODING|YBR153W|exon_II_547454_548188)	Diploid Shuffle	-
YBR153W	RIB7	silent	SYNONYMOUS_CODING(LOW|SILENT|caT/caC|H56|244|RIB7|protein_coding|CODING|YBR153W|exon_II_547454_548188)	Diploid Shuffle	-
YBR153W	RIB7	silent	SYNONYMOUS_CODING(LOW|SILENT|gtT/gtC|V132|244|RIB7|protein_coding|CODING|YBR153W|exon_II_547454_548188)	Diploid Shuffle	-
YBR153W	RIB7	G86V	NON_SYNONYMOUS_CODING(MODERATE|MISSENSE|gGa/gTa|G86V|244|RIB7|protein_coding|CODING|YBR153W|exon_II_547454_548188)	Diploid Shuffle	Affects Function	0
YBR153W	RIB7	L190S	NON_SYNONYMOUS_CODING(MODERATE|MISSENSE|tTg/tCg|L190S|244|RIB7|protein_coding|CODING|YBR153W|exon_II_547454_548188)	Diploid Shuffle	Affects Function	0
YBR153W	RIB7	D244G	NON_SYNONYMOUS_CODING(MODERATE|MISSENSE|gAc/gGc|D244G|244|RIB7|protein_coding|CODING|YBR153W|exon_II_547454_548188)	Diploid Shuffle	Tolerated	0.07
YBR153W	RIB7	S136G	NON_SYNONYMOUS_CODING(MODERATE|MISSENSE|Agt/Ggt|S136G|244|RIB7|protein_coding|CODING|YBR153W|exon_II_547454_548188)	Diploid Shuffle	Tolerated	0.37
YBR153W	RIB7	N184D	NON_SYNONYMOUS_CODING(MODERATE|MISSENSE|Aat/Gat|N184D|244|RIB7|protein_coding|CODING|YBR153W|exon_II_547454_548188)	Diploid Shuffle	Tolerated	0.62
YDR091C	RLI1	*609L. Potential fusion, 24 amino acids until next STOP codon.	STOP_LOST(HIGH|MISSENSE|tAa/tTa|*609L|608|RLI1|protein_coding|CODING|YDR091C|exon_IV_626706_628532)	Diploid Shuffle	-
YDR091C	RLI1	silent	SYNONYMOUS_CODING(LOW|SILENT|ccA/ccC|P307|608|RLI1|protein_coding|CODING|YDR091C|exon_IV_626706_628532)	Diploid Shuffle	-
YDR091C	RLI1	silent	SYNONYMOUS_CODING(LOW|SILENT|gaA/gaG|E212|608|RLI1|protein_coding|CODING|YDR091C|exon_IV_626706_628532)	Diploid Shuffle	-
YDR091C	RLI1	silent	SYNONYMOUS_CODING(LOW|SILENT|tgT/tgC|C29|608|RLI1|protein_coding|CODING|YDR091C|exon_IV_626706_628532)	Diploid Shuffle	-
YDR091C	RLI1	silent	SYNONYMOUS_CODING(LOW|SILENT|Ttg/Ctg|L568|608|RLI1|protein_coding|CODING|YDR091C|exon_IV_626706_628532)	Diploid Shuffle	-
YDR091C	RLI1	F147L	NON_SYNONYMOUS_CODING(MODERATE|MISSENSE|Ttc/Ctc|F147L|608|RLI1|protein_coding|CODING|YDR091C|exon_IV_626706_628532)	Diploid Shuffle	Affects Function	0
YDR091C	RLI1	E371G	NON_SYNONYMOUS_CODING(MODERATE|MISSENSE|gAa/gGa|E371G|608|RLI1|protein_coding|CODING|YDR091C|exon_IV_626706_628532)	Diploid Shuffle	Affects Function	0.04
YDR091C	RLI1	F354L	NON_SYNONYMOUS_CODING(MODERATE|MISSENSE|Ttc/Ctc|F354L|608|RLI1|protein_coding|CODING|YDR091C|exon_IV_626706_628532)	Diploid Shuffle	Tolerated	0.35
YLR009W	RLP24	silent	SYNONYMOUS_CODING(LOW|SILENT|agA/agG|R192|199|RLP24|protein_coding|CODING|YLR009W|exon_XII_166536_167135)	Diploid Shuffle	-
YLR009W	RLP24	silent	SYNONYMOUS_CODING(LOW|SILENT|ggT/ggA|G16|199|RLP24|protein_coding|CODING|YLR009W|exon_XII_166536_167135)	Diploid Shuffle	-
YLR009W	RLP24	D25N	NON_SYNONYMOUS_CODING(MODERATE|MISSENSE|Gat/Aat|D25N|199|RLP24|protein_coding|CODING|YLR009W|exon_XII_166536_167135)	Diploid Shuffle	Affects Function	0
YLR009W	RLP24	K27E	NON_SYNONYMOUS_CODING(MODERATE|MISSENSE|Aaa/Gaa|K27E|199|RLP24|protein_coding|CODING|YLR009W|exon_XII_166536_167135)	Diploid Shuffle	Affects Function	0
YLR009W	RLP24	K41M	NON_SYNONYMOUS_CODING(MODERATE|MISSENSE|aAg/aTg|K41M|199|RLP24|protein_coding|CODING|YLR009W|exon_XII_166536_167135)	Diploid Shuffle	Affects Function	0
YLR009W	RLP24	T68A	NON_SYNONYMOUS_CODING(MODERATE|MISSENSE|Acc/Gcc|T68A|199|RLP24|protein_coding|CODING|YLR009W|exon_XII_166536_167135)	Diploid Shuffle	Affects Function	0
YLR009W	RLP24	Y14H	NON_SYNONYMOUS_CODING(MODERATE|MISSENSE|Tat/Cat|Y14H|199|RLP24|protein_coding|CODING|YLR009W|exon_XII_166536_167135)	Diploid Shuffle	Affects Function	0
YLR009W	RLP24	N189Y	NON_SYNONYMOUS_CODING(MODERATE|MISSENSE|Aac/Tac|N189Y|199|RLP24|protein_coding|CODING|YLR009W|exon_XII_166536_167135)	Diploid Shuffle	Affects Function	0.01
YLR009W	RLP24	S172C	NON_SYNONYMOUS_CODING(MODERATE|MISSENSE|Agt/Tgt|S172C|199|RLP24|protein_coding|CODING|YLR009W|exon_XII_166536_167135)	Diploid Shuffle	Tolerated	0.05
YLR145W	RMP1	G201V	NON_SYNONYMOUS_CODING(MODERATE|MISSENSE|gGa/gTa|G201V|201|RMP1|protein_coding|CODING|YLR145W|exon_XII_432169_432774)	Diploid Shuffle	Affects Function	0
YLR145W	RMP1	K189E	NON_SYNONYMOUS_CODING(MODERATE|MISSENSE|Aaa/Gaa|K189E|201|RMP1|protein_coding|CODING|YLR145W|exon_XII_432169_432774)	Diploid Shuffle	Tolerated	0.26
YLR145W	RMP1	Q58R	NON_SYNONYMOUS_CODING(MODERATE|MISSENSE|cAa/cGa|Q58R|201|RMP1|protein_coding|CODING|YLR145W|exon_XII_432169_432774)	Diploid Shuffle	Tolerated	0.56
YMR061W	RNA14	silent	SYNONYMOUS_CODING(LOW|SILENT|ccA/ccG|P173|677|RNA14|protein_coding|CODING|YMR061W|exon_XIII_392754_394787)	Diploid Shuffle	-
YMR061W	RNA14	silent	SYNONYMOUS_CODING(LOW|SILENT|gaT/gaC|D199|677|RNA14|protein_coding|CODING|YMR061W|exon_XIII_392754_394787)	Diploid Shuffle	-
YMR061W	RNA14	Y322C	NON_SYNONYMOUS_CODING(MODERATE|MISSENSE|tAc/tGc|Y322C|677|RNA14|protein_coding|CODING|YMR061W|exon_XIII_392754_394787)	Diploid Shuffle	Affects Function	0.01
YMR061W	RNA14	T130A	NON_SYNONYMOUS_CODING(MODERATE|MISSENSE|Act/Gct|T130A|677|RNA14|protein_coding|CODING|YMR061W|exon_XIII_392754_394787)	Diploid Shuffle	Affects Function	0.02
YMR061W	RNA14	D297G	NON_SYNONYMOUS_CODING(MODERATE|MISSENSE|gAt/gGt|D297G|677|RNA14|protein_coding|CODING|YMR061W|exon_XIII_392754_394787)	Diploid Shuffle	Tolerated	0.1
YMR061W	RNA14	L355V	NON_SYNONYMOUS_CODING(MODERATE|MISSENSE|Tta/Gta|L355V|677|RNA14|protein_coding|CODING|YMR061W|exon_XIII_392754_394787)	Diploid Shuffle	Tolerated	0.16
YMR061W	RNA14	I486T	NON_SYNONYMOUS_CODING(MODERATE|MISSENSE|aTc/aCc|I486T|677|RNA14|protein_coding|CODING|YMR061W|exon_XIII_392754_394787)	Diploid Shuffle	Tolerated	0.31
YMR061W	RNA14	V539I	NON_SYNONYMOUS_CODING(MODERATE|MISSENSE|Gtt/Att|V539I|677|RNA14|protein_coding|CODING|YMR061W|exon_XIII_392754_394787)	Diploid Shuffle	Tolerated	0.49
YMR200W	ROT1	silent	SYNONYMOUS_CODING(LOW|SILENT|acC/acT|T230|256|ROT1|protein_coding|CODING|YMR200W|exon_XIII_664751_665521)	Diploid Shuffle	-
YMR200W	ROT1	L95S	NON_SYNONYMOUS_CODING(MODERATE|MISSENSE|tTg/tCg|L95S|256|ROT1|protein_coding|CODING|YMR200W|exon_XIII_664751_665521)	Diploid Shuffle	Affects Function	0
YMR200W	ROT1	T141A	NON_SYNONYMOUS_CODING(MODERATE|MISSENSE|Aca/Gca|T141A|256|ROT1|protein_coding|CODING|YMR200W|exon_XIII_664751_665521)	Diploid Shuffle	Tolerated	0.27
YOR224C	RPB8	G119R	NON_SYNONYMOUS_CODING(MODERATE|MISSENSE|Ggt/Cgt|G119R|146|RPB8|protein_coding|CODING|YOR224C|exon_XV_760826_761266)	Diploid Shuffle	Affects Function	0
YOR224C	RPB8	V96A	NON_SYNONYMOUS_CODING(MODERATE|MISSENSE|gTc/gCc|V96A|146|RPB8|protein_coding|CODING|YOR224C|exon_XV_760826_761266)	Diploid Shuffle	Affects Function	0
YDR045C	RPC11	silent	SYNONYMOUS_CODING(LOW|SILENT|gaA/gaG|E50|110|RPC11|protein_coding|CODING|YDR045C|exon_IV_547977_548309)	Diploid Shuffle	-
YDR045C	RPC11	silent	SYNONYMOUS_CODING(LOW|SILENT|tgT/tgC|C100|110|RPC11|protein_coding|CODING|YDR045C|exon_IV_547977_548309)	Diploid Shuffle	-
YDR045C	RPC11	G104V	NON_SYNONYMOUS_CODING(MODERATE|MISSENSE|gGt/gTt|G104V|110|RPC11|protein_coding|CODING|YDR045C|exon_IV_547977_548309)	Diploid Shuffle	Affects Function	0
YDR045C	RPC11	M11V	NON_SYNONYMOUS_CODING(MODERATE|MISSENSE|Atg/Gtg|M11V|110|RPC11|protein_coding|CODING|YDR045C|exon_IV_547977_548309)	Diploid Shuffle	Tolerated	0.91
YDR045C	RPC11	I40V	NON_SYNONYMOUS_CODING(MODERATE|MISSENSE|Atc/Gtc|I40V|110|RPC11|protein_coding|CODING|YDR045C|exon_IV_547977_548309)	Diploid Shuffle	Tolerated	0.94
YDR045C	RPC11	K45E	NON_SYNONYMOUS_CODING(MODERATE|MISSENSE|Aaa/Gaa|K45E|110|RPC11|protein_coding|CODING|YDR045C|exon_IV_547977_548309)	Diploid Shuffle	Tolerated	1
YKL144C	RPC25	Frameshift (-1 at 206). 8 amino acids until STOP codon.	AC=2;AF=1.00;AN=2;BaseQRankSum=-1.495;DP=455;FS=0.000;HRun=3;HaplotypeScore=2297.4492;MQ=47.38;MQ0=0;MQRankSum=-1.495;QD=40.18;ReadPosRankSum=-1.388;SB=-7325.52;EFF=DOWNSTREAM(MODIFIER|||||AVT3|protein_coding|CODING|YKL146W|),DOWNSTREAM(MODIFIER|||||RPT1|protein_coding|CODING|YKL145W|),DOWNSTREAM(MODIFIER|||||YKL145W-A|protein_coding|CODING|YKL145W-A|),FRAME_SHIFT(HIGH||-|-206|212|RPC25|protein_c…	Diploid Shuffle	-
YKL144C	RPC25	silent	SYNONYMOUS_CODING(LOW|SILENT|acA/acG|T27|212|RPC25|protein_coding|CODING|YKL144C|exon_XI_175848_176486)	Diploid Shuffle	-
YKL144C	RPC25	silent	SYNONYMOUS_CODING(LOW|SILENT|Cta/Tta|L138|212|RPC25|protein_coding|CODING|YKL144C|exon_XI_175848_176486)	Diploid Shuffle	-
YKL144C	RPC25	silent	SYNONYMOUS_CODING(LOW|SILENT|gtA/gtG|V11|212|RPC25|protein_coding|CODING|YKL144C|exon_XI_175848_176486)	Diploid Shuffle	-
YKL144C	RPC25	silent	SYNONYMOUS_CODING(LOW|SILENT|gtT/gtC|V70|212|RPC25|protein_coding|CODING|YKL144C|exon_XI_175848_176486)	Diploid Shuffle	-
YKL144C	RPC25	silent	SYNONYMOUS_CODING(LOW|SILENT|taC/taT|Y49|212|RPC25|protein_coding|CODING|YKL144C|exon_XI_175848_176486)	Diploid Shuffle	-
YKL144C	RPC25	F18L	NON_SYNONYMOUS_CODING(MODERATE|MISSENSE|Ttc/Ctc|F18L|212|RPC25|protein_coding|CODING|YKL144C|exon_XI_175848_176486)	Diploid Shuffle	Affects Function	0
YKL144C	RPC25	I89T	NON_SYNONYMOUS_CODING(MODERATE|MISSENSE|aTt/aCt|I89T|212|RPC25|protein_coding|CODING|YKL144C|exon_XI_175848_176486)	Diploid Shuffle	Affects Function	0
YKL144C	RPC25	K37R	NON_SYNONYMOUS_CODING(MODERATE|MISSENSE|aAg/aGg|K37R|212|RPC25|protein_coding|CODING|YKL144C|exon_XI_175848_176486)	Diploid Shuffle	Affects Function	0
YKL144C	RPC25	S66T	NON_SYNONYMOUS_CODING(MODERATE|MISSENSE|Tcc/Acc|S66T|212|RPC25|protein_coding|CODING|YKL144C|exon_XI_175848_176486)	Diploid Shuffle	Tolerated	0.07
YKL144C	RPC25	K91I	NON_SYNONYMOUS_CODING(MODERATE|MISSENSE|aAa/aTa|K91I|212|RPC25|protein_coding|CODING|YKL144C|exon_XI_175848_176486)	Diploid Shuffle	Tolerated	0.14
YKL144C	RPC25	E179V	NON_SYNONYMOUS_CODING(MODERATE|MISSENSE|gAg/gTg|E179V|212|RPC25|protein_coding|CODING|YKL144C|exon_XI_175848_176486)	Diploid Shuffle	Tolerated	0.3
YKL144C	RPC25	T47S	NON_SYNONYMOUS_CODING(MODERATE|MISSENSE|Acg/Tcg|T47S|212|RPC25|protein_coding|CODING|YKL144C|exon_XI_175848_176486)	Diploid Shuffle	Tolerated	0.4
YKL144C	RPC25	K137E	NON_SYNONYMOUS_CODING(MODERATE|MISSENSE|Aaa/Gaa|K137E|212|RPC25|protein_coding|CODING|YKL144C|exon_XI_175848_176486)	Diploid Shuffle	Tolerated	1
YKL144C	RPC25	K181E	NON_SYNONYMOUS_CODING(MODERATE|MISSENSE|Aag/Gag|K181E|212|RPC25|protein_coding|CODING|YKL144C|exon_XI_175848_176486)	Diploid Shuffle	Tolerated	1
YKR025W	RPC37	L170*	STOP_GAINED(HIGH|NONSENSE|tTg/tAg|L170*|282|RPC37|protein_coding|CODING|YKR025W|exon_XI_487413_488261)	Diploid Shuffle	-
YKR025W	RPC37	silent	SYNONYMOUS_CODING(LOW|SILENT|caA/caG|Q224|282|RPC37|protein_coding|CODING|YKR025W|exon_XI_487413_488261)	Diploid Shuffle	-
YKR025W	RPC37	silent	SYNONYMOUS_CODING(LOW|SILENT|gaA/gaG|E139|282|RPC37|protein_coding|CODING|YKR025W|exon_XI_487413_488261)	Diploid Shuffle	-
YKR025W	RPC37	silent	SYNONYMOUS_CODING(LOW|SILENT|gaT/gaC|D59|282|RPC37|protein_coding|CODING|YKR025W|exon_XI_487413_488261)	Diploid Shuffle	-
YKR025W	RPC37	silent	SYNONYMOUS_CODING(LOW|SILENT|gcT/gcC|A136|282|RPC37|protein_coding|CODING|YKR025W|exon_XI_487413_488261)	Diploid Shuffle	-
YKR025W	RPC37	silent	SYNONYMOUS_CODING(LOW|SILENT|gcT/gcC|A22|282|RPC37|protein_coding|CODING|YKR025W|exon_XI_487413_488261)	Diploid Shuffle	-
YKR025W	RPC37	silent	SYNONYMOUS_CODING(LOW|SILENT|gtG/gtA|V260|282|RPC37|protein_coding|CODING|YKR025W|exon_XI_487413_488261)	Diploid Shuffle	-
YKR025W	RPC37	silent	SYNONYMOUS_CODING(LOW|SILENT|ttA/ttG|L268|282|RPC37|protein_coding|CODING|YKR025W|exon_XI_487413_488261)	Diploid Shuffle	-
YKR025W	RPC37	N203Y	NON_SYNONYMOUS_CODING(MODERATE|MISSENSE|Aat/Tat|N203Y|282|RPC37|protein_coding|CODING|YKR025W|exon_XI_487413_488261)	Diploid Shuffle	Affects Function	0.03
YKR025W	RPC37	K77N	NON_SYNONYMOUS_CODING(MODERATE|MISSENSE|aaG/aaT|K77N|282|RPC37|protein_coding|CODING|YKR025W|exon_XI_487413_488261)	Diploid Shuffle	Tolerated	0.38
YKR025W	RPC37	A237D	NON_SYNONYMOUS_CODING(MODERATE|MISSENSE|gCc/gAc|A237D|282|RPC37|protein_coding|CODING|YKR025W|exon_XI_487413_488261)	Diploid Shuffle	Tolerated	0.48
YKR025W	RPC37	I44V	NON_SYNONYMOUS_CODING(MODERATE|MISSENSE|Ata/Gta|I44V|282|RPC37|protein_coding|CODING|YKR025W|exon_XI_487413_488261)	Diploid Shuffle	Tolerated	0.55
YPR190C	RPC82	silent	SYNONYMOUS_CODING(LOW|SILENT|aaA/aaG|K389|654|RPC82|protein_coding|CODING|YPR190C|exon_XVI_917073_919037)	Diploid Shuffle	-
YPR190C	RPC82	silent	SYNONYMOUS_CODING(LOW|SILENT|gaA/gaG|E470|654|RPC82|protein_coding|CODING|YPR190C|exon_XVI_917073_919037)	Diploid Shuffle	-
YPR190C	RPC82	silent	SYNONYMOUS_CODING(LOW|SILENT|tcA/tcG|S560|654|RPC82|protein_coding|CODING|YPR190C|exon_XVI_917073_919037)	Diploid Shuffle	-
YPR190C	RPC82	silent	SYNONYMOUS_CODING(LOW|SILENT|tcT/tcC|S392|654|RPC82|protein_coding|CODING|YPR190C|exon_XVI_917073_919037)	Diploid Shuffle	-
YPR190C	RPC82	Y120C	NON_SYNONYMOUS_CODING(MODERATE|MISSENSE|tAt/tGt|Y120C|654|RPC82|protein_coding|CODING|YPR190C|exon_XVI_917073_919037)	Diploid Shuffle	Affects Function	0
YPR190C	RPC82	I453T	NON_SYNONYMOUS_CODING(MODERATE|MISSENSE|aTa/aCa|I453T|654|RPC82|protein_coding|CODING|YPR190C|exon_XVI_917073_919037)	Diploid Shuffle	Affects Function	0.01
YPR190C	RPC82	S455C	NON_SYNONYMOUS_CODING(MODERATE|MISSENSE|Agt/Tgt|S455C|654|RPC82|protein_coding|CODING|YPR190C|exon_XVI_917073_919037)	Diploid Shuffle	Affects Function	0.01
YPR190C	RPC82	G474D	NON_SYNONYMOUS_CODING(MODERATE|MISSENSE|gGt/gAt|G474D|654|RPC82|protein_coding|CODING|YPR190C|exon_XVI_917073_919037)	Diploid Shuffle	Tolerated	0.06
YPR190C	RPC82	K221R	NON_SYNONYMOUS_CODING(MODERATE|MISSENSE|aAa/aGa|K221R|654|RPC82|protein_coding|CODING|YPR190C|exon_XVI_917073_919037)	Diploid Shuffle	Tolerated	0.12
YPR190C	RPC82	Q425P	NON_SYNONYMOUS_CODING(MODERATE|MISSENSE|cAa/cCa|Q425P|654|RPC82|protein_coding|CODING|YPR190C|exon_XVI_917073_919037)	Diploid Shuffle	Tolerated	0.3
YPR190C	RPC82	V96A	NON_SYNONYMOUS_CODING(MODERATE|MISSENSE|gTc/gCc|V96A|654|RPC82|protein_coding|CODING|YPR190C|exon_XVI_917073_919037)	Diploid Shuffle	Tolerated	0.75
YPR190C	RPC82	A497E	NON_SYNONYMOUS_CODING(MODERATE|MISSENSE|gCg/gAg|A497E|654|RPC82|protein_coding|CODING|YPR190C|exon_XVI_917073_919037)	Diploid Shuffle	Tolerated	1
YHR088W	RPF1	silent	SYNONYMOUS_CODING(LOW|SILENT|gcT/gcC|A111|295|RPF1|protein_coding|CODING|YHR088W|exon_VIII_281497_282384)	Diploid Shuffle	-
YHR088W	RPF1	silent	SYNONYMOUS_CODING(LOW|SILENT|Tta/Cta|L114|295|RPF1|protein_coding|CODING|YHR088W|exon_VIII_281497_282384)	Diploid Shuffle	-
YHR088W	RPF1	S176P	NON_SYNONYMOUS_CODING(MODERATE|MISSENSE|Tca/Cca|S176P|295|RPF1|protein_coding|CODING|YHR088W|exon_VIII_281497_282384)	Diploid Shuffle	Affects Function	0
YHR088W	RPF1	K127E	NON_SYNONYMOUS_CODING(MODERATE|MISSENSE|Aaa/Gaa|K127E|295|RPF1|protein_coding|CODING|YHR088W|exon_VIII_281497_282384)	Diploid Shuffle	Affects Function	0.02
YHR088W	RPF1	E49G	NON_SYNONYMOUS_CODING(MODERATE|MISSENSE|gAg/gGg|E49G|295|RPF1|protein_coding|CODING|YHR088W|exon_VIII_281497_282384)	Diploid Shuffle	Tolerated	0.05
YHR088W	RPF1	N221S	NON_SYNONYMOUS_CODING(MODERATE|MISSENSE|aAt/aGt|N221S|295|RPF1|protein_coding|CODING|YHR088W|exon_VIII_281497_282384)	Diploid Shuffle	Tolerated	0.68
YKR081C	RPF2	silent	SYNONYMOUS_CODING(LOW|SILENT|aaA/aaG|K207|344|RPF2|protein_coding|CODING|YKR081C|exon_XI_591148_592182)	Diploid Shuffle	-
YKR081C	RPF2	silent	SYNONYMOUS_CODING(LOW|SILENT|aaA/aaG|K253|344|RPF2|protein_coding|CODING|YKR081C|exon_XI_591148_592182)	Diploid Shuffle	-
YKR081C	RPF2	silent	SYNONYMOUS_CODING(LOW|SILENT|aaT/aaC|N64|344|RPF2|protein_coding|CODING|YKR081C|exon_XI_591148_592182)	Diploid Shuffle	-
YKR081C	RPF2	silent	SYNONYMOUS_CODING(LOW|SILENT|caA/caG|Q299|344|RPF2|protein_coding|CODING|YKR081C|exon_XI_591148_592182)	Diploid Shuffle	-
YKR081C	RPF2	silent	SYNONYMOUS_CODING(LOW|SILENT|caT/caC|H276|344|RPF2|protein_coding|CODING|YKR081C|exon_XI_591148_592182)	Diploid Shuffle	-
YKR081C	RPF2	silent	SYNONYMOUS_CODING(LOW|SILENT|caT/caC|H67|344|RPF2|protein_coding|CODING|YKR081C|exon_XI_591148_592182)	Diploid Shuffle	-
YKR081C	RPF2	silent	SYNONYMOUS_CODING(LOW|SILENT|Cta/Tta|L285|344|RPF2|protein_coding|CODING|YKR081C|exon_XI_591148_592182)	Diploid Shuffle	-
YKR081C	RPF2	silent	SYNONYMOUS_CODING(LOW|SILENT|gcT/gcC|A21|344|RPF2|protein_coding|CODING|YKR081C|exon_XI_591148_592182)	Diploid Shuffle	-
YKR081C	RPF2	silent	SYNONYMOUS_CODING(LOW|SILENT|ggT/ggC|G145|344|RPF2|protein_coding|CODING|YKR081C|exon_XI_591148_592182)	Diploid Shuffle	-
YKR081C	RPF2	silent	SYNONYMOUS_CODING(LOW|SILENT|tgT/tgC|C84|344|RPF2|protein_coding|CODING|YKR081C|exon_XI_591148_592182)	Diploid Shuffle	-
YKR081C	RPF2	G167D	NON_SYNONYMOUS_CODING(MODERATE|MISSENSE|gGc/gAc|G167D|344|RPF2|protein_coding|CODING|YKR081C|exon_XI_591148_592182)	Diploid Shuffle	Affects Function	0
YKR081C	RPF2	F78Y	NON_SYNONYMOUS_CODING(MODERATE|MISSENSE|tTt/tAt|F78Y|344|RPF2|protein_coding|CODING|YKR081C|exon_XI_591148_592182)	Diploid Shuffle	Affects Function	0.03
YKR081C	RPF2	Q29L	NON_SYNONYMOUS_CODING(MODERATE|MISSENSE|cAa/cTa|Q29L|344|RPF2|protein_coding|CODING|YKR081C|exon_XI_591148_592182)	Diploid Shuffle	Affects Function	0.03
YKR081C	RPF2	T105A	NON_SYNONYMOUS_CODING(MODERATE|MISSENSE|Aca/Gca|T105A|344|RPF2|protein_coding|CODING|YKR081C|exon_XI_591148_592182)	Diploid Shuffle	Tolerated	0.07
YKR081C	RPF2	Y325C	NON_SYNONYMOUS_CODING(MODERATE|MISSENSE|tAc/tGc|Y325C|344|RPF2|protein_coding|CODING|YKR081C|exon_XI_591148_592182)	Diploid Shuffle	Tolerated	0.15
YKR081C	RPF2	H238L	NON_SYNONYMOUS_CODING(MODERATE|MISSENSE|cAt/cTt|H238L|344|RPF2|protein_coding|CODING|YKR081C|exon_XI_591148_592182)	Diploid Shuffle	Tolerated	0.16
YKR081C	RPF2	T333A	NON_SYNONYMOUS_CODING(MODERATE|MISSENSE|Act/Gct|T333A|344|RPF2|protein_coding|CODING|YKR081C|exon_XI_591148_592182)	Diploid Shuffle	Tolerated	0.3
YKR081C	RPF2	A176V	NON_SYNONYMOUS_CODING(MODERATE|MISSENSE|gCg/gTg|A176V|344|RPF2|protein_coding|CODING|YKR081C|exon_XI_591148_592182)	Diploid Shuffle	Tolerated	0.38
YKR081C	RPF2	K210R	NON_SYNONYMOUS_CODING(MODERATE|MISSENSE|aAa/aGa|K210R|344|RPF2|protein_coding|CODING|YKR081C|exon_XI_591148_592182)	Diploid Shuffle	Tolerated	1
YBR079C	RPG1	silent	SYNONYMOUS_CODING(LOW|SILENT|aaA/aaG|K467|964|RPG1|protein_coding|CODING|YBR079C|exon_II_395377_398271)	Diploid Shuffle	-
YBR079C	RPG1	silent	SYNONYMOUS_CODING(LOW|SILENT|acA/acT|T748|964|RPG1|protein_coding|CODING|YBR079C|exon_II_395377_398271)	Diploid Shuffle	-
YBR079C	RPG1	silent	SYNONYMOUS_CODING(LOW|SILENT|ggA/ggG|G221|964|RPG1|protein_coding|CODING|YBR079C|exon_II_395377_398271)	Diploid Shuffle	-
YBR079C	RPG1	silent	SYNONYMOUS_CODING(LOW|SILENT|ggT/ggC|G536|964|RPG1|protein_coding|CODING|YBR079C|exon_II_395377_398271)	Diploid Shuffle	-
YBR079C	RPG1	silent	SYNONYMOUS_CODING(LOW|SILENT|Tta/Cta|L354|964|RPG1|protein_coding|CODING|YBR079C|exon_II_395377_398271)	Diploid Shuffle	-
YBR079C	RPG1	F788S	NON_SYNONYMOUS_CODING(MODERATE|MISSENSE|tTc/tCc|F788S|964|RPG1|protein_coding|CODING|YBR079C|exon_II_395377_398271)	Diploid Shuffle	Affects Function	0
YBR079C	RPG1	R652C	NON_SYNONYMOUS_CODING(MODERATE|MISSENSE|Cgc/Tgc|R652C|964|RPG1|protein_coding|CODING|YBR079C|exon_II_395377_398271)	Diploid Shuffle	Affects Function	0
YBR079C	RPG1	T128A	NON_SYNONYMOUS_CODING(MODERATE|MISSENSE|Acc/Gcc|T128A|964|RPG1|protein_coding|CODING|YBR079C|exon_II_395377_398271)	Diploid Shuffle	Affects Function	0
YBR079C	RPG1	D743G	NON_SYNONYMOUS_CODING(MODERATE|MISSENSE|gAc/gGc|D743G|964|RPG1|protein_coding|CODING|YBR079C|exon_II_395377_398271)	Diploid Shuffle	Affects Function	0.02
YBR079C	RPG1	T317A	NON_SYNONYMOUS_CODING(MODERATE|MISSENSE|Acg/Gcg|T317A|964|RPG1|protein_coding|CODING|YBR079C|exon_II_395377_398271)	Diploid Shuffle	Affects Function	0.03
YBR079C	RPG1	E711A	NON_SYNONYMOUS_CODING(MODERATE|MISSENSE|gAa/gCa|E711A|964|RPG1|protein_coding|CODING|YBR079C|exon_II_395377_398271)	Diploid Shuffle	Affects Function	0.05
YBR079C	RPG1	L67V	NON_SYNONYMOUS_CODING(MODERATE|MISSENSE|Ctg/Gtg|L67V|964|RPG1|protein_coding|CODING|YBR079C|exon_II_395377_398271)	Diploid Shuffle	Tolerated	0.13
YBR079C	RPG1	D784N	NON_SYNONYMOUS_CODING(MODERATE|MISSENSE|Gat/Aat|D784N|964|RPG1|protein_coding|CODING|YBR079C|exon_II_395377_398271)	Diploid Shuffle	Tolerated	0.14
YBR079C	RPG1	E84G	NON_SYNONYMOUS_CODING(MODERATE|MISSENSE|gAa/gGa|E84G|964|RPG1|protein_coding|CODING|YBR079C|exon_II_395377_398271)	Diploid Shuffle	Tolerated	0.3
YBR079C	RPG1	K824R	NON_SYNONYMOUS_CODING(MODERATE|MISSENSE|aAg/aGg|K824R|964|RPG1|protein_coding|CODING|YBR079C|exon_II_395377_398271)	Diploid Shuffle	Tolerated	0.56
YBR079C	RPG1	G924R	NON_SYNONYMOUS_CODING(MODERATE|MISSENSE|Ggg/Agg|G924R|964|RPG1|protein_coding|CODING|YBR079C|exon_II_395377_398271)	Diploid Shuffle	Tolerated	0.67
YBR079C	RPG1	D566A	NON_SYNONYMOUS_CODING(MODERATE|MISSENSE|gAt/gCt|D566A|964|RPG1|protein_coding|CODING|YBR079C|exon_II_395377_398271)	Diploid Shuffle	Tolerated	0.68
YBR079C	RPG1	K401R	NON_SYNONYMOUS_CODING(MODERATE|MISSENSE|aAa/aGa|K401R|964|RPG1|protein_coding|CODING|YBR079C|exon_II_395377_398271)	Diploid Shuffle	Tolerated	0.82
YBR079C	RPG1	E374K	NON_SYNONYMOUS_CODING(MODERATE|MISSENSE|Gaa/Aaa|E374K|964|RPG1|protein_coding|CODING|YBR079C|exon_II_395377_398271)	Diploid Shuffle	Tolerated	1
YOR063W	RPL3	silent	SYNONYMOUS_CODING(LOW|SILENT|acC/acT|T221|387|RPL3|protein_coding|CODING|YOR063W|exon_XV_444688_445851)	Diploid Shuffle	-
YOR063W	RPL3	silent	SYNONYMOUS_CODING(LOW|SILENT|ccA/ccG|P82|387|RPL3|protein_coding|CODING|YOR063W|exon_XV_444688_445851)	Diploid Shuffle	-
YOR063W	RPL3	D61G	NON_SYNONYMOUS_CODING(MODERATE|MISSENSE|gAc/gGc|D61G|387|RPL3|protein_coding|CODING|YOR063W|exon_XV_444688_445851)	Diploid Shuffle	Affects Function	0
YOR063W	RPL3	I305T	NON_SYNONYMOUS_CODING(MODERATE|MISSENSE|aTt/aCt|I305T|387|RPL3|protein_coding|CODING|YOR063W|exon_XV_444688_445851)	Diploid Shuffle	Affects Function	0.01
YOR063W	RPL3	R97G	NON_SYNONYMOUS_CODING(MODERATE|MISSENSE|Aga/Gga|R97G|387|RPL3|protein_coding|CODING|YOR063W|exon_XV_444688_445851)	Diploid Shuffle	Affects Function	0.03
YOR063W	RPL3	K69R	NON_SYNONYMOUS_CODING(MODERATE|MISSENSE|aAg/aGg|K69R|387|RPL3|protein_coding|CODING|YOR063W|exon_XV_444688_445851)	Diploid Shuffle	Affects Function	0.05
YOR063W	RPL3	R150G	NON_SYNONYMOUS_CODING(MODERATE|MISSENSE|Aga/Gga|R150G|387|RPL3|protein_coding|CODING|YOR063W|exon_XV_444688_445851)	Diploid Shuffle	Tolerated	0.05
YOR063W	RPL3	S134P	NON_SYNONYMOUS_CODING(MODERATE|MISSENSE|Tct/Cct|S134P|387|RPL3|protein_coding|CODING|YOR063W|exon_XV_444688_445851)	Diploid Shuffle	Tolerated	0.05
YOR063W	RPL3	H224R	NON_SYNONYMOUS_CODING(MODERATE|MISSENSE|cAc/cGc|H224R|387|RPL3|protein_coding|CODING|YOR063W|exon_XV_444688_445851)	Diploid Shuffle	Tolerated	0.23
YGL030W	RPL30	A438999G; A439064G; C439065T	Promoter mutations	Diploid Shuffle	-
YGL030W	RPL30	Intronic NT change A 439142 G	Intron mutation	Diploid Shuffle	-
YGL030W	RPL30	silent	SYNONYMOUS_CODING(LOW|SILENT|ccA/ccC|P3|105|RPL30|protein_coding|CODING|YGL030W|exon_VII_439329_439643)	Diploid Shuffle	-
YGL030W	RPL30	silent	SYNONYMOUS_CODING(LOW|SILENT|gcT/gcA|A15|105|RPL30|protein_coding|CODING|YGL030W|exon_VII_439329_439643)	Diploid Shuffle	-
YPL131W	RPL5	silent	SYNONYMOUS_CODING(LOW|SILENT|tcT/tcC|S14|297|RPL5|protein_coding|CODING|YPL131W|exon_XVI_303120_304013)	Diploid Shuffle	-
YPL131W	RPL5	silent	SYNONYMOUS_CODING(LOW|SILENT|tcT/tcC|S220|297|RPL5|protein_coding|CODING|YPL131W|exon_XVI_303120_304013)	Diploid Shuffle	-
YPL131W	RPL5	silent	SYNONYMOUS_CODING(LOW|SILENT|ttA/ttG|L211|297|RPL5|protein_coding|CODING|YPL131W|exon_XVI_303120_304013)	Diploid Shuffle	-
YPL131W	RPL5	silent	SYNONYMOUS_CODING(LOW|SILENT|Ttg/Ctg|L115|297|RPL5|protein_coding|CODING|YPL131W|exon_XVI_303120_304013)	Diploid Shuffle	-
YPL131W	RPL5	K41M	NON_SYNONYMOUS_CODING(MODERATE|MISSENSE|aAg/aTg|K41M|297|RPL5|protein_coding|CODING|YPL131W|exon_XVI_303120_304013)	Diploid Shuffle	Affects Function	0
YPL131W	RPL5	E268G	NON_SYNONYMOUS_CODING(MODERATE|MISSENSE|gAa/gGa|E268G|297|RPL5|protein_coding|CODING|YPL131W|exon_XVI_303120_304013)	Diploid Shuffle	Tolerated	0.07
YPL131W	RPL5	Q264L	NON_SYNONYMOUS_CODING(MODERATE|MISSENSE|cAa/cTa|Q264L|297|RPL5|protein_coding|CODING|YPL131W|exon_XVI_303120_304013)	Diploid Shuffle	Tolerated	0.13
YPL131W	RPL5	A212T	NON_SYNONYMOUS_CODING(MODERATE|MISSENSE|Gct/Act|A212T|297|RPL5|protein_coding|CODING|YPL131W|exon_XVI_303120_304013)	Diploid Shuffle	Tolerated	0.39
YDL147W	RPN5	silent	SYNONYMOUS_CODING(LOW|SILENT|gcA/gcT|A67|445|RPN5|protein_coding|CODING|YDL147W|exon_IV_190925_192262)	Diploid Shuffle	-
YDL147W	RPN5	silent	SYNONYMOUS_CODING(LOW|SILENT|Tta/Cta|L189|445|RPN5|protein_coding|CODING|YDL147W|exon_IV_190925_192262)	Diploid Shuffle	-
YDL147W	RPN5	E347G	NON_SYNONYMOUS_CODING(MODERATE|MISSENSE|gAg/gGg|E347G|445|RPN5|protein_coding|CODING|YDL147W|exon_IV_190925_192262)	Diploid Shuffle	Affects Function	0
YDL147W	RPN5	F402L	NON_SYNONYMOUS_CODING(MODERATE|MISSENSE|Ttt/Ctt|F402L|445|RPN5|protein_coding|CODING|YDL147W|exon_IV_190925_192262)	Diploid Shuffle	Affects Function	0
YDL147W	RPN5	M171T	NON_SYNONYMOUS_CODING(MODERATE|MISSENSE|aTg/aCg|M171T|445|RPN5|protein_coding|CODING|YDL147W|exon_IV_190925_192262)	Diploid Shuffle	Affects Function	0
YDL147W	RPN5	S200T	NON_SYNONYMOUS_CODING(MODERATE|MISSENSE|Tca/Aca|S200T|445|RPN5|protein_coding|CODING|YDL147W|exon_IV_190925_192262)	Diploid Shuffle	Affects Function	0
YDL147W	RPN5	S416P	NON_SYNONYMOUS_CODING(MODERATE|MISSENSE|Tca/Cca|S416P|445|RPN5|protein_coding|CODING|YDL147W|exon_IV_190925_192262)	Diploid Shuffle	Affects Function	0
YDL147W	RPN5	S54P	NON_SYNONYMOUS_CODING(MODERATE|MISSENSE|Tcc/Ccc|S54P|445|RPN5|protein_coding|CODING|YDL147W|exon_IV_190925_192262)	Diploid Shuffle	Affects Function	0
YDL147W	RPN5	E294G	NON_SYNONYMOUS_CODING(MODERATE|MISSENSE|gAa/gGa|E294G|445|RPN5|protein_coding|CODING|YDL147W|exon_IV_190925_192262)	Diploid Shuffle	Affects Function	0.01
YDL147W	RPN5	K147E	NON_SYNONYMOUS_CODING(MODERATE|MISSENSE|Aag/Gag|K147E|445|RPN5|protein_coding|CODING|YDL147W|exon_IV_190925_192262)	Diploid Shuffle	Affects Function	0.04
YDL147W	RPN5	E214K	NON_SYNONYMOUS_CODING(MODERATE|MISSENSE|Gag/Aag|E214K|445|RPN5|protein_coding|CODING|YDL147W|exon_IV_190925_192262)	Diploid Shuffle	Tolerated	0.22
YDL147W	RPN5	S295G	NON_SYNONYMOUS_CODING(MODERATE|MISSENSE|Agc/Ggc|S295G|445|RPN5|protein_coding|CODING|YDL147W|exon_IV_190925_192262)	Diploid Shuffle	Tolerated	0.35
YDL147W	RPN5	A328V	NON_SYNONYMOUS_CODING(MODERATE|MISSENSE|gCa/gTa|A328V|445|RPN5|protein_coding|CODING|YDL147W|exon_IV_190925_192262)	Diploid Shuffle	Tolerated	0.56
YDL147W	RPN5	I353V	NON_SYNONYMOUS_CODING(MODERATE|MISSENSE|Att/Gtt|I353V|445|RPN5|protein_coding|CODING|YDL147W|exon_IV_190925_192262)	Diploid Shuffle	Tolerated	1
YDL147W	RPN5	Q342R	NON_SYNONYMOUS_CODING(MODERATE|MISSENSE|cAa/cGa|Q342R|445|RPN5|protein_coding|CODING|YDL147W|exon_IV_190925_192262)	Diploid Shuffle	Tolerated	1
YDL097C	RPN6	A303T	NON_SYNONYMOUS_CODING(MODERATE|MISSENSE|Gct/Act|A303T|434|RPN6|protein_coding|CODING|YDL097C|exon_IV_285391_286695)	Diploid Shuffle	Affects Function	0
YDL097C	RPN6	L377P	NON_SYNONYMOUS_CODING(MODERATE|MISSENSE|cTc/cCc|L377P|434|RPN6|protein_coding|CODING|YDL097C|exon_IV_285391_286695)	Diploid Shuffle	Affects Function	0
YDL097C	RPN6	V373L	NON_SYNONYMOUS_CODING(MODERATE|MISSENSE|Gtt/Ctt|V373L|434|RPN6|protein_coding|CODING|YDL097C|exon_IV_285391_286695)	Diploid Shuffle	Affects Function	0
YDL097C	RPN6	M265L	NON_SYNONYMOUS_CODING(MODERATE|MISSENSE|Atg/Ttg|M265L|434|RPN6|protein_coding|CODING|YDL097C|exon_IV_285391_286695)	Diploid Shuffle	Affects Function	0.01
YOR261C	RPN8	silent	SYNONYMOUS_CODING(LOW|SILENT|atT/atC|I257|338|RPN8|protein_coding|CODING|YOR261C|exon_XV_815915_816931)	Diploid Shuffle	-
YOR261C	RPN8	silent	SYNONYMOUS_CODING(LOW|SILENT|caA/caG|Q127|338|RPN8|protein_coding|CODING|YOR261C|exon_XV_815915_816931)	Diploid Shuffle	-
YOR261C	RPN8	silent	SYNONYMOUS_CODING(LOW|SILENT|caA/caG|Q142|338|RPN8|protein_coding|CODING|YOR261C|exon_XV_815915_816931)	Diploid Shuffle	-
YOR261C	RPN8	I73S	NON_SYNONYMOUS_CODING(MODERATE|MISSENSE|aTt/aGt|I73S|338|RPN8|protein_coding|CODING|YOR261C|exon_XV_815915_816931)	Diploid Shuffle	Affects Function	0.01
YOR261C	RPN8	S258P	NON_SYNONYMOUS_CODING(MODERATE|MISSENSE|Tca/Cca|S258P|338|RPN8|protein_coding|CODING|YOR261C|exon_XV_815915_816931)	Diploid Shuffle	Tolerated	0.09
YOR261C	RPN8	V275A	NON_SYNONYMOUS_CODING(MODERATE|MISSENSE|gTt/gCt|V275A|338|RPN8|protein_coding|CODING|YOR261C|exon_XV_815915_816931)	Diploid Shuffle	Tolerated	0.26
YOR261C	RPN8	K228R	NON_SYNONYMOUS_CODING(MODERATE|MISSENSE|aAg/aGg|K228R|338|RPN8|protein_coding|CODING|YOR261C|exon_XV_815915_816931)	Diploid Shuffle	Tolerated	0.4
YLR340W	RPP0	silent	SYNONYMOUS_CODING(LOW|SILENT|ccA/ccG|P180|312|RPP0|protein_coding|CODING|YLR340W|exon_XII_805887_806825)	Diploid Shuffle	-
YLR340W	RPP0	silent	SYNONYMOUS_CODING(LOW|SILENT|gaA/gaG|E151|312|RPP0|protein_coding|CODING|YLR340W|exon_XII_805887_806825)	Diploid Shuffle	-
YLR340W	RPP0	silent	SYNONYMOUS_CODING(LOW|SILENT|gcT/gcA|A291|312|RPP0|protein_coding|CODING|YLR340W|exon_XII_805887_806825)	Diploid Shuffle	-
YLR340W	RPP0	silent	SYNONYMOUS_CODING(LOW|SILENT|gtT/gtC|V210|312|RPP0|protein_coding|CODING|YLR340W|exon_XII_805887_806825)	Diploid Shuffle	-
YLR340W	RPP0	silent	SYNONYMOUS_CODING(LOW|SILENT|taC/taT|Y257|312|RPP0|protein_coding|CODING|YLR340W|exon_XII_805887_806825)	Diploid Shuffle	-
YLR340W	RPP0	I152F	NON_SYNONYMOUS_CODING(MODERATE|MISSENSE|Att/Ttt|I152F|312|RPP0|protein_coding|CODING|YLR340W|exon_XII_805887_806825)	Diploid Shuffle	Affects Function	0
YLR340W	RPP0	L52S	NON_SYNONON_SYNONYMOUS_CODING(MODERATE|MISSENSE|tTg/tCg|L52S|312|RPP0|protein_coding|CODING|YLR340W|exon_XII_805887_806825)	Diploid Shuffle	Affects Function	0
YLR340W	RPP0	Q37L	NON_SYNONON_SYNONYMOUS_CODING(MODERATE|MISSENSE|cAa/cTa|Q37L|312|RPP0|protein_coding|CODING|YLR340W|exon_XII_805887_806825)	Diploid Shuffle	Affects Function	0
YLR340W	RPP0	I251T	NON_SYNONYMOUS_CODING(MODERATE|MISSENSE|aTt/aCt|I251T|312|RPP0|protein_coding|CODING|YLR340W|exon_XII_805887_806825)	Diploid Shuffle	Affects Function	0.02
YLR340W	RPP0	K75R	NON_SYNONON_SYNONYMOUS_CODING(MODERATE|MISSENSE|aAg/aGg|K75R|312|RPP0|protein_coding|CODING|YLR340W|exon_XII_805887_806825)	Diploid Shuffle	Tolerated	0.57
YDR064W	RPS13	intronic A>G ChrIV:579751	Intron SNV	Diploid Shuffle	-
YDR064W	RPS13	intronic A>G ChrIV:579956	Intron SNV	Diploid Shuffle	-
YDR064W	RPS13	intronic A>T ChrIV:579766	Intron SNV	Diploid Shuffle	-
YDR064W	RPS13	intronic T>C ChrIV:579523	Intron SNV	Diploid Shuffle	-
YDR064W	RPS13	intronic T>C ChrIV:579602	Intron SNV	Diploid Shuffle	-
YDR064W	RPS13	K140*	STOP_GAINED(HIGH|NONSENSE|Aag/Tag|K140*|151|RPS13|protein_coding|CODING|YDR064W|exon_IV_580017_580451)	Diploid Shuffle	-
YDR064W	RPS13	silent	SYNONYMOUS_CODING(LOW|SILENT|acT/acA|T131|151|RPS13|protein_coding|CODING|YDR064W|exon_IV_580017_580451)	Diploid Shuffle	-
YDR064W	RPS13	silent	SYNONYMOUS_CODING(LOW|SILENT|gaA/gaG|E83|151|RPS13|protein_coding|CODING|YDR064W|exon_IV_580017_580451)	Diploid Shuffle	-
YDR064W	RPS13	V150A	NON_SYNONYMOUS_CODING(MODERATE|MISSENSE|gTc/gCc|V150A|151|RPS13|protein_coding|CODING|YDR064W|exon_IV_580017_580451)	Diploid Shuffle	Affects Function	0
YDR064W	RPS13	S19F	NON_SYNONYMOUS_CODING(MODERATE|MISSENSE|tCt/tTt|S19F|151|RPS13|protein_coding|CODING|YDR064W|exon_IV_580017_580451)	Diploid Shuffle	Affects Function	0.01
YDR064W	RPS13	I50V	NON_SYNONYMOUS_CODING(MODERATE|MISSENSE|Att/Gtt|I50V|151|RPS13|protein_coding|CODING|YDR064W|exon_IV_580017_580451)	Diploid Shuffle	Affects Function	0.02
YDR064W	RPS13	R121K	NON_SYNONYMOUS_CODING(MODERATE|MISSENSE|aGa/aAa|R121K|151|RPS13|protein_coding|CODING|YDR064W|exon_IV_580017_580451)	Diploid Shuffle	Tolerated	0.46
YDR394W	RPT3	silent	SYNONYMOUS_CODING(LOW|SILENT|caT/caC|H74|428|RPT3|protein_coding|CODING|YDR394W|exon_IV_1261674_1262960)	Allele Transfer	-
YDR394W	RPT3	G213S	NON_SYNONYMOUS_CODING(MODERATE|MISSENSE|Ggt/Agt|G213S|428|RPT3|protein_coding|CODING|YDR394W|exon_IV_1261674_1262960)	Allele Transfer	Affects Function	0
YDR394W	RPT3	E2G	NON_SYNONYMOUS_CODING(MODERATE|MISSENSE|gAg/gGg|E2G|428|RPT3|protein_coding|CODING|YDR394W|exon_IV_1261674_1262960)	Allele Transfer	Affects Function	0
YDR394W	RPT3	K87R	NON_SYNONYMOUS_CODING(MODERATE|MISSENSE|aAg/aGg|K87R|428|RPT3|protein_coding|CODING|YDR394W|exon_IV_1261674_1262960)	Allele Transfer	Affects Function	0.05
YKL125W	RRN3	silent	SYNONYMOUS_CODING(LOW|SILENT|ccT/ccC|P85|627|RRN3|protein_coding|CODING|YKL125W|exon_XI_207891_209774)	Allele Transfer	-
YKL125W	RRN3	silent	SYNONYMOUS_CODING(LOW|SILENT|gcA/gcG|A570|627|RRN3|protein_coding|CODING|YKL125W|exon_XI_207891_209774)	Allele Transfer	-
YKL125W	RRN3	S146G	NON_SYNONYMOUS_CODING(MODERATE|MISSENSE|Agt/Ggt|S146G|627|RRN3|protein_coding|CODING|YKL125W|exon_XI_207891_209774)	Allele Transfer	Affects Function	0
YKL125W	RRN3	S213P	NON_SYNONYMOUS_CODING(MODERATE|MISSENSE|Tca/Cca|S213P|627|RRN3|protein_coding|CODING|YKL125W|exon_XI_207891_209774)	Allele Transfer	Tolerated	0.07
YKL125W	RRN3	E261G	NON_SYNONYMOUS_CODING(MODERATE|MISSENSE|gAg/gGg|E261G|627|RRN3|protein_coding|CODING|YKL125W|exon_XI_207891_209774)	Allele Transfer	Tolerated	0.37
YKL125W	RRN3	F114S	NON_SYNONYMOUS_CODING(MODERATE|MISSENSE|tTc/tCc|F114S|627|RRN3|protein_coding|CODING|YKL125W|exon_XI_207891_209774)	Allele Transfer	Tolerated	0.67
YJL025W	RRN7	SnpEff Misaligned. Manual call: F129 Silent	STOP_GAINED(HIGH|NONSENSE|Gaa/Taa|E130*|514|RRN7|protein_coding|CODING|YJL025W|exon_X_393961_395505|WARNING_REF_IS_G_NOT_C)	Diploid Shuffle	-
YJL025W	RRN7	SnpEff Misaligned. Manual call: K142 Silent	SYNONYMOUS_CODING(LOW||Acg|T143|514|RRN7|protein_coding|CODING|YJL025W|exon_X_393961_395505|WARNING_REF_IS_A_NOT_G)	Diploid Shuffle	-
YJL025W	RRN7	SnpEff Misaligned. Manual call: L172 Silent	NON_SYNONYMOUS_CODING(MODERATE|MISSENSE|tTg/tCg|L172S|514|RRN7|protein_coding|CODING|YJL025W|exon_X_393961_395505)	Diploid Shuffle	-
YJL025W	RRN7	SnpEff Misaligned. Manual call: L60 Silent	SYNONYMOUS_CODING(LOW||cTg|L60|514|RRN7|protein_coding|CODING|YJL025W|exon_X_393961_395505|WARNING_REF_IS_T_NOT_C)	Diploid Shuffle	-
YJL025W	RRN7	SnpEff Misaligned. Manual call: S2 Silent	NON_SYNONYMOUS_CODING(MODERATE|MISSENSE|Act/Cct|T3P|514|RRN7|protein_coding|CODING|YJL025W|exon_X_393961_395505|WARNING_REF_IS_A_NOT_T)	Diploid Shuffle	-
YJL025W	RRN7	SnpEff Misaligned. Manual call: L207P	SYNONYMOUS_CODING(LOW|SILENT|ctG/ctC|L207|514|RRN7|protein_coding|CODING|YJL025W|exon_X_393961_395505|WARNING_REF_IS_G_NOT_T)	Diploid Shuffle	Affects Function	0
YJL025W	RRN7	SnpEff Misaligned. Manual call: H89Y	NON_SYNONYMOUS_CODING(MODERATE|MISSENSE|cAt/cTt|H89L|514|RRN7|protein_coding|CODING|YJL025W|exon_X_393961_395505|WARNING_REF_IS_A_NOT_C)	Diploid Shuffle	Affects Function	0.01
YJL025W	RRN7	SnpEff Misaligned. Manual call: R459C	NON_SYNONYMOUS_CODING(MODERATE|MISSENSE|cGt/cTt|R459L|514|RRN7|protein_coding|CODING|YJL025W|exon_X_393961_395505|WARNING_REF_IS_G_NOT_C)	Diploid Shuffle	Tolerated	0.05
YJL025W	RRN7	SnpEff Misaligned. Manual call: Q443L	NON_SYNONYMOUS_CODING(MODERATE|MISSENSE|caA/caT|Q443H|514|RRN7|protein_coding|CODING|YJL025W|exon_X_393961_395505)	Diploid Shuffle	Tolerated	0.1
YJL025W	RRN7	SnpEff Misaligned. Manual call: I502T	SYNONYMOUS_CODING(LOW|SILENT|atT/atC|I502|514|RRN7|protein_coding|CODING|YJL025W|exon_X_393961_395505)	Diploid Shuffle	Tolerated	0.14
YJL025W	RRN7	SnpEff Misaligned. Manual call: E401G	SYNONYMOUS_CODING(LOW||gaG|E401|514|RRN7|protein_coding|CODING|YJL025W|exon_X_393961_395505|WARNING_REF_IS_G_NOT_A)	Diploid Shuffle	Tolerated	0.27
YJL025W	RRN7	SnpEff Misaligned. Manual call: I23V	NON_SYNONYMOUS_CODING(MODERATE|MISSENSE|aTt/aGt|I23S|514|RRN7|protein_coding|CODING|YJL025W|exon_X_393961_395505|WARNING_REF_IS_T_NOT_A)	Diploid Shuffle	Tolerated	0.28
YJL025W	RRN7	SnpEff Misaligned. Manual call: F367L	NON_SYNONYMOUS_CODING(MODERATE|MISSENSE|tTc/tCc|F367S|514|RRN7|protein_coding|CODING|YJL025W|exon_X_393961_395505)	Diploid Shuffle	Tolerated	0.81
YJL025W	RRN7	SnpEff Misaligned. Manual call: Y227H	NON_SYNONYMOUS_CODING(MODERATE|MISSENSE|tAc/tCc|Y227S|514|RRN7|protein_coding|CODING|YJL025W|exon_X_393961_395505|WARNING_REF_IS_A_NOT_T)	Diploid Shuffle	Tolerated	0.93
YJL025W	RRN7	SnpEff Misaligned. Manual call: Q206R	SYNONYMOUS_CODING(LOW||caG|Q206|514|RRN7|protein_coding|CODING|YJL025W|exon_X_393961_395505|WARNING_REF_IS_G_NOT_A)	Diploid Shuffle	Tolerated	1
YHR065C	RRP3	silent	SYNONYMOUS_CODING(LOW|SILENT|aaG/aaA|K22|501|RRP3|protein_coding|CODING|YHR065C|exon_VIII_227534_229039)	Diploid Shuffle	-
YHR065C	RRP3	silent	SYNONYMOUS_CODING(LOW|SILENT|agA/agG|R475|501|RRP3|protein_coding|CODING|YHR065C|exon_VIII_227534_229039)	Diploid Shuffle	-
YHR065C	RRP3	silent	SYNONYMOUS_CODING(LOW|SILENT|gtT/gtC|V393|501|RRP3|protein_coding|CODING|YHR065C|exon_VIII_227534_229039)	Diploid Shuffle	-
YHR065C	RRP3	H352R	NON_SYNONYMOUS_CODING(MODERATE|MISSENSE|cAt/cGt|H352R|501|RRP3|protein_coding|CODING|YHR065C|exon_VIII_227534_229039)	Diploid Shuffle	Affects Function	0
YHR065C	RRP3	K226N	NON_SYNONYMOUS_CODING(MODERATE|MISSENSE|aaA/aaT|K226N|501|RRP3|protein_coding|CODING|YHR065C|exon_VIII_227534_229039)	Diploid Shuffle	Affects Function	0
YHR065C	RRP3	K451R	NON_SYNONYMOUS_CODING(MODERATE|MISSENSE|aAg/aGg|K451R|501|RRP3|protein_coding|CODING|YHR065C|exon_VIII_227534_229039)	Diploid Shuffle	Tolerated	0.08
YHR065C	RRP3	E256G	NON_SYNONYMOUS_CODING(MODERATE|MISSENSE|gAa/gGa|E256G|501|RRP3|protein_coding|CODING|YHR065C|exon_VIII_227534_229039)	Diploid Shuffle	Tolerated	0.27
YHR065C	RRP3	K484E	NON_SYNONYMOUS_CODING(MODERATE|MISSENSE|Aag/Gag|K484E|501|RRP3|protein_coding|CODING|YHR065C|exon_VIII_227534_229039)	Diploid Shuffle	Tolerated	0.41
YHR065C	RRP3	V303I	NON_SYNONYMOUS_CODING(MODERATE|MISSENSE|Gtt/Att|V303I|501|RRP3|protein_coding|CODING|YHR065C|exon_VIII_227534_229039)	Diploid Shuffle	Tolerated	1
YDR280W	RRP45	silent	SYNONYMOUS_CODING(LOW|SILENT|aaC/aaT|N291|305|RRP45|protein_coding|CODING|YDR280W|exon_IV_1020744_1021661)	Diploid Shuffle	-
YDR280W	RRP45	silent	SYNONYMOUS_CODING(LOW|SILENT|gaA/gaG|E82|305|RRP45|protein_coding|CODING|YDR280W|exon_IV_1020744_1021661)	Diploid Shuffle	-
YDR280W	RRP45	silent	SYNONYMOUS_CODING(LOW|SILENT|ggT/ggC|G212|305|RRP45|protein_coding|CODING|YDR280W|exon_IV_1020744_1021661)	Diploid Shuffle	-
YDR280W	RRP45	silent	SYNONYMOUS_CODING(LOW|SILENT|tgC/tgT|C131|305|RRP45|protein_coding|CODING|YDR280W|exon_IV_1020744_1021661)	Diploid Shuffle	-
YDR280W	RRP45	silent	SYNONYMOUS_CODING(LOW|SILENT|Ttg/Ctg|L159|305|RRP45|protein_coding|CODING|YDR280W|exon_IV_1020744_1021661)	Diploid Shuffle	-
YDR280W	RRP45	D222G	NON_SYNONYMOUS_CODING(MODERATE|MISSENSE|gAt/gGt|D222G|305|RRP45|protein_coding|CODING|YDR280W|exon_IV_1020744_1021661)	Diploid Shuffle	Affects Function	0
YDR280W	RRP45	R24G	NON_SYNONYMOUS_CODING(MODERATE|MISSENSE|Agg/Ggg|R24G|305|RRP45|protein_coding|CODING|YDR280W|exon_IV_1020744_1021661)	Diploid Shuffle	Affects Function	0
YDR280W	RRP45	R59G	NON_SYNONYMOUS_CODING(MODERATE|MISSENSE|Agg/Ggg|R59G|305|RRP45|protein_coding|CODING|YDR280W|exon_IV_1020744_1021661)	Diploid Shuffle	Affects Function	0.01
YDR280W	RRP45	I79V	NON_SYNONYMOUS_CODING(MODERATE|MISSENSE|Ata/Gta|I79V|305|RRP45|protein_coding|CODING|YDR280W|exon_IV_1020744_1021661)	Diploid Shuffle	Tolerated	0.11
YOR294W	RRS1	Silent	SYNONYMOUS_CODING(LOW|SILENT|Tta/Cta|L187|203|RRS1|protein_coding|CODING|YOR294W|exon_XV_868339_868950)	Allele Transfer	-
YOR294W	RRS1	L61P	NON_SYNONYMOUS_CODING(MODERATE|MISSENSE|cTa/cCa|L61P|203|RRS1|protein_coding|CODING|YOR294W|exon_XV_868339_868950)	Allele Transfer	Affects Function	0
YCR072C	RSA4	silent	SYNONYMOUS_CODING(LOW|SILENT|agA/agG|R432|515|RSA4|protein_coding|CODING|YCR072C|exon_III_240801_242348)	Diploid Shuffle	-
YCR072C	RSA4	silent	SYNONYMOUS_CODING(LOW|SILENT|gaA/gaG|E372|515|RSA4|protein_coding|CODING|YCR072C|exon_III_240801_242348)	Diploid Shuffle	-
YCR072C	RSA4	G218S	NON_SYNONYMOUS_CODING(MODERATE|MISSENSE|Ggt/Agt|G218S|515|RSA4|protein_coding|CODING|YCR072C|exon_III_240801_242348)	Diploid Shuffle	Affects Function	0
YCR072C	RSA4	G337D	NON_SYNONYMOUS_CODING(MODERATE|MISSENSE|gGt/gAt|G337D|515|RSA4|protein_coding|CODING|YCR072C|exon_III_240801_242348)	Diploid Shuffle	Affects Function	0
YCR072C	RSA4	Y77C	NON_SYNONYMOUS_CODING(MODERATE|MISSENSE|tAt/tGt|Y77C|515|RSA4|protein_coding|CODING|YCR072C|exon_III_240801_242348)	Diploid Shuffle	Affects Function	0
YLR033W	RSC58	silent	SYNONYMOUS_CODING(LOW|SILENT|aaA/aaG|K70|502|RSC58|protein_coding|CODING|YLR033W|exon_XII_208762_210270)	Diploid Shuffle	-
YLR033W	RSC58	silent	SYNONYMOUS_CODING(LOW|SILENT|acA/acG|T74|502|RSC58|protein_coding|CODING|YLR033W|exon_XII_208762_210270)	Diploid Shuffle	-
YLR033W	RSC58	silent	SYNONYMOUS_CODING(LOW|SILENT|atA/atT|I65|502|RSC58|protein_coding|CODING|YLR033W|exon_XII_208762_210270)	Diploid Shuffle	-
YLR033W	RSC58	I99F	NON_SYNONYMOUS_CODING(MODERATE|MISSENSE|Att/Ttt|I99F|502|RSC58|protein_coding|CODING|YLR033W|exon_XII_208762_210270)	Diploid Shuffle	Affects Function	0
YLR033W	RSC58	F476S	NON_SYNONYMOUS_CODING(MODERATE|MISSENSE|tTt/tCt|F476S|502|RSC58|protein_coding|CODING|YLR033W|exon_XII_208762_210270)	Diploid Shuffle	Affects Function	0.01
YLR033W	RSC58	N272S	NON_SYNONYMOUS_CODING(MODERATE|MISSENSE|aAt/aGt|N272S|502|RSC58|protein_coding|CODING|YLR033W|exon_XII_208762_210270)	Diploid Shuffle	Tolerated	0.09
YLR033W	RSC58	T442A	NON_SYNONYMOUS_CODING(MODERATE|MISSENSE|Act/Gct|T442A|502|RSC58|protein_coding|CODING|YLR033W|exon_XII_208762_210270)	Diploid Shuffle	Tolerated	0.13
YLR033W	RSC58	K499R	NON_SYNONYMOUS_CODING(MODERATE|MISSENSE|aAa/aGa|K499R|502|RSC58|protein_coding|CODING|YLR033W|exon_XII_208762_210270)	Diploid Shuffle	Tolerated	0.17
YLR033W	RSC58	C52R	NON_SYNONYMOUS_CODING(MODERATE|MISSENSE|Tgt/Cgt|C52R|502|RSC58|protein_coding|CODING|YLR033W|exon_XII_208762_210270)	Diploid Shuffle	Tolerated	0.34
YLR033W	RSC58	S377T	NON_SYNONYMOUS_CODING(MODERATE|MISSENSE|Tca/Aca|S377T|502|RSC58|protein_coding|CODING|YLR033W|exon_XII_208762_210270)	Diploid Shuffle	Tolerated	0.36
YCR052W	RSC6	silent	SYNONYMOUS_CODING(LOW|SILENT|gcA/gcG|A179|483|RSC6|protein_coding|CODING|YCR052W|exon_III_214990_216441)	Diploid Shuffle	-
YCR052W	RSC6	silent	SYNONYMOUS_CODING(LOW|SILENT|tcA/tcG|S148|483|RSC6|protein_coding|CODING|YCR052W|exon_III_214990_216441)	Diploid Shuffle	-
YCR052W	RSC6	silent	SYNONYMOUS_CODING(LOW|SILENT|ttA/ttG|L434|483|RSC6|protein_coding|CODING|YCR052W|exon_III_214990_216441)	Diploid Shuffle	-
YCR052W	RSC6	S85G	NON_SYNONYMOUS_CODING(MODERATE|MISSENSE|Agc/Ggc|S85G|483|RSC6|protein_coding|CODING|YCR052W|exon_III_214990_216441)	Diploid Shuffle	Affects Function	0
YCR052W	RSC6	G226C	NON_SYNONYMOUS_CODING(MODERATE|MISSENSE|Ggt/Tgt|G226C|483|RSC6|protein_coding|CODING|YCR052W|exon_III_214990_216441)	Diploid Shuffle	Affects Function	0.04
YCR052W	RSC6	G247R	NON_SYNONYMOUS_CODING(MODERATE|MISSENSE|Ggc/Cgc|G247R|483|RSC6|protein_coding|CODING|YCR052W|exon_III_214990_216441)	Diploid Shuffle	Tolerated	0.19
YCR052W	RSC6	H432R	NON_SYNONYMOUS_CODING(MODERATE|MISSENSE|cAc/cGc|H432R|483|RSC6|protein_coding|CODING|YCR052W|exon_III_214990_216441)	Diploid Shuffle	Tolerated	0.33
YCR052W	RSC6	I350V	NON_SYNONYMOUS_CODING(MODERATE|MISSENSE|Atc/Gtc|I350V|483|RSC6|protein_coding|CODING|YCR052W|exon_III_214990_216441)	Diploid Shuffle	Tolerated	0.34
YCR052W	RSC6	I355V	NON_SYNONYMOUS_CODING(MODERATE|MISSENSE|Att/Gtt|I355V|483|RSC6|protein_coding|CODING|YCR052W|exon_III_214990_216441)	Diploid Shuffle	Tolerated	0.37
YCR052W	RSC6	D171G	NON_SYNONYMOUS_CODING(MODERATE|MISSENSE|gAc/gGc|D171G|483|RSC6|protein_coding|CODING|YCR052W|exon_III_214990_216441)	Diploid Shuffle	Tolerated	0.46
YCR052W	RSC6	T361A	NON_SYNONYMOUS_CODING(MODERATE|MISSENSE|Acc/Gcc|T361A|483|RSC6|protein_coding|CODING|YCR052W|exon_III_214990_216441)	Diploid Shuffle	Tolerated	0.56
YCR052W	RSC6	N115D	NON_SYNONYMOUS_CODING(MODERATE|MISSENSE|Aac/Gac|N115D|483|RSC6|protein_coding|CODING|YCR052W|exon_III_214990_216441)	Diploid Shuffle	Tolerated	0.85
YFR005C	SAD1	silent	SYNONYMOUS_CODING(LOW|SILENT|atT/atC|I282|448|SAD1|protein_coding|CODING|YFR005C|exon_VI_154522_155868)	Allele Transfer	-
YFR005C	SAD1	L236P	NON_SYNONYMOUS_CODING(MODERATE|MISSENSE|cTt/cCt|L236P|448|SAD1|protein_coding|CODING|YFR005C|exon_VI_154522_155868)	Allele Transfer	Affects Function	0
YFR005C	SAD1	S276F	NON_SYNONYMOUS_CODING(MODERATE|MISSENSE|tCt/tTt|S276F|448|SAD1|protein_coding|CODING|YFR005C|exon_VI_154522_155868)	Allele Transfer	Affects Function	0.02
YDR180W	SCC2	silent	SYNONYMOUS_CODING(LOW|SILENT|acA/acT|T1349|1493|SCC2|protein_coding|CODING|YDR180W|exon_IV_821293_825774)	Diploid Shuffle	-
YDR180W	SCC2	silent	SYNONYMOUS_CODING(LOW|SILENT|acA/acT|T176|1493|SCC2|protein_coding|CODING|YDR180W|exon_IV_821293_825774)	Diploid Shuffle	-
YDR180W	SCC2	silent	SYNONYMOUS_CODING(LOW|SILENT|acT/acC|T169|1493|SCC2|protein_coding|CODING|YDR180W|exon_IV_821293_825774)	Diploid Shuffle	-
YDR180W	SCC2	silent	SYNONYMOUS_CODING(LOW|SILENT|caC/caT|H1489|1493|SCC2|protein_coding|CODING|YDR180W|exon_IV_821293_825774)	Diploid Shuffle	-
YDR180W	SCC2	silent	SYNONYMOUS_CODING(LOW|SILENT|ctT/ctC|L1102|1493|SCC2|protein_coding|CODING|YDR180W|exon_IV_821293_825774)	Diploid Shuffle	-
YDR180W	SCC2	silent	SYNONYMOUS_CODING(LOW|SILENT|gaA/gaG|E501|1493|SCC2|protein_coding|CODING|YDR180W|exon_IV_821293_825774)	Diploid Shuffle	-
YDR180W	SCC2	silent	SYNONYMOUS_CODING(LOW|SILENT|gaA/gaG|E613|1493|SCC2|protein_coding|CODING|YDR180W|exon_IV_821293_825774)	Diploid Shuffle	-
YDR180W	SCC2	silent	SYNONYMOUS_CODING(LOW|SILENT|gaA/gaG|E645|1493|SCC2|protein_coding|CODING|YDR180W|exon_IV_821293_825774)	Diploid Shuffle	-
YDR180W	SCC2	silent	SYNONYMOUS_CODING(LOW|SILENT|gaC/gaT|D497|1493|SCC2|protein_coding|CODING|YDR180W|exon_IV_821293_825774)	Diploid Shuffle	-
YDR180W	SCC2	silent	SYNONYMOUS_CODING(LOW|SILENT|gaG/gaA|E800|1493|SCC2|protein_coding|CODING|YDR180W|exon_IV_821293_825774)	Diploid Shuffle	-
YDR180W	SCC2	silent	SYNONYMOUS_CODING(LOW|SILENT|gcT/gcC|A202|1493|SCC2|protein_coding|CODING|YDR180W|exon_IV_821293_825774)	Diploid Shuffle	-
YDR180W	SCC2	silent	SYNONYMOUS_CODING(LOW|SILENT|ggA/ggG|G1415|1493|SCC2|protein_coding|CODING|YDR180W|exon_IV_821293_825774)	Diploid Shuffle	-
YDR180W	SCC2	silent	SYNONYMOUS_CODING(LOW|SILENT|gtA/gtG|V1056|1493|SCC2|protein_coding|CODING|YDR180W|exon_IV_821293_825774)	Diploid Shuffle	-
YDR180W	SCC2	silent	SYNONYMOUS_CODING(LOW|SILENT|gtA/gtT|V36|1493|SCC2|protein_coding|CODING|YDR180W|exon_IV_821293_825774)	Diploid Shuffle	-
YDR180W	SCC2	silent	SYNONYMOUS_CODING(LOW|SILENT|gtT/gtC|V27|1493|SCC2|protein_coding|CODING|YDR180W|exon_IV_821293_825774)	Diploid Shuffle	-
YDR180W	SCC2	silent	SYNONYMOUS_CODING(LOW|SILENT|gtT/gtC|V901|1493|SCC2|protein_coding|CODING|YDR180W|exon_IV_821293_825774)	Diploid Shuffle	-
YDR180W	SCC2	silent	SYNONYMOUS_CODING(LOW|SILENT|taC/taT|Y697|1493|SCC2|protein_coding|CODING|YDR180W|exon_IV_821293_825774)	Diploid Shuffle	-
YDR180W	SCC2	Q409L	NON_SYNONYMOUS_CODING(MODERATE|MISSENSE|cAg/cTg|Q409L|1493|SCC2|protein_coding|CODING|YDR180W|exon_IV_821293_825774)	Diploid Shuffle	Affects Function	0
YDR180W	SCC2	S299G	NON_SYNONYMOUS_CODING(MODERATE|MISSENSE|Agc/Ggc|S299G|1493|SCC2|protein_coding|CODING|YDR180W|exon_IV_821293_825774)	Diploid Shuffle	Affects Function	0.01
YDR180W	SCC2	D698G	NON_SYNONYMOUS_CODING(MODERATE|MISSENSE|gAt/gGt|D698G|1493|SCC2|protein_coding|CODING|YDR180W|exon_IV_821293_825774)	Diploid Shuffle	Affects Function	0.02
YDR180W	SCC2	L1451S	NON_SYNONYMOUS_CODING(MODERATE|MISSENSE|tTg/tCg|L1451S|1493|SCC2|protein_coding|CODING|YDR180W|exon_IV_821293_825774)	Diploid Shuffle	Tolerated	0.07
YDR180W	SCC2	M828V	NON_SYNONYMOUS_CODING(MODERATE|MISSENSE|Atg/Gtg|M828V|1493|SCC2|protein_coding|CODING|YDR180W|exon_IV_821293_825774)	Diploid Shuffle	Tolerated	0.12
YDR180W	SCC2	N516D	NON_SYNONYMOUS_CODING(MODERATE|MISSENSE|Aac/Gac|N516D|1493|SCC2|protein_coding|CODING|YDR180W|exon_IV_821293_825774)	Diploid Shuffle	Tolerated	0.21
YDR180W	SCC2	Y1044H	NON_SYNONYMOUS_CODING(MODERATE|MISSENSE|Tat/Cat|Y1044H|1493|SCC2|protein_coding|CODING|YDR180W|exon_IV_821293_825774)	Diploid Shuffle	Tolerated	0.21
YDR180W	SCC2	H1296L	NON_SYNONYMOUS_CODING(MODERATE|MISSENSE|cAt/cTt|H1296L|1493|SCC2|protein_coding|CODING|YDR180W|exon_IV_821293_825774)	Diploid Shuffle	Tolerated	0.28
YDR180W	SCC2	W249R	NON_SYNONYMOUS_CODING(MODERATE|MISSENSE|Tgg/Cgg|W249R|1493|SCC2|protein_coding|CODING|YDR180W|exon_IV_821293_825774)	Diploid Shuffle	Tolerated	0.35
YDR180W	SCC2	R83G	NON_SYNONYMOUS_CODING(MODERATE|MISSENSE|Agg/Ggg|R83G|1493|SCC2|protein_coding|CODING|YDR180W|exon_IV_821293_825774)	Diploid Shuffle	Tolerated	0.37
YDR180W	SCC2	D929G	NON_SYNONYMOUS_CODING(MODERATE|MISSENSE|gAt/gGt|D929G|1493|SCC2|protein_coding|CODING|YDR180W|exon_IV_821293_825774)	Diploid Shuffle	Tolerated	0.38
YDR180W	SCC2	I1337T	NON_SYNONYMOUS_CODING(MODERATE|MISSENSE|aTc/aCc|I1337T|1493|SCC2|protein_coding|CODING|YDR180W|exon_IV_821293_825774)	Diploid Shuffle	Tolerated	0.41
YDR180W	SCC2	S1285G	NON_SYNONYMOUS_CODING(MODERATE|MISSENSE|Agt/Ggt|S1285G|1493|SCC2|protein_coding|CODING|YDR180W|exon_IV_821293_825774)	Diploid Shuffle	Tolerated	0.42
YDR180W	SCC2	F384S	NON_SYNONYMOUS_CODING(MODERATE|MISSENSE|tTt/tCt|F384S|1493|SCC2|protein_coding|CODING|YDR180W|exon_IV_821293_825774)	Diploid Shuffle	Tolerated	0.43
YDR180W	SCC2	K262R	NON_SYNONYMOUS_CODING(MODERATE|MISSENSE|aAg/aGg|K262R|1493|SCC2|protein_coding|CODING|YDR180W|exon_IV_821293_825774)	Diploid Shuffle	Tolerated	0.5
YDR180W	SCC2	E108K	NON_SYNONYMOUS_CODING(MODERATE|MISSENSE|Gaa/Aaa|E108K|1493|SCC2|protein_coding|CODING|YDR180W|exon_IV_821293_825774)	Diploid Shuffle	Tolerated	0.52
YDR180W	SCC2	K1318R	NON_SYNONYMOUS_CODING(MODERATE|MISSENSE|aAa/aGa|K1318R|1493|SCC2|protein_coding|CODING|YDR180W|exon_IV_821293_825774)	Diploid Shuffle	Tolerated	0.59
YDR180W	SCC2	Q229L	NON_SYNONYMOUS_CODING(MODERATE|MISSENSE|cAa/cTa|Q229L|1493|SCC2|protein_coding|CODING|YDR180W|exon_IV_821293_825774)	Diploid Shuffle	Tolerated	0.6
YDR180W	SCC2	E1393D	NON_SYNONYMOUS_CODING(MODERATE|MISSENSE|gaG/gaT|E1393D|1493|SCC2|protein_coding|CODING|YDR180W|exon_IV_821293_825774)	Diploid Shuffle	Tolerated	0.61
YDR180W	SCC2	E659A	NON_SYNONYMOUS_CODING(MODERATE|MISSENSE|gAg/gCg|E659A|1493|SCC2|protein_coding|CODING|YDR180W|exon_IV_821293_825774)	Diploid Shuffle	Tolerated	0.68
YDR180W	SCC2	I469T	NON_SYNONYMOUS_CODING(MODERATE|MISSENSE|aTt/aCt|I469T|1493|SCC2|protein_coding|CODING|YDR180W|exon_IV_821293_825774)	Diploid Shuffle	Tolerated	0.76
YDR180W	SCC2	P699L	NON_SYNONYMOUS_CODING(MODERATE|MISSENSE|cCa/cTa|P699L|1493|SCC2|protein_coding|CODING|YDR180W|exon_IV_821293_825774)	Diploid Shuffle	Tolerated	0.76
YDR180W	SCC2	N159K	NON_SYNONYMOUS_CODING(MODERATE|MISSENSE|aaC/aaG|N159K|1493|SCC2|protein_coding|CODING|YDR180W|exon_IV_821293_825774)	Diploid Shuffle	Tolerated	0.83
YER147C	SCC4	silent	SYNONYMOUS_CODING(LOW|SILENT|ctT/ctC|L8|624|SCC4|protein_coding|CODING|YER147C|exon_V_462963_464837)	Diploid Shuffle	-
YER147C	SCC4	silent	SYNONYMOUS_CODING(LOW|SILENT|gcG/gcA|A442|624|SCC4|protein_coding|CODING|YER147C|exon_V_462963_464837)	Diploid Shuffle	-
YER147C	SCC4	silent	SYNONYMOUS_CODING(LOW|SILENT|gtG/gtA|V397|624|SCC4|protein_coding|CODING|YER147C|exon_V_462963_464837)	Diploid Shuffle	-
YER147C	SCC4	silent	SYNONYMOUS_CODING(LOW|SILENT|tcA/tcG|S355|624|SCC4|protein_coding|CODING|YER147C|exon_V_462963_464837)	Diploid Shuffle	-
YER147C	SCC4	silent	SYNONYMOUS_CODING(LOW|SILENT|ttC/ttT|F478|624|SCC4|protein_coding|CODING|YER147C|exon_V_462963_464837)	Diploid Shuffle	-
YER147C	SCC4	M72T	NON_SYNONYMOUS_CODING(MODERATE|MISSENSE|aTg/aCg|M72T|624|SCC4|protein_coding|CODING|YER147C|exon_V_462963_464837)	Diploid Shuffle	Affects Function	0
YER147C	SCC4	C571Y	NON_SYNONYMOUS_CODING(MODERATE|MISSENSE|tGt/tAt|C571Y|624|SCC4|protein_coding|CODING|YER147C|exon_V_462963_464837)	Diploid Shuffle	Affects Function	0.01
YER147C	SCC4	A402V	NON_SYNONYMOUS_CODING(MODERATE|MISSENSE|gCc/gTc|A402V|624|SCC4|protein_coding|CODING|YER147C|exon_V_462963_464837)	Diploid Shuffle	Tolerated	0.11
YER147C	SCC4	T417M	NON_SYNONYMOUS_CODING(MODERATE|MISSENSE|aCg/aTg|T417M|624|SCC4|protein_coding|CODING|YER147C|exon_V_462963_464837)	Diploid Shuffle	Tolerated	0.24
YER147C	SCC4	E108V	NON_SYNONYMOUS_CODING(MODERATE|MISSENSE|gAa/gTa|E108V|624|SCC4|protein_coding|CODING|YER147C|exon_V_462963_464837)	Diploid Shuffle	Tolerated	0.31
YER147C	SCC4	E414D	NON_SYNONYMOUS_CODING(MODERATE|MISSENSE|gaA/gaT|E414D|624|SCC4|protein_coding|CODING|YER147C|exon_V_462963_464837)	Diploid Shuffle	Tolerated	0.56
YER147C	SCC4	V382L	NON_SYNONYMOUS_CODING(MODERATE|MISSENSE|Gta/Cta|V382L|624|SCC4|protein_coding|CODING|YER147C|exon_V_462963_464837)	Diploid Shuffle	Tolerated	0.64
YER147C	SCC4	N29S	NON_SYNONYMOUS_CODING(MODERATE|MISSENSE|aAt/aGt|N29S|624|SCC4|protein_coding|CODING|YER147C|exon_V_462963_464837)	Diploid Shuffle	Tolerated	0.81
YER147C	SCC4	G275S	NON_SYNONYMOUS_CODING(MODERATE|MISSENSE|Ggt/Agt|G275S|624|SCC4|protein_coding|CODING|YER147C|exon_V_462963_464837)	Diploid Shuffle	Tolerated	0.87
YGL011C	SCL1	silent	SYNONYMOUS_CODING(LOW|SILENT|gaA/gaG|E224|252|SCL1|protein_coding|CODING|YGL011C|exon_VII_474494_475252)	Diploid Shuffle	-
YGL011C	SCL1	silent	SYNONYMOUS_CODING(LOW|SILENT|gcT/gcC|A4|252|SCL1|protein_coding|CODING|YGL011C|exon_VII_474494_475252)	Diploid Shuffle	-
YGL011C	SCL1	silent	SYNONYMOUS_CODING(LOW|SILENT|taT/taC|Y110|252|SCL1|protein_coding|CODING|YGL011C|exon_VII_474494_475252)	Diploid Shuffle	-
YGL011C	SCL1	silent	SYNONYMOUS_CODING(LOW|SILENT|ttT/ttC|F205|252|SCL1|protein_coding|CODING|YGL011C|exon_VII_474494_475252)	Diploid Shuffle	-
YGL011C	SCL1	Y30C	NON_SYNONYMOUS_CODING(MODERATE|MISSENSE|tAt/tGt|Y30C|252|SCL1|protein_coding|CODING|YGL011C|exon_VII_474494_475252)	Diploid Shuffle	Affects Function	0
YGL011C	SCL1	A94T	NON_SYNONYMOUS_CODING(MODERATE|MISSENSE|Gcc/Acc|A94T|252|SCL1|protein_coding|CODING|YGL011C|exon_VII_474494_475252)	Diploid Shuffle	Affects Function	0.01
YGL011C	SCL1	N41S	NON_SYNONYMOUS_CODING(MODERATE|MISSENSE|aAc/aGc|N41S|252|SCL1|protein_coding|CODING|YGL011C|exon_VII_474494_475252)	Diploid Shuffle	Affects Function	0.01
YGL011C	SCL1	A31T	NON_SYNONYMOUS_CODING(MODERATE|MISSENSE|Gcc/Acc|A31T|252|SCL1|protein_coding|CODING|YGL011C|exon_VII_474494_475252)	Diploid Shuffle	Affects Function	0.03
YGR245C	SDA1	silent	SYNONYMOUS_CODING(LOW|SILENT|aaT/aaC|N194|767|SDA1|protein_coding|CODING|YGR245C|exon_VII_979770_982073)	Allele Transfer	-
YGR245C	SDA1	silent	SYNONYMOUS_CODING(LOW|SILENT|aaT/aaC|N197|767|SDA1|protein_coding|CODING|YGR245C|exon_VII_979770_982073)	Allele Transfer	-
YGR245C	SDA1	silent	SYNONYMOUS_CODING(LOW|SILENT|gaA/gaG|E594|767|SDA1|protein_coding|CODING|YGR245C|exon_VII_979770_982073)	Allele Transfer	-
YGR245C	SDA1	silent	SYNONYMOUS_CODING(LOW|SILENT|tcC/tcT|S217|767|SDA1|protein_coding|CODING|YGR245C|exon_VII_979770_982073)	Allele Transfer	-
YGR245C	SDA1	silent	SYNONYMOUS_CODING(LOW|SILENT|tcT/tcG|S258|767|SDA1|protein_coding|CODING|YGR245C|exon_VII_979770_982073)	Allele Transfer	-
YGR245C	SDA1	silent	SYNONYMOUS_CODING(LOW|SILENT|Tta/Cta|L249|767|SDA1|protein_coding|CODING|YGR245C|exon_VII_979770_982073)	Allele Transfer	-
YGR245C	SDA1	silent	SYNONYMOUS_CODING(LOW|SILENT|ttG/ttA|L485|767|SDA1|protein_coding|CODING|YGR245C|exon_VII_979770_982073)	Allele Transfer	-
YGR245C	SDA1	A408T	NON_SYNONYMOUS_CODING(MODERATE|MISSENSE|Gcc/Acc|A408T|767|SDA1|protein_coding|CODING|YGR245C|exon_VII_979770_982073)	Allele Transfer	Affects Function	0
YGR245C	SDA1	D213G	NON_SYNONYMOUS_CODING(MODERATE|MISSENSE|gAt/gGt|D213G|767|SDA1|protein_coding|CODING|YGR245C|exon_VII_979770_982073)	Allele Transfer	Affects Function	0
YGR245C	SDA1	S372P	NON_SYNONYMOUS_CODING(MODERATE|MISSENSE|Tca/Cca|S372P|767|SDA1|protein_coding|CODING|YGR245C|exon_VII_979770_982073)	Allele Transfer	Affects Function	0
YGR245C	SDA1	G320R	NON_SYNONYMOUS_CODING(MODERATE|MISSENSE|Gga/Aga|G320R|767|SDA1|protein_coding|CODING|YGR245C|exon_VII_979770_982073)	Allele Transfer	Tolerated	0.08
YGR245C	SDA1	R738G	NON_SYNONYMOUS_CODING(MODERATE|MISSENSE|Aga/Gga|R738G|767|SDA1|protein_coding|CODING|YGR245C|exon_VII_979770_982073)	Allele Transfer	Tolerated	0.08
YGR245C	SDA1	T721S	NON_SYNONYMOUS_CODING(MODERATE|MISSENSE|aCc/aGc|T721S|767|SDA1|protein_coding|CODING|YGR245C|exon_VII_979770_982073)	Allele Transfer	Tolerated	0.14
YGR245C	SDA1	K178Q	NON_SYNONYMOUS_CODING(MODERATE|MISSENSE|Aaa/Caa|K178Q|767|SDA1|protein_coding|CODING|YGR245C|exon_VII_979770_982073)	Allele Transfer	Tolerated	0.54
YLR022C	SDO1	F142L	NON_SYNONYMOUS_CODING(MODERATE|MISSENSE|Ttc/Ctc|F142L|250|SDO1|protein_coding|CODING|YLR022C|exon_XII_184173_184925)	Diploid Shuffle	Affects Function	0.03
YLR022C	SDO1	K135R	NON_SYNONYMOUS_CODING(MODERATE|MISSENSE|aAa/aGa|K135R|250|SDO1|protein_coding|CODING|YLR022C|exon_XII_184173_184925)	Diploid Shuffle	Affects Function	0.04
YLR022C	SDO1	T213I	NON_SYNONYMOUS_CODING(MODERATE|MISSENSE|aCa/aTa|T213I|250|SDO1|protein_coding|CODING|YLR022C|exon_XII_184173_184925)	Diploid Shuffle	Affects Function	0.04
YKL193C	SDS22	F285S	NON_SYNONYMOUS_CODING(MODERATE|MISSENSE|tTt/tCt|F285S|338|SDS22|protein_coding|CODING|YKL193C|exon_XI_78871_79887)	Allele Transfer	Affects Function	0
YDR164C	SEC1	silent	SYNONYMOUS_CODING(LOW|SILENT|acT/acC|T459|724|SEC1|protein_coding|CODING|YDR164C|exon_IV_782039_784213)	Allele Transfer	-
YDR164C	SEC1	G443E	NON_SYNONYMOUS_CODING(MODERATE|MISSENSE|gGa/gAa|G443E|724|SEC1|protein_coding|CODING|YDR164C|exon_IV_782039_784213)	Allele Transfer	Affects Function	0
YDR164C	SEC1	D504G	NON_SYNONYMOUS_CODING(MODERATE|MISSENSE|gAt/gGt|D504G|724|SEC1|protein_coding|CODING|YDR164C|exon_IV_782039_784213)	Allele Transfer	Tolerated	0.25
YIR022W	SEC11	G67D	NON_SYNONYMOUS_CODING(MODERATE|MISSENSE|gGt/gAt|G67D|167|SEC11|protein_coding|CODING|YIR022W|exon_IX_398730_399233)	Allele Transfer	Affects Function	0
YGL233W	SEC15	G836*	STOP_GAINED(HIGH|NONSENSE|Gga/Tga|G836*|910|SEC15|protein_coding|CODING|YGL233W|exon_VII_59122_61854)	Allele Transfer	-
YGL233W	SEC15	silent	SYNONYMOUS_CODING(LOW|SILENT|acA/acG|T384|910|SEC15|protein_coding|CODING|YGL233W|exon_VII_59122_61854)	Allele Transfer	-
YGL233W	SEC15	silent	SYNONYMOUS_CODING(LOW|SILENT|acA/acG|T39|910|SEC15|protein_coding|CODING|YGL233W|exon_VII_59122_61854)	Allele Transfer	-
YGL233W	SEC15	silent	SYNONYMOUS_CODING(LOW|SILENT|gaA/gaG|E476|910|SEC15|protein_coding|CODING|YGL233W|exon_VII_59122_61854)	Allele Transfer	-
YGL233W	SEC15	silent	SYNONYMOUS_CODING(LOW|SILENT|tcG/tcA|S817|910|SEC15|protein_coding|CODING|YGL233W|exon_VII_59122_61854)	Allele Transfer	-
YGL233W	SEC15	R274G	NON_SYNONYMOUS_CODING(MODERATE|MISSENSE|Aga/Gga|R274G|910|SEC15|protein_coding|CODING|YGL233W|exon_VII_59122_61854)	Allele Transfer	Affects Function	0
YGL233W	SEC15	L417P	NON_SYNONYMOUS_CODING(MODERATE|MISSENSE|cTc/cCc|L417P|910|SEC15|protein_coding|CODING|YGL233W|exon_VII_59122_61854)	Allele Transfer	Tolerated	0.15
YGL233W	SEC15	T425A	NON_SYNONYMOUS_CODING(MODERATE|MISSENSE|Aca/Gca|T425A|910|SEC15|protein_coding|CODING|YGL233W|exon_VII_59122_61854)	Allele Transfer	Tolerated	0.38
YGL233W	SEC15	K411R	NON_SYNONYMOUS_CODING(MODERATE|MISSENSE|aAa/aGa|K411R|910|SEC15|protein_coding|CODING|YGL233W|exon_VII_59122_61854)	Allele Transfer	Tolerated	0.8
YBR080C	SEC18	silent	SYNONYMOUS_CODING(LOW|SILENT|caA/caG|Q384|758|SEC18|protein_coding|CODING|YBR080C|exon_II_398608_400884)	Allele Transfer	-
YBR080C	SEC18	silent	SYNONYMOUS_CODING(LOW|SILENT|gaT/gaC|D743|758|SEC18|protein_coding|CODING|YBR080C|exon_II_398608_400884)	Allele Transfer	-
YBR080C	SEC18	G89D	NON_SYNONYMOUS_CODING(MODERATE|MISSENSE|gGt/gAt|G89D|758|SEC18|protein_coding|CODING|YBR080C|exon_II_398608_400884)	Allele Transfer	Affects Function	0
YNL272C	SEC2	Silent	SYNONYMOUS_CODING(LOW|SILENT|taC/taT|Y59|759|SEC2|protein_coding|CODING|YNL272C|exon_XIV_126805_129084)	Allele Transfer	-
YNL272C	SEC2	W398*	STOP_GAINED(HIGH|NONSENSE|tgG/tgA|W398*|759|SEC2|protein_coding|CODING|YNL272C|exon_XIV_126805_129084)	Allele Transfer	-
YNL272C	SEC2	L372S	NON_SYNONYMOUS_CODING(MODERATE|MISSENSE|tTg/tCg|L372S|759|SEC2|protein_coding|CODING|YNL272C|exon_XIV_126805_129084)	Allele Transfer	Affects Function	0
YNL272C	SEC2	Q528R	NON_SYNONYMOUS_CODING(MODERATE|MISSENSE|cAg/cGg|Q528R|759|SEC2|protein_coding|CODING|YNL272C|exon_XIV_126805_129084)	Allele Transfer	Tolerated	0.49
YIL109C	SEC24	silent	SYNONYMOUS_CODING(LOW|SILENT|Cta/Tta|L820|926|SEC24|protein_coding|CODING|YIL109C|exon_IX_157382_160162)	Allele Transfer	-
YIL109C	SEC24	silent	SYNONYMOUS_CODING(LOW|SILENT|gcA/gcG|A510|926|SEC24|protein_coding|CODING|YIL109C|exon_IX_157382_160162)	Allele Transfer	-
YIL109C	SEC24	S313F	NON_SYNONYMOUS_CODING(MODERATE|MISSENSE|tCc/tTc|S313F|926|SEC24|protein_coding|CODING|YIL109C|exon_IX_157382_160162)	Allele Transfer	Affects Function	0
YER008C	SEC3	Q772*	STOP_GAINED(HIGH|NONSENSE|Caa/Taa|Q772*|1336|SEC3|protein_coding|CODING|YER008C|exon_V_167807_171817)	Allele Transfer	-
YER008C	SEC3	silent	SYNONYMOUS_CODING(LOW|SILENT|agT/agC|S534|1336|SEC3|protein_coding|CODING|YER008C|exon_V_167807_171817)	Allele Transfer	-
YER008C	SEC3	silent	SYNONYMOUS_CODING(LOW|SILENT|tcT/tcC|S256|1336|SEC3|protein_coding|CODING|YER008C|exon_V_167807_171817)	Allele Transfer	-
YER008C	SEC3	S700G	NON_SYNONYMOUS_CODING(MODERATE|MISSENSE|Agc/Ggc|S700G|1336|SEC3|protein_coding|CODING|YER008C|exon_V_167807_171817)	Allele Transfer	Tolerated	0.4
YER008C	SEC3	Q935R	NON_SYNONYMOUS_CODING(MODERATE|MISSENSE|cAa/cGa|Q935R|1336|SEC3|protein_coding|CODING|YER008C|exon_V_167807_171817)	Allele Transfer	Tolerated	0.46
YER008C	SEC3	N326D	NON_SYNONYMOUS_CODING(MODERATE|MISSENSE|Aat/Gat|N326D|1336|SEC3|protein_coding|CODING|YER008C|exon_V_167807_171817)	Allele Transfer	Tolerated	0.62
YER008C	SEC3	S895G	NON_SYNONYMOUS_CODING(MODERATE|MISSENSE|Agc/Ggc|S895G|1336|SEC3|protein_coding|CODING|YER008C|exon_V_167807_171817)	Allele Transfer	Tolerated	0.68
YLR440C	SEC39	silent	SYNONYMOUS_CODING(LOW|SILENT|gaA/gaG|E408|709|SEC39|protein_coding|CODING|YLR440C|exon_XII_1015565_1017694)	Diploid Shuffle	-
YLR440C	SEC39	silent	SYNONYMOUS_CODING(LOW|SILENT|Tta/Cta|L218|709|SEC39|protein_coding|CODING|YLR440C|exon_XII_1015565_1017694)	Diploid Shuffle	-
YLR440C	SEC39	F194S	NON_SYNONYMOUS_CODING(MODERATE|MISSENSE|tTt/tCt|F194S|709|SEC39|protein_coding|CODING|YLR440C|exon_XII_1015565_1017694)	Diploid Shuffle	Affects Function	0.01
YLR440C	SEC39	M188I	NON_SYNONYMOUS_CODING(MODERATE|MISSENSE|atG/atA|M188I|709|SEC39|protein_coding|CODING|YLR440C|exon_XII_1015565_1017694)	Diploid Shuffle	Tolerated	0.1
YLR440C	SEC39	S360P	NON_SYNONYMOUS_CODING(MODERATE|MISSENSE|Tct/Cct|S360P|709|SEC39|protein_coding|CODING|YLR440C|exon_XII_1015565_1017694)	Diploid Shuffle	Tolerated	0.26
YLR440C	SEC39	S98P	NON_SYNONYMOUS_CODING(MODERATE|MISSENSE|Tcg/Ccg|S98P|709|SEC39|protein_coding|CODING|YLR440C|exon_XII_1015565_1017694)	Diploid Shuffle	Tolerated	0.28
YLR440C	SEC39	F619L	NON_SYNONYMOUS_CODING(MODERATE|MISSENSE|Ttt/Ctt|F619L|709|SEC39|protein_coding|CODING|YLR440C|exon_XII_1015565_1017694)	Diploid Shuffle	Tolerated	0.39
YLR440C	SEC39	I90L	NON_SYNONYMOUS_CODING(MODERATE|MISSENSE|Att/Ctt|I90L|709|SEC39|protein_coding|CODING|YLR440C|exon_XII_1015565_1017694)	Diploid Shuffle	Tolerated	0.41
YLR440C	SEC39	I210T	NON_SYNONYMOUS_CODING(MODERATE|MISSENSE|aTa/aCa|I210T|709|SEC39|protein_coding|CODING|YLR440C|exon_XII_1015565_1017694)	Diploid Shuffle	Tolerated	0.47
YLR440C	SEC39	K594R	NON_SYNONYMOUS_CODING(MODERATE|MISSENSE|aAg/aGg|K594R|709|SEC39|protein_coding|CODING|YLR440C|exon_XII_1015565_1017694)	Diploid Shuffle	Tolerated	0.53
YLR440C	SEC39	N113S	NON_SYNONYMOUS_CODING(MODERATE|MISSENSE|aAt/aGt|N113S|709|SEC39|protein_coding|CODING|YLR440C|exon_XII_1015565_1017694)	Diploid Shuffle	Tolerated	0.77
YLR440C	SEC39	K152E	NON_SYNONYMOUS_CODING(MODERATE|MISSENSE|Aaa/Gaa|K152E|709|SEC39|protein_coding|CODING|YLR440C|exon_XII_1015565_1017694)	Diploid Shuffle	Tolerated	1
YFL005W	SEC4	S212*	STOP_GAINED(HIGH|NONSENSE|tCa/tAa|S212*|215|SEC4|protein_coding|CODING|YFL005W|exon_VI_130329_130976)	Allele Transfer	-
YFL005W	SEC4	G147D	NON_SYNONYMOUS_CODING(MODERATE|MISSENSE|gGt/gAt|G147D|215|SEC4|protein_coding|CODING|YFL005W|exon_VI_130329_130976)	Allele Transfer	Affects Function	0
YMR013C	SEC59	G420D	NON_SYNONYMOUS_CODING(MODERATE|MISSENSE|gGt/gAt|G420D|519|SEC59|protein_coding|CODING|YMR013C|exon_XIII_295178_296737)	Allele Transfer	Affects Function	0
YIL068C	SEC6	L633P	NON_SYNONYMOUS_CODING(MODERATE|MISSENSE|cTa/cCa|L633P|805|SEC6|protein_coding|CODING|YIL068C|exon_IX_233054_235471)	Allele Transfer	Affects Function	0.01
YIL068C	SEC6	K486R	NON_SYNONYMOUS_CODING(MODERATE|MISSENSE|aAa/aGa|K486R|805|SEC6|protein_coding|CODING|YIL068C|exon_IX_233054_235471)	Allele Transfer	Tolerated	0.48
YLR105C	SEN2	F300C	NON_SYNONYMOUS_CODING(MODERATE|MISSENSE|tTt/tGt|F300C|377|SEN2|protein_coding|CODING|YLR105C|exon_XII_347048_348181)	Allele Transfer	Affects Function	0
YLR105C	SEN2	L220P	NON_SYNONYMOUS_CODING(MODERATE|MISSENSE|cTa/cCa|L220P|377|SEN2|protein_coding|CODING|YLR105C|exon_XII_347048_348181)	Allele Transfer	Affects Function	0
YLR105C	SEN2	Q134R	NON_SYNONYMOUS_CODING(MODERATE|MISSENSE|cAa/cGa|Q134R|377|SEN2|protein_coding|CODING|YLR105C|exon_XII_347048_348181)	Allele Transfer	Tolerated	0.07
YLR105C	SEN2	M72I	NON_SYNONYMOUS_CODING(MODERATE|MISSENSE|atG/atA|M72I|377|SEN2|protein_coding|CODING|YLR105C|exon_XII_347048_348181)	Allele Transfer	Tolerated	1
YLL003W	SFI1	silent	SYNONYMOUS_CODING(LOW|SILENT|acA/acG|T866|946|SFI1|protein_coding|CODING|YLL003W|exon_XII_143200_146040)	Allele Transfer	-
YLL003W	SFI1	silent	SYNONYMOUS_CODING(LOW|SILENT|cgC/cgG|R153|946|SFI1|protein_coding|CODING|YLL003W|exon_XII_143200_146040)	Allele Transfer	-
YLL003W	SFI1	silent	SYNONYMOUS_CODING(LOW|SILENT|gaA/gaG|E393|946|SFI1|protein_coding|CODING|YLL003W|exon_XII_143200_146040)	Allele Transfer	-
YLL003W	SFI1	silent	SYNONYMOUS_CODING(LOW|SILENT|gaT/gaC|D84|946|SFI1|protein_coding|CODING|YLL003W|exon_XII_143200_146040)	Allele Transfer	-
YLL003W	SFI1	silent	SYNONYMOUS_CODING(LOW|SILENT|gcA/gcG|A228|946|SFI1|protein_coding|CODING|YLL003W|exon_XII_143200_146040)	Allele Transfer	-
YLL003W	SFI1	silent	SYNONYMOUS_CODING(LOW|SILENT|tcC/tcT|S860|946|SFI1|protein_coding|CODING|YLL003W|exon_XII_143200_146040)	Allele Transfer	-
YLL003W	SFI1	P185T	NON_SYNONYMOUS_CODING(MODERATE|MISSENSE|Cct/Act|P185T|946|SFI1|protein_coding|CODING|YLL003W|exon_XII_143200_146040)	Allele Transfer	Affects Function	0.02
YLL003W	SFI1	L96P	NON_SYNONYMOUS_CODING(MODERATE|MISSENSE|cTt/cCt|L96P|946|SFI1|protein_coding|CODING|YLL003W|exon_XII_143200_146040)	Allele Transfer	Tolerated	0.29
YLL003W	SFI1	E935G	NON_SYNONYMOUS_CODING(MODERATE|MISSENSE|gAg/gGg|E935G|946|SFI1|protein_coding|CODING|YLL003W|exon_XII_143200_146040)	Allele Transfer	Tolerated	0.32
YLL003W	SFI1	V623I	NON_SYNONYMOUS_CODING(MODERATE|MISSENSE|Gta/Ata|V623I|946|SFI1|protein_coding|CODING|YLL003W|exon_XII_143200_146040)	Allele Transfer	Tolerated	0.44
YLL003W	SFI1	N218D	NON_SYNONYMOUS_CODING(MODERATE|MISSENSE|Aat/Gat|N218D|946|SFI1|protein_coding|CODING|YLL003W|exon_XII_143200_146040)	Allele Transfer	Tolerated	0.51
YLL003W	SFI1	N554D	NON_SYNONYMOUS_CODING(MODERATE|MISSENSE|Aat/Gat|N554D|946|SFI1|protein_coding|CODING|YLL003W|exon_XII_143200_146040)	Allele Transfer	Tolerated	0.51
YLL003W	SFI1	G541D	NON_SYNONYMOUS_CODING(MODERATE|MISSENSE|gGt/gAt|G541D|946|SFI1|protein_coding|CODING|YLL003W|exon_XII_143200_146040)	Allele Transfer	Tolerated	0.62
YLL003W	SFI1	F71L	NON_SYNONYMOUS_CODING(MODERATE|MISSENSE|Ttc/Ctc|F71L|946|SFI1|protein_coding|CODING|YLL003W|exon_XII_143200_146040)	Allele Transfer	Tolerated	0.64
YLL003W	SFI1	L278F	NON_SYNONYMOUS_CODING(MODERATE|MISSENSE|Ctt/Ttt|L278F|946|SFI1|protein_coding|CODING|YLL003W|exon_XII_143200_146040)	Allele Transfer	Tolerated	0.71
YLL003W	SFI1	D242A	NON_SYNONYMOUS_CODING(MODERATE|MISSENSE|gAt/gCt|D242A|946|SFI1|protein_coding|CODING|YLL003W|exon_XII_143200_146040)	Allele Transfer	Tolerated	0.77
YLL003W	SFI1	N425D	NON_SYNONYMOUS_CODING(MODERATE|MISSENSE|Aat/Gat|N425D|946|SFI1|protein_coding|CODING|YLL003W|exon_XII_143200_146040)	Allele Transfer	Tolerated	1
YIL104C	SHQ1	silent	SYNONYMOUS_CODING(LOW|SILENT|tcT/tcC|S289|507|SHQ1|protein_coding|CODING|YIL104C|exon_IX_169979_171502)	Diploid Shuffle	-
YIL104C	SHQ1	E444V	NON_SYNONYMOUS_CODING(MODERATE|MISSENSE|gAg/gTg|E444V|507|SHQ1|protein_coding|CODING|YIL104C|exon_IX_169979_171502)	Diploid Shuffle	Affects Function	0.01
YIL104C	SHQ1	E476V	NON_SYNONYMOUS_CODING(MODERATE|MISSENSE|gAa/gTa|E476V|507|SHQ1|protein_coding|CODING|YIL104C|exon_IX_169979_171502)	Diploid Shuffle	Tolerated	0.14
YNL007C	SIS1	SnpEff Misaligned. Manual call: A110 silent	NON_SYNONYMOUS_CODING(MODERATE|MISSENSE|Ttc/Ctc|F112L|352|SIS1|protein_coding|CODING|YNL007C|exon_XIV_618510_619568)	Diploid Shuffle	-
YNL007C	SIS1	SnpEff Misaligned. Manual call: G80 silent	SYNONYMOUS_CODING(LOW||Cct|P81|352|SIS1|protein_coding|CODING|YNL007C|exon_XIV_618510_619568|WARNING_REF_IS_G_NOT_A)	Diploid Shuffle	-
YNL007C	SIS1	SnpEff Misaligned. Manual call: K28 silent	SYNONYMOUS_CODING(LOW||Gca|A29|352|SIS1|protein_coding|CODING|YNL007C|exon_XIV_618510_619568|WARNING_REF_IS_C_NOT_T)	Diploid Shuffle	-
YNL007C	SIS1	SnpEff Misaligned. Manual call: D192G	NON_SYNONYMOUS_CODING(MODERATE|MISSENSE|gaT/gaG|D192E|352|SIS1|protein_coding|CODING|YNL007C|exon_XIV_618510_619568|WARNING_REF_IS_A_NOT_T)	Diploid Shuffle	Affects Function	0
YNL007C	SIS1	SnpEff Misaligned. Manual call: H258L	SYNONYMOUS_CODING(LOW||caT|H258|352|SIS1|protein_coding|CODING|YNL007C|exon_XIV_618510_619568|WARNING_REF_IS_A_NOT_T)	Diploid Shuffle	Affects Function	0
YNL007C	SIS1	SnpEff Misaligned. Manual call: L7P	SYNONYMOUS_CODING(LOW|SILENT|ctT/ctC|L7|352|SIS1|protein_coding|CODING|YNL007C|exon_XIV_618510_619568)	Diploid Shuffle	Affects Function	0
YNL007C	SIS1	SnpEff Misaligned. Manual call: E19G	SYNONYMOUS_CODING(LOW||gaG|E19|352|SIS1|protein_coding|CODING|YNL007C|exon_XIV_618510_619568|WARNING_REF_IS_C_NOT_T)	Diploid Shuffle	Affects Function	0.01
YNL007C	SIS1	SnpEff Misaligned. Manual call: Q304R	SYNONYMOUS_CODING(LOW|SILENT|caA/caG|Q304|352|SIS1|protein_coding|CODING|YNL007C|exon_XIV_618510_619568)	Diploid Shuffle	Affects Function	0.01
YNL007C	SIS1	SnpEff Misaligned. Manual call: Q117R	SYNONYMOUS_CODING(LOW|SILENT|caA/caG|Q117|352|SIS1|protein_coding|CODING|YNL007C|exon_XIV_618510_619568)	Diploid Shuffle	Tolerated	0.22
YNL007C	SIS1	SnpEff Misaligned. Manual call: V330I	NON_SYNONYMOUS_CODING(MODERATE|MISSENSE|gTa/gAa|V330E|352|SIS1|protein_coding|CODING|YNL007C|exon_XIV_618510_619568|WARNING_REF_IS_A_NOT_C)	Diploid Shuffle	Tolerated	0.67
YNL007C	SIS1	SnpEff Misaligned. Manual call: N341T	SYNONYMOUS_CODING(LOW||aaC|N341|352|SIS1|protein_coding|CODING|YNL007C|exon_XIV_618510_619568|WARNING_REF_IS_G_NOT_T)	Diploid Shuffle	Tolerated	1
YDR328C	SKP1	I172N	Validated in IGV, not called by SnpEff	Allele Transfer	Affects Function	0
YGL113W	SLD3	silent	SYNONYMOUS_CODING(LOW|SILENT|aaA/aaG|K299|668|SLD3|protein_coding|CODING|YGL113W|exon_VII_295935_297941)	Diploid Shuffle	-
YGL113W	SLD3	silent	SYNONYMOUS_CODING(LOW|SILENT|aaA/aaG|K481|668|SLD3|protein_coding|CODING|YGL113W|exon_VII_295935_297941)	Diploid Shuffle	-
YGL113W	SLD3	silent	SYNONYMOUS_CODING(LOW|SILENT|aaT/aaC|N395|668|SLD3|protein_coding|CODING|YGL113W|exon_VII_295935_297941)	Diploid Shuffle	-
YGL113W	SLD3	silent	SYNONYMOUS_CODING(LOW|SILENT|ccC/ccA|P486|668|SLD3|protein_coding|CODING|YGL113W|exon_VII_295935_297941)	Diploid Shuffle	-
YGL113W	SLD3	silent	SYNONYMOUS_CODING(LOW|SILENT|gcA/gcC|A562|668|SLD3|protein_coding|CODING|YGL113W|exon_VII_295935_297941)	Diploid Shuffle	-
YGL113W	SLD3	silent	SYNONYMOUS_CODING(LOW|SILENT|gtA/gtG|V437|668|SLD3|protein_coding|CODING|YGL113W|exon_VII_295935_297941)	Diploid Shuffle	-
YGL113W	SLD3	silent	SYNONYMOUS_CODING(LOW|SILENT|tcA/tcT|S155|668|SLD3|protein_coding|CODING|YGL113W|exon_VII_295935_297941)	Diploid Shuffle	-
YGL113W	SLD3	silent	SYNONYMOUS_CODING(LOW|SILENT|ttA/ttG|L662|668|SLD3|protein_coding|CODING|YGL113W|exon_VII_295935_297941)	Diploid Shuffle	-
YGL113W	SLD3	L417P	NON_SYNONYMOUS_CODING(MODERATE|MISSENSE|cTc/cCc|L417P|668|SLD3|protein_coding|CODING|YGL113W|exon_VII_295935_297941)	Diploid Shuffle	Affects Function	0
YGL113W	SLD3	V32A	NON_SYNONYMOUS_CODING(MODERATE|MISSENSE|gTg/gCg|V32A|668|SLD3|protein_coding|CODING|YGL113W|exon_VII_295935_297941)	Diploid Shuffle	Tolerated	0.15
YGL113W	SLD3	R87H	NON_SYNONYMOUS_CODING(MODERATE|MISSENSE|cGt/cAt|R87H|668|SLD3|protein_coding|CODING|YGL113W|exon_VII_295935_297941)	Diploid Shuffle	Tolerated	0.22
YGL113W	SLD3	S618G	NON_SYNONYMOUS_CODING(MODERATE|MISSENSE|Agc/Ggc|S618G|668|SLD3|protein_coding|CODING|YGL113W|exon_VII_295935_297941)	Diploid Shuffle	Tolerated	0.37
YGL113W	SLD3	E95G	NON_SYNONYMOUS_CODING(MODERATE|MISSENSE|gAa/gGa|E95G|668|SLD3|protein_coding|CODING|YGL113W|exon_VII_295935_297941)	Diploid Shuffle	Tolerated	0.4
YGL113W	SLD3	I150V	NON_SYNONYMOUS_CODING(MODERATE|MISSENSE|Att/Gtt|I150V|668|SLD3|protein_coding|CODING|YGL113W|exon_VII_295935_297941)	Diploid Shuffle	Tolerated	0.42
YGL113W	SLD3	K145R	NON_SYNONYMOUS_CODING(MODERATE|MISSENSE|aAa/aGa|K145R|668|SLD3|protein_coding|CODING|YGL113W|exon_VII_295935_297941)	Diploid Shuffle	Tolerated	0.51
YGL113W	SLD3	Q615R	NON_SYNONYMOUS_CODING(MODERATE|MISSENSE|cAa/cGa|Q615R|668|SLD3|protein_coding|CODING|YGL113W|exon_VII_295935_297941)	Diploid Shuffle	Tolerated	0.56
YGL113W	SLD3	N526S	NON_SYNONYMOUS_CODING(MODERATE|MISSENSE|aAt/aGt|N526S|668|SLD3|protein_coding|CODING|YGL113W|exon_VII_295935_297941)	Diploid Shuffle	Tolerated	0.74
YGL113W	SLD3	T373A	NON_SYNONYMOUS_CODING(MODERATE|MISSENSE|Aca/Gca|T373A|668|SLD3|protein_coding|CODING|YGL113W|exon_VII_295935_297941)	Diploid Shuffle	Tolerated	0.75
YGL113W	SLD3	I36V	NON_SYNONYMOUS_CODING(MODERATE|MISSENSE|Att/Gtt|I36V|668|SLD3|protein_coding|CODING|YGL113W|exon_VII_295935_297941)	Diploid Shuffle	Tolerated	0.9
YIL147C	SLN1	silent	SYNONYMOUS_CODING(LOW|SILENT|acT/acC|T489|1220|SLN1|protein_coding|CODING|YIL147C|exon_IX_69791_73453)	Allele Transfer	-
YIL147C	SLN1	silent	SYNONYMOUS_CODING(LOW|SILENT|gaA/gaG|E1113|1220|SLN1|protein_coding|CODING|YIL147C|exon_IX_69791_73453)	Allele Transfer	-
YIL147C	SLN1	S694P	NON_SYNONYMOUS_CODING(MODERATE|MISSENSE|Tcc/Ccc|S694P|1220|SLN1|protein_coding|CODING|YIL147C|exon_IX_69791_73453)	Allele Transfer	Affects Function	0
YIL147C	SLN1	S1065N	NON_SYNONYMOUS_CODING(MODERATE|MISSENSE|aGt/aAt|S1065N|1220|SLN1|protein_coding|CODING|YIL147C|exon_IX_69791_73453)	Allele Transfer	Affects Function	0.01
YIL147C	SLN1	N1014Y	NON_SYNONYMOUS_CODING(MODERATE|MISSENSE|Aat/Tat|N1014Y|1220|SLN1|protein_coding|CODING|YIL147C|exon_IX_69791_73453)	Allele Transfer	Tolerated	0.13
YIL147C	SLN1	S808P	NON_SYNONYMOUS_CODING(MODERATE|MISSENSE|Tct/Cct|S808P|1220|SLN1|protein_coding|CODING|YIL147C|exon_IX_69791_73453)	Allele Transfer	Tolerated	0.28
YIL147C	SLN1	S438G	NON_SYNONYMOUS_CODING(MODERATE|MISSENSE|Agc/Ggc|S438G|1220|SLN1|protein_coding|CODING|YIL147C|exon_IX_69791_73453)	Allele Transfer	Tolerated	0.33
YIL147C	SLN1	S775L	NON_SYNONYMOUS_CODING(MODERATE|MISSENSE|tCg/tTg|S775L|1220|SLN1|protein_coding|CODING|YIL147C|exon_IX_69791_73453)	Allele Transfer	Tolerated	0.36
YDR189W	SLY1	silent	SYNONYMOUS_CODING(LOW|SILENT|caA/caG|Q424|666|SLY1|protein_coding|CODING|YDR189W|exon_IV_838390_840390)	Allele Transfer	-
YDR189W	SLY1	R266K	NON_SYNONYMOUS_CODING(MODERATE|MISSENSE|aGa/aAa|R266K|666|SLY1|protein_coding|CODING|YDR189W|exon_IV_838390_840390)	Allele Transfer	Affects Function	0
YDR189W	SLY1	D567G	NON_SYNONYMOUS_CODING(MODERATE|MISSENSE|gAc/gGc|D567G|666|SLY1|protein_coding|CODING|YDR189W|exon_IV_838390_840390)	Allele Transfer	Affects Function	0.01
YDR189W	SLY1	I279S	NON_SYNONYMOUS_CODING(MODERATE|MISSENSE|aTt/aGt|I279S|666|SLY1|protein_coding|CODING|YDR189W|exon_IV_838390_840390)	Allele Transfer	Tolerated	0.2
YOL034W	SMC5	silent	SYNONYMOUS_CODING(LOW|SILENT|caT/caC|H278|1093|SMC5|protein_coding|CODING|YOL034W|exon_XV_259924_263205)	Allele Transfer	-
YOL034W	SMC5	M1032T	NON_SYNONYMOUS_CODING(MODERATE|MISSENSE|aTg/aCg|M1032T|1093|SMC5|protein_coding|CODING|YOL034W|exon_XV_259924_263205)	Allele Transfer	Affects Function	0
YOL034W	SMC5	V1066A	NON_SYNONYMOUS_CODING(MODERATE|MISSENSE|gTc/gCc|V1066A|1093|SMC5|protein_coding|CODING|YOL034W|exon_XV_259924_263205)	Allele Transfer	Affects Function	0
YOL034W	SMC5	S491P	NON_SYNONYMOUS_CODING(MODERATE|MISSENSE|Tct/Cct|S491P|1093|SMC5|protein_coding|CODING|YOL034W|exon_XV_259924_263205)	Allele Transfer	Affects Function	0.01
YOL034W	SMC5	E222G	NON_SYNONYMOUS_CODING(MODERATE|MISSENSE|gAg/gGg|E222G|1093|SMC5|protein_coding|CODING|YOL034W|exon_XV_259924_263205)	Allele Transfer	Tolerated	0.08
YOL034W	SMC5	D809N	NON_SYNONYMOUS_CODING(MODERATE|MISSENSE|Gat/Aat|D809N|1093|SMC5|protein_coding|CODING|YOL034W|exon_XV_259924_263205)	Allele Transfer	Tolerated	0.13
YOL034W	SMC5	C577Y	NON_SYNONYMOUS_CODING(MODERATE|MISSENSE|tGt/tAt|C577Y|1093|SMC5|protein_coding|CODING|YOL034W|exon_XV_259924_263205)	Allele Transfer	Tolerated	0.16
YOL034W	SMC5	I341N	NON_SYNONYMOUS_CODING(MODERATE|MISSENSE|aTc/aAc|I341N|1093|SMC5|protein_coding|CODING|YOL034W|exon_XV_259924_263205)	Allele Transfer	Tolerated	0.25
YOL034W	SMC5	K356R	NON_SYNONYMOUS_CODING(MODERATE|MISSENSE|aAa/aGa|K356R|1093|SMC5|protein_coding|CODING|YOL034W|exon_XV_259924_263205)	Allele Transfer	Tolerated	0.34
YGR074W	SMD1	G69*	STOP_GAINED(HIGH|NONSENSE|Gga/Tga|G69*|146|SMD1|protein_coding|CODING|YGR074W|exon_VII_635716_636156)	Allele Transfer	-
YGR074W	SMD1	T68I	NON_SYNONON_SYNONYMOUS_CODING(MODERATE|MISSENSE|aCt/aTt|T68I|146|SMD1|protein_coding|CODING|YGR074W|exon_VII_635716_636156)	Allele Transfer	Tolerated	0.34
YLR147C	SMD3	*102C. Next two codons are STOP; 1 amino acid fusion.	STOP_LOST(HIGH|MISSENSE|tgA/tgT|*102C|101|SMD3|protein_coding|CODING|YLR147C|exon_XII_434159_434464)	Diploid Shuffle	-
YLR147C	SMD3	F63S	NON_SYNONYMOUS_CODING(MODERATE|MISSENSE|tTc/tCc|F63S|101|SMD3|protein_coding|CODING|YLR147C|exon_XII_434159_434464)	Diploid Shuffle	Affects Function	0.02
YLR147C	SMD3	N12D	NON_SYNONYMOUS_CODING(MODERATE|MISSENSE|Aat/Gat|N12D|101|SMD3|protein_coding|CODING|YLR147C|exon_XII_434159_434464)	Diploid Shuffle	Affects Function	0.02
YLR147C	SMD3	R90G	NON_SYNONYMOUS_CODING(MODERATE|MISSENSE|Aga/Gga|R90G|101|SMD3|protein_coding|CODING|YLR147C|exon_XII_434159_434464)	Diploid Shuffle	Affects Function	0.04
YDR478W	SNM1	K59I	NON_SYNONYMOUS_CODING(MODERATE|MISSENSE|aAa/aTa|K59I|198|SNM1|protein_coding|CODING|YDR478W|exon_IV_1414568_1415164)	Diploid Shuffle	Tolerated	0.06
YDR478W	SNM1	S29P	NON_SYNONYMOUS_CODING(MODERATE|MISSENSE|Tcc/Ccc|S29P|198|SNM1|protein_coding|CODING|YDR478W|exon_IV_1414568_1415164)	Diploid Shuffle	Tolerated	0.27
YDR478W	SNM1	K111E	NON_SYNONYMOUS_CODING(MODERATE|MISSENSE|Aag/Gag|K111E|198|SNM1|protein_coding|CODING|YDR478W|exon_IV_1414568_1415164)	Diploid Shuffle	Tolerated	0.55
YDR478W	SNM1	N28S	NON_SYNONYMOUS_CODING(MODERATE|MISSENSE|aAt/aGt|N28S|198|SNM1|protein_coding|CODING|YDR478W|exon_IV_1414568_1415164)	Diploid Shuffle	Tolerated	0.76
YIL061C	SNP1	silent	SYNONYMOUS_CODING(LOW|SILENT|agA/agG|R187|300|SNP1|protein_coding|CODING|YIL061C|exon_IX_244654_245556)	Diploid Shuffle	-
YIL061C	SNP1	A151D	NON_SYNONYMOUS_CODING(MODERATE|MISSENSE|gCc/gAc|A151D|300|SNP1|protein_coding|CODING|YIL061C|exon_IX_244654_245556)	Diploid Shuffle	Affects Function	0
YIL061C	SNP1	Y300C	NON_SYNONYMOUS_CODING(MODERATE|MISSENSE|tAt/tGt|Y300C|300|SNP1|protein_coding|CODING|YIL061C|exon_IX_244654_245556)	Diploid Shuffle	Affects Function	0
YIL061C	SNP1	Y280H	NON_SYNONYMOUS_CODING(MODERATE|MISSENSE|Tat/Cat|Y280H|300|SNP1|protein_coding|CODING|YIL061C|exon_IX_244654_245556)	Diploid Shuffle	Tolerated	0.06
YIL061C	SNP1	N210S	NON_SYNONYMOUS_CODING(MODERATE|MISSENSE|aAc/aGc|N210S|300|SNP1|protein_coding|CODING|YIL061C|exon_IX_244654_245556)	Diploid Shuffle	Tolerated	0.16
YIL061C	SNP1	Y71N	NON_SYNONYMOUS_CODING(MODERATE|MISSENSE|Tac/Aac|Y71N|300|SNP1|protein_coding|CODING|YIL061C|exon_IX_244654_245556)	Diploid Shuffle	Tolerated	0.39
YIL061C	SNP1	S223N	NON_SYNONYMOUS_CODING(MODERATE|MISSENSE|aGt/aAt|S223N|300|SNP1|protein_coding|CODING|YIL061C|exon_IX_244654_245556)	Diploid Shuffle	Tolerated	0.42
YEL026W	SNU13	silent	SYNONYMOUS_CODING(LOW|SILENT|ttA/ttG|L69|126|SNU13|protein_coding|CODING|YEL026W|exon_V_101943_102323)	Diploid Shuffle	-
YEL026W	SNU13	S49F	NON_SYNONYMOUS_CODING(MODERATE|MISSENSE|tCc/tTc|S49F|126|SNU13|protein_coding|CODING|YEL026W|exon_V_101943_102323)	Diploid Shuffle	Affects Function	0
YEL026W	SNU13	A8T	NON_SYNONYMOUS_CODING(MODERATE|MISSENSE|Gct/Act|A8T|126|SNU13|protein_coding|CODING|YEL026W|exon_V_101943_102323)	Diploid Shuffle	Tolerated	0.11
YEL026W	SNU13	R31G	NON_SYNONYMOUS_CODING(MODERATE|MISSENSE|Aga/Gga|R31G|126|SNU13|protein_coding|CODING|YEL026W|exon_V_101943_102323)	Diploid Shuffle	Tolerated	0.11
YEL026W	SNU13	A28T	NON_SYNONYMOUS_CODING(MODERATE|MISSENSE|Gct/Act|A28T|126|SNU13|protein_coding|CODING|YEL026W|exon_V_101943_102323)	Diploid Shuffle	Tolerated	0.67
YDL098C	SNU23	Frameshift (-1 in K171). 12 amino acids until STOP codon	AC=2;AF=1.00;AN=2;BaseQRankSum=-1.732;DP=1578;FS=0.000;HRun=2;HaplotypeScore=3102.4708;MQ=49.96;MQ0=0;MQRankSum=1.714;QD=41.58;ReadPosRankSum=0.859;SB=-31171.29;EFF=DOWNSTREAM(MODIFIER|||||BUG1|protein_coding|CODING|YDL099W|),DOWNSTREAM(MODIFIER|||||OPI6|protein_coding|CODING|YDL096C|),DOWNSTREAM(MODIFIER|||||POL3|protein_coding|CODING|YDL102W|),DOWNSTREAM(MODIFIER|||||RPN6|protein_coding|CODING|…	Diploid Shuffle	-
YDL098C	SNU23	F80S	NON_SYNONYMOUS_CODING(MODERATE|MISSENSE|tTt/tCt|F80S|194|SNU23|protein_coding|CODING|YDL098C|exon_IV_284581_285165)	Diploid Shuffle	Affects Function	0
YDL098C	SNU23	I118M	NON_SYNONYMOUS_CODING(MODERATE|MISSENSE|atA/atG|I118M|194|SNU23|protein_coding|CODING|YDL098C|exon_IV_284581_285165)	Diploid Shuffle	Tolerated	0.1
YDL098C	SNU23	E109G	NON_SYNONYMOUS_CODING(MODERATE|MISSENSE|gAa/gGa|E109G|194|SNU23|protein_coding|CODING|YDL098C|exon_IV_284581_285165)	Diploid Shuffle	Tolerated	0.31
YDL098C	SNU23	F142S	NON_SYNONYMOUS_CODING(MODERATE|MISSENSE|tTt/tCt|F142S|194|SNU23|protein_coding|CODING|YDL098C|exon_IV_284581_285165)	Diploid Shuffle	Tolerated	0.38
YGR013W	SNU71	silent	SYNONYMOUS_CODING(LOW|SILENT|aaC/aaT|N482|620|SNU71|protein_coding|CODING|YGR013W|exon_VII_514558_516420)	Diploid Shuffle	-
YGR013W	SNU71	silent	SYNONYMOUS_CODING(LOW|SILENT|Ttg/Ctg|L143|620|SNU71|protein_coding|CODING|YGR013W|exon_VII_514558_516420)	Diploid Shuffle	-
YGR013W	SNU71	silent	SYNONYMOUS_CODING(LOW|SILENT|Ttg/Ctg|L211|620|SNU71|protein_coding|CODING|YGR013W|exon_VII_514558_516420)	Diploid Shuffle	-
YGR013W	SNU71	L36P	NON_SYNONYMOUS_CODING(MODERATE|MISSENSE|cTa/cCa|L36P|620|SNU71|protein_coding|CODING|YGR013W|exon_VII_514558_516420)	Diploid Shuffle	Affects Function	0
YGR013W	SNU71	D442G	NON_SYNONYMOUS_CODING(MODERATE|MISSENSE|gAt/gGt|D442G|620|SNU71|protein_coding|CODING|YGR013W|exon_VII_514558_516420)	Diploid Shuffle	Affects Function	0.04
YGR013W	SNU71	T261I	NON_SYNONYMOUS_CODING(MODERATE|MISSENSE|aCa/aTa|T261I|620|SNU71|protein_coding|CODING|YGR013W|exon_VII_514558_516420)	Diploid Shuffle	Tolerated	0.23
YGR013W	SNU71	L618M	NON_SYNONYMOUS_CODING(MODERATE|MISSENSE|Ttg/Atg|L618M|620|SNU71|protein_coding|CODING|YGR013W|exon_VII_514558_516420)	Diploid Shuffle	Tolerated	0.24
YGR013W	SNU71	L141S	NON_SYNONYMOUS_CODING(MODERATE|MISSENSE|tTa/tCa|L141S|620|SNU71|protein_coding|CODING|YGR013W|exon_VII_514558_516420)	Diploid Shuffle	Tolerated	0.27
YGR013W	SNU71	L377I	NON_SYNONYMOUS_CODING(MODERATE|MISSENSE|Tta/Ata|L377I|620|SNU71|protein_coding|CODING|YGR013W|exon_VII_514558_516420)	Diploid Shuffle	Tolerated	0.27
YGR013W	SNU71	I114V	NON_SYNONYMOUS_CODING(MODERATE|MISSENSE|Att/Gtt|I114V|620|SNU71|protein_coding|CODING|YGR013W|exon_VII_514558_516420)	Diploid Shuffle	Tolerated	0.28
YGR013W	SNU71	K487R	NON_SYNONYMOUS_CODING(MODERATE|MISSENSE|aAg/aGg|K487R|620|SNU71|protein_coding|CODING|YGR013W|exon_VII_514558_516420)	Diploid Shuffle	Tolerated	0.49
YGR013W	SNU71	Q147R	NON_SYNONYMOUS_CODING(MODERATE|MISSENSE|cAa/cGa|Q147R|620|SNU71|protein_coding|CODING|YGR013W|exon_VII_514558_516420)	Diploid Shuffle	Tolerated	0.53
YGR013W	SNU71	S327T	NON_SYNONYMOUS_CODING(MODERATE|MISSENSE|Tca/Aca|S327T|620|SNU71|protein_coding|CODING|YGR013W|exon_VII_514558_516420)	Diploid Shuffle	Tolerated	0.55
YGR013W	SNU71	V478A	NON_SYNONYMOUS_CODING(MODERATE|MISSENSE|gTg/gCg|V478A|620|SNU71|protein_coding|CODING|YGR013W|exon_VII_514558_516420)	Diploid Shuffle	Tolerated	0.73
YGR013W	SNU71	K190E	NON_SYNONYMOUS_CODING(MODERATE|MISSENSE|Aaa/Gaa|K190E|620|SNU71|protein_coding|CODING|YGR013W|exon_VII_514558_516420)	Diploid Shuffle	Tolerated	1
YLL011W	SOF1	silent	SYNONYMOUS_CODING(LOW|SILENT|aaA/aaG|K143|489|SOF1|protein_coding|CODING|YLL011W|exon_XII_127522_128991)	Diploid Shuffle	-
YLL011W	SOF1	silent	SYNONYMOUS_CODING(LOW|SILENT|aaG/aaA|K127|489|SOF1|protein_coding|CODING|YLL011W|exon_XII_127522_128991)	Diploid Shuffle	-
YLL011W	SOF1	silent	SYNONYMOUS_CODING(LOW|SILENT|acA/acG|T232|489|SOF1|protein_coding|CODING|YLL011W|exon_XII_127522_128991)	Diploid Shuffle	-
YLL011W	SOF1	silent	SYNONYMOUS_CODING(LOW|SILENT|agA/agG|R52|489|SOF1|protein_coding|CODING|YLL011W|exon_XII_127522_128991)	Diploid Shuffle	-
YLL011W	SOF1	silent	SYNONYMOUS_CODING(LOW|SILENT|gtA/gtG|V308|489|SOF1|protein_coding|CODING|YLL011W|exon_XII_127522_128991)	Diploid Shuffle	-
YLL011W	SOF1	silent	SYNONYMOUS_CODING(LOW|SILENT|ttA/ttG|L394|489|SOF1|protein_coding|CODING|YLL011W|exon_XII_127522_128991)	Diploid Shuffle	-
YLL011W	SOF1	A47T	NON_SYNONYMOUS_CODING(MODERATE|MISSENSE|Gcc/Acc|A47T|489|SOF1|protein_coding|CODING|YLL011W|exon_XII_127522_128991)	Diploid Shuffle	Affects Function	0
YLL011W	SOF1	V419E	NON_SYNONYMOUS_CODING(MODERATE|MISSENSE|gTg/gAg|V419E|489|SOF1|protein_coding|CODING|YLL011W|exon_XII_127522_128991)	Diploid Shuffle	Affects Function	0
YLL011W	SOF1	D310G	NON_SYNONYMOUS_CODING(MODERATE|MISSENSE|gAt/gGt|D310G|489|SOF1|protein_coding|CODING|YLL011W|exon_XII_127522_128991)	Diploid Shuffle	Affects Function	0.01
YLL011W	SOF1	R439K	NON_SYNONYMOUS_CODING(MODERATE|MISSENSE|aGa/aAa|R439K|489|SOF1|protein_coding|CODING|YLL011W|exon_XII_127522_128991)	Diploid Shuffle	Tolerated	0.05
YLL011W	SOF1	K449R	NON_SYNONYMOUS_CODING(MODERATE|MISSENSE|aAg/aGg|K449R|489|SOF1|protein_coding|CODING|YLL011W|exon_XII_127522_128991)	Diploid Shuffle	Tolerated	0.08
YLL011W	SOF1	W380R	NON_SYNONYMOUS_CODING(MODERATE|MISSENSE|Tgg/Cgg|W380R|489|SOF1|protein_coding|CODING|YLL011W|exon_XII_127522_128991)	Diploid Shuffle	Tolerated	0.08
YLL011W	SOF1	K210E	NON_SYNONYMOUS_CODING(MODERATE|MISSENSE|Aag/Gag|K210E|489|SOF1|protein_coding|CODING|YLL011W|exon_XII_127522_128991)	Diploid Shuffle	Tolerated	0.2
YLL011W	SOF1	V166A	NON_SYNONYMOUS_CODING(MODERATE|MISSENSE|gTt/gCt|V166A|489|SOF1|protein_coding|CODING|YLL011W|exon_XII_127522_128991)	Diploid Shuffle	Tolerated	0.75
YLL011W	SOF1	T167A	NON_SYNONYMOUS_CODING(MODERATE|MISSENSE|Act/Gct|T167A|489|SOF1|protein_coding|CODING|YLL011W|exon_XII_127522_128991)	Diploid Shuffle	Tolerated	0.94
YLL011W	SOF1	K391R	NON_SYNONYMOUS_CODING(MODERATE|MISSENSE|aAg/aGg|K391R|489|SOF1|protein_coding|CODING|YLL011W|exon_XII_127522_128991)	Diploid Shuffle	Tolerated	1
YGL093W	SPC105	silent	SYNONYMOUS_CODING(LOW|SILENT|aaA/aaG|K624|917|SPC105|protein_coding|CODING|YGL093W|exon_VII_334889_337642)	Allele Transfer	-
YGL093W	SPC105	silent	SYNONYMOUS_CODING(LOW|SILENT|aaA/aaG|K708|917|SPC105|protein_coding|CODING|YGL093W|exon_VII_334889_337642)	Allele Transfer	-
YGL093W	SPC105	silent	SYNONYMOUS_CODING(LOW|SILENT|aaT/aaC|N672|917|SPC105|protein_coding|CODING|YGL093W|exon_VII_334889_337642)	Allele Transfer	-
YGL093W	SPC105	silent	SYNONYMOUS_CODING(LOW|SILENT|acA/acT|T143|917|SPC105|protein_coding|CODING|YGL093W|exon_VII_334889_337642)	Allele Transfer	-
YGL093W	SPC105	silent	SYNONYMOUS_CODING(LOW|SILENT|ccA/ccG|P814|917|SPC105|protein_coding|CODING|YGL093W|exon_VII_334889_337642)	Allele Transfer	-
YGL093W	SPC105	silent	SYNONYMOUS_CODING(LOW|SILENT|gaA/gaG|E698|917|SPC105|protein_coding|CODING|YGL093W|exon_VII_334889_337642)	Allele Transfer	-
YGL093W	SPC105	silent	SYNONYMOUS_CODING(LOW|SILENT|gaT/gaC|D553|917|SPC105|protein_coding|CODING|YGL093W|exon_VII_334889_337642)	Allele Transfer	-
YGL093W	SPC105	silent	SYNONYMOUS_CODING(LOW|SILENT|tcT/tcG|S271|917|SPC105|protein_coding|CODING|YGL093W|exon_VII_334889_337642)	Allele Transfer	-
YGL093W	SPC105	I523N	NON_SYNONYMOUS_CODING(MODERATE|MISSENSE|aTt/aAt|I523N|917|SPC105|protein_coding|CODING|YGL093W|exon_VII_334889_337642)	Allele Transfer	Affects Function	0.04
YGL093W	SPC105	M310T	NON_SYNONYMOUS_CODING(MODERATE|MISSENSE|aTg/aCg|M310T|917|SPC105|protein_coding|CODING|YGL093W|exon_VII_334889_337642)	Allele Transfer	Tolerated	0.14
YGL093W	SPC105	L736P	NON_SYNONYMOUS_CODING(MODERATE|MISSENSE|cTg/cCg|L736P|917|SPC105|protein_coding|CODING|YGL093W|exon_VII_334889_337642)	Allele Transfer	Tolerated	0.27
YGL093W	SPC105	D752G	NON_SYNONYMOUS_CODING(MODERATE|MISSENSE|gAt/gGt|D752G|917|SPC105|protein_coding|CODING|YGL093W|exon_VII_334889_337642)	Allele Transfer	Tolerated	0.29
YGL093W	SPC105	S348P	NON_SYNONYMOUS_CODING(MODERATE|MISSENSE|Tct/Cct|S348P|917|SPC105|protein_coding|CODING|YGL093W|exon_VII_334889_337642)	Allele Transfer	Tolerated	0.31
YGL093W	SPC105	S269P	NON_SYNONYMOUS_CODING(MODERATE|MISSENSE|Tca/Cca|S269P|917|SPC105|protein_coding|CODING|YGL093W|exon_VII_334889_337642)	Allele Transfer	Tolerated	0.34
YGL093W	SPC105	D363G	NON_SYNONYMOUS_CODING(MODERATE|MISSENSE|gAt/gGt|D363G|917|SPC105|protein_coding|CODING|YGL093W|exon_VII_334889_337642)	Allele Transfer	Tolerated	0.37
YGL093W	SPC105	M781V	NON_SYNONYMOUS_CODING(MODERATE|MISSENSE|Atg/Gtg|M781V|917|SPC105|protein_coding|CODING|YGL093W|exon_VII_334889_337642)	Allele Transfer	Tolerated	0.52
YGL093W	SPC105	K810R	NON_SYNONYMOUS_CODING(MODERATE|MISSENSE|aAa/aGa|K810R|917|SPC105|protein_coding|CODING|YGL093W|exon_VII_334889_337642)	Allele Transfer	Tolerated	0.65
YGL093W	SPC105	L683S	NON_SYNONYMOUS_CODING(MODERATE|MISSENSE|tTa/tCa|L683S|917|SPC105|protein_coding|CODING|YGL093W|exon_VII_334889_337642)	Allele Transfer	Tolerated	0.74
YDR356W	SPC110	Frameshift (-1 at 854). 9 amino acids until STOP codon.	AC=2;AF=1.00;AN=2;BaseQRankSum=1.787;DP=202;FS=0.000;HRun=3;HaplotypeScore=1589.2428;MQ=47.96;MQ0=0;MQRankSum=0.031;QD=39.40;ReadPosRankSum=0.448;SB=-3858.17;EFF=DOWNSTREAM(MODIFIER|||||EAF1|protein_coding|CODING|YDR359C|),DOWNSTREAM(MODIFIER|||||TRP4|protein_coding|CODING|YDR354W|),DOWNSTREAM(MODIFIER|||||TRR1|protein_coding|CODING|YDR353W|),DOWNSTREAM(MODIFIER|||||YDR357C|protein_coding|CODING|…	Allele Transfer	-
YDR356W	SPC110	silent	SYNONYMOUS_CODING(LOW|SILENT|atT/atC|I935|944|SPC110|protein_coding|CODING|YDR356W|exon_IV_1186101_1188935)	Allele Transfer	-
YDR356W	SPC110	silent	SYNONYMOUS_CODING(LOW|SILENT|gaT/gaC|D933|944|SPC110|protein_coding|CODING|YDR356W|exon_IV_1186101_1188935)	Allele Transfer	-
YDR356W	SPC110	silent	SYNONYMOUS_CODING(LOW|SILENT|tcA/tcT|S923|944|SPC110|protein_coding|CODING|YDR356W|exon_IV_1186101_1188935)	Allele Transfer	-
YDR356W	SPC110	silent	SYNOSYNONYMOUS_CODING(LOW|SILENT|ccT/ccC|P52|944|SPC110|protein_coding|CODING|YDR356W|exon_IV_1186101_1188935)	Allele Transfer	-
YDR356W	SPC110	N751Y	NON_SYNONYMOUS_CODING(MODERATE|MISSENSE|Aat/Tat|N751Y|944|SPC110|protein_coding|CODING|YDR356W|exon_IV_1186101_1188935)	Allele Transfer	Affects Function	0.01
YDR356W	SPC110	C911R	NON_SYNONYMOUS_CODING(MODERATE|MISSENSE|Tgt/Cgt|C911R|944|SPC110|protein_coding|CODING|YDR356W|exon_IV_1186101_1188935)	Allele Transfer	Affects Function	0.02
YDR356W	SPC110	L418P	NON_SYNONYMOUS_CODING(MODERATE|MISSENSE|cTa/cCa|L418P|944|SPC110|protein_coding|CODING|YDR356W|exon_IV_1186101_1188935)	Allele Transfer	Affects Function	0.03
YDR356W	SPC110	S853G	NON_SYNONYMOUS_CODING(MODERATE|MISSENSE|Agt/Ggt|S853G|944|SPC110|protein_coding|CODING|YDR356W|exon_IV_1186101_1188935)	Allele Transfer	Tolerated	0.09
YDR356W	SPC110	S939G	NON_SYNONYMOUS_CODING(MODERATE|MISSENSE|Agc/Ggc|S939G|944|SPC110|protein_coding|CODING|YDR356W|exon_IV_1186101_1188935)	Allele Transfer	Tolerated	0.1
YDR356W	SPC110	S283G	NON_SYNONYMOUS_CODING(MODERATE|MISSENSE|Agc/Ggc|S283G|944|SPC110|protein_coding|CODING|YDR356W|exon_IV_1186101_1188935)	Allele Transfer	Tolerated	0.31
YDR356W	SPC110	D860G	NON_SYNONYMOUS_CODING(MODERATE|MISSENSE|gAc/gGc|D860G|944|SPC110|protein_coding|CODING|YDR356W|exon_IV_1186101_1188935)	Allele Transfer	Tolerated	0.33
YDR356W	SPC110	H821R	NON_SYNONYMOUS_CODING(MODERATE|MISSENSE|cAc/cGc|H821R|944|SPC110|protein_coding|CODING|YDR356W|exon_IV_1186101_1188935)	Allele Transfer	Tolerated	0.52
YMR117C	SPC24	V179D	NON_SYNONYMOUS_CODING(MODERATE|MISSENSE|gTc/gAc|V179D|213|SPC24|protein_coding|CODING|YMR117C|exon_XIII_501249_501890)	Allele Transfer	Affects Function	0.01
YMR117C	SPC24	T204P	NON_SYNONYMOUS_CODING(MODERATE|MISSENSE|Acc/Ccc|T204P|213|SPC24|protein_coding|CODING|YMR117C|exon_XIII_501249_501890)	Allele Transfer	Affects Function	0.02
YLR066W	SPC3	silent	SYNONYMOUS_CODING(LOW|SILENT|agT/agC|S103|184|SPC3|protein_coding|CODING|YLR066W|exon_XII_267170_267724)	Allele Transfer	-
YLR066W	SPC3	silent	SYNONYMOUS_CODING(LOW|SILENT|tcA/tcG|S63|184|SPC3|protein_coding|CODING|YLR066W|exon_XII_267170_267724)	Allele Transfer	-
YLR066W	SPC3	F76S	NON_SYNONYMOUS_CODING(MODERATE|MISSENSE|tTt/tCt|F76S|184|SPC3|protein_coding|CODING|YLR066W|exon_XII_267170_267724)	Allele Transfer	Affects Function	0
YLR066W	SPC3	W88R	NON_SYNONYMOUS_CODING(MODERATE|MISSENSE|Tgg/Cgg|W88R|184|SPC3|protein_coding|CODING|YLR066W|exon_XII_267170_267724)	Allele Transfer	Affects Function	0
YNL126W	SPC98	silent	SYNONYMOUS_CODING(LOW|SILENT|aaA/aaG|K68|846|SPC98|protein_coding|CODING|YNL126W|exon_XIV_387229_389769)	Diploid Shuffle	-
YNL126W	SPC98	silent	SYNONYMOUS_CODING(LOW|SILENT|agT/agC|S22|846|SPC98|protein_coding|CODING|YNL126W|exon_XIV_387229_389769)	Diploid Shuffle	-
YNL126W	SPC98	silent	SYNONYMOUS_CODING(LOW|SILENT|Cta/Tta|L57|846|SPC98|protein_coding|CODING|YNL126W|exon_XIV_387229_389769)	Diploid Shuffle	-
YNL126W	SPC98	silent	SYNONYMOUS_CODING(LOW|SILENT|gaA/gaG|E413|846|SPC98|protein_coding|CODING|YNL126W|exon_XIV_387229_389769)	Diploid Shuffle	-
YNL126W	SPC98	silent	SYNONYMOUS_CODING(LOW|SILENT|tcA/tcG|S160|846|SPC98|protein_coding|CODING|YNL126W|exon_XIV_387229_389769)	Diploid Shuffle	-
YNL126W	SPC98	silent	SYNONYMOUS_CODING(LOW|SILENT|ttA/ttG|L684|846|SPC98|protein_coding|CODING|YNL126W|exon_XIV_387229_389769)	Diploid Shuffle	-
YNL126W	SPC98	silent	SYNONYMOUS_CODING(LOW|SILENT|ttT/ttC|F826|846|SPC98|protein_coding|CODING|YNL126W|exon_XIV_387229_389769)	Diploid Shuffle	-
YNL126W	SPC98	W349R	NON_SYNONYMOUS_CODING(MODERATE|MISSENSE|Tgg/Cgg|W349R|846|SPC98|protein_coding|CODING|YNL126W|exon_XIV_387229_389769)	Diploid Shuffle	Affects Function	0
YNL126W	SPC98	I610M	NON_SYNONYMOUS_CODING(MODERATE|MISSENSE|atA/atG|I610M|846|SPC98|protein_coding|CODING|YNL126W|exon_XIV_387229_389769)	Diploid Shuffle	Affects Function	0.01
YNL126W	SPC98	A331T	NON_SYNONYMOUS_CODING(MODERATE|MISSENSE|Gca/Aca|A331T|846|SPC98|protein_coding|CODING|YNL126W|exon_XIV_387229_389769)	Diploid Shuffle	Affects Function	0.03
YNL126W	SPC98	M347I	NON_SYNONYMOUS_CODING(MODERATE|MISSENSE|atG/atT|M347I|846|SPC98|protein_coding|CODING|YNL126W|exon_XIV_387229_389769)	Diploid Shuffle	Tolerated	0.34
YNL126W	SPC98	I327V	NON_SYNONYMOUS_CODING(MODERATE|MISSENSE|Ata/Gta|I327V|846|SPC98|protein_coding|CODING|YNL126W|exon_XIV_387229_389769)	Diploid Shuffle	Tolerated	1
YNL126W	SPC98	K709E	NON_SYNONYMOUS_CODING(MODERATE|MISSENSE|Aaa/Gaa|K709E|846|SPC98|protein_coding|CODING|YNL126W|exon_XIV_387229_389769)	Diploid Shuffle	Tolerated	1
YBR152W	SPP381	R186*	STOP_GAINED(HIGH|NONSENSE|Aga/Tga|R186*|291|SPP381|protein_coding|CODING|YBR152W|exon_II_546370_547245)	Diploid Shuffle	-
YBR152W	SPP381	silent	SYNONYMOUS_CODING(LOW|SILENT|tcA/tcG|S182|291|SPP381|protein_coding|CODING|YBR152W|exon_II_546370_547245)	Diploid Shuffle	-
YBR152W	SPP381	D92G	NON_SYNONYMOUS_CODING(MODERATE|MISSENSE|gAc/gGc|D92G|291|SPP381|protein_coding|CODING|YBR152W|exon_II_546370_547245)	Diploid Shuffle	Tolerated	0.31
YBR152W	SPP381	M94V	NON_SYNONYMOUS_CODING(MODERATE|MISSENSE|Atg/Gtg|M94V|291|SPP381|protein_coding|CODING|YBR152W|exon_II_546370_547245)	Diploid Shuffle	Tolerated	0.31
YBR152W	SPP381	I168V	NON_SYNONYMOUS_CODING(MODERATE|MISSENSE|Atc/Gtc|I168V|291|SPP381|protein_coding|CODING|YBR152W|exon_II_546370_547245)	Diploid Shuffle	Tolerated	0.52
YLR424W	SPP382	Frameshift (-1 in G597). Three amino acids until STOP codon	AC=2;AF=1.00;AN=2;DP=1084;FS=0.000;HRun=3;HaplotypeScore=639.7802;MQ=49.18;MQ0=0;QD=39.01;SB=-20152.68;EFF=DOWNSTREAM(MODIFIER|||||YLR422W|protein_coding|CODING|YLR422W|),DOWNSTREAM(MODIFIER|||||tN(GUU)L|tRNA|NON_CODING|tN(GUU)L|),FRAME_SHIFT(HIGH||-|-597|708|SPP382|protein_coding|CODING|YLR424W|exon_XII_973392_975518),UPSTREAM(MODIFIER|||||ATG17|protein_coding|CODING|YLR423C|)	Diploid Shuffle	-
YLR424W	SPP382	L80P	NON_SYNONYMOUS_CODING(MODERATE|MISSENSE|cTt/cCt|L80P|708|SPP382|protein_coding|CODING|YLR424W|exon_XII_973392_975518)	Diploid Shuffle	Affects Function	0
YLR424W	SPP382	F671L	NON_SYNONYMOUS_CODING(MODERATE|MISSENSE|Ttt/Ctt|F671L|708|SPP382|protein_coding|CODING|YLR424W|exon_XII_973392_975518)	Diploid Shuffle	Tolerated	0.08
YLR424W	SPP382	M105K	NON_SYNONYMOUS_CODING(MODERATE|MISSENSE|aTg/aAg|M105K|708|SPP382|protein_coding|CODING|YLR424W|exon_XII_973392_975518)	Diploid Shuffle	Tolerated	0.09
YLR424W	SPP382	S112G	NON_SYNONYMOUS_CODING(MODERATE|MISSENSE|Agt/Ggt|S112G|708|SPP382|protein_coding|CODING|YLR424W|exon_XII_973392_975518)	Diploid Shuffle	Tolerated	0.38
YGL207W	SPT16	silent	SYNONYMOUS_CODING(LOW|SILENT|atT/atC|I165|1035|SPT16|protein_coding|CODING|YGL207W|exon_VII_98973_102080)	Allele Transfer	-
YGL207W	SPT16	silent	SYNONYMOUS_CODING(LOW|SILENT|ggT/ggC|G27|1035|SPT16|protein_coding|CODING|YGL207W|exon_VII_98973_102080)	Allele Transfer	-
YGL207W	SPT16	G132D	NON_SYNONYMOUS_CODING(MODERATE|MISSENSE|gGt/gAt|G132D|1035|SPT16|protein_coding|CODING|YGL207W|exon_VII_98973_102080)	Allele Transfer	Affects Function	0
YGL207W	SPT16	E1013G	NON_SYNONYMOUS_CODING(MODERATE|MISSENSE|gAa/gGa|E1013G|1035|SPT16|protein_coding|CODING|YGL207W|exon_VII_98973_102080)	Allele Transfer	Tolerated	0.11
YGL207W	SPT16	K608R	NON_SYNONYMOUS_CODING(MODERATE|MISSENSE|aAa/aGa|K608R|1035|SPT16|protein_coding|CODING|YGL207W|exon_VII_98973_102080)	Allele Transfer	Tolerated	0.15
YER022W	SRB4	E440K	NON_SYNONYMOUS_CODING(MODERATE|MISSENSE|Gaa/Aaa|E440K|687|SRB4|protein_coding|CODING|YER022W|exon_V_198811_200874)	Allele Transfer	Affects Function	0
YER022W	SRB4	L220S	NON_SYNONYMOUS_CODING(MODERATE|MISSENSE|tTg/tCg|L220S|687|SRB4|protein_coding|CODING|YER022W|exon_V_198811_200874)	Allele Transfer	Affects Function	0.03
YER022W	SRB4	N120D	NON_SYNONYMOUS_CODING(MODERATE|MISSENSE|Aat/Gat|N120D|687|SRB4|protein_coding|CODING|YER022W|exon_V_198811_200874)	Allele Transfer	Tolerated	0.06
YER022W	SRB4	L290P	NON_SYNONYMOUS_CODING(MODERATE|MISSENSE|cTc/cCc|L290P|687|SRB4|protein_coding|CODING|YER022W|exon_V_198811_200874)	Allele Transfer	Tolerated	0.3
YER022W	SRB4	N152D	NON_SYNONYMOUS_CODING(MODERATE|MISSENSE|Aat/Gat|N152D|687|SRB4|protein_coding|CODING|YER022W|exon_V_198811_200874)	Allele Transfer	Tolerated	0.92
YER022W	SRB4	K78E	NON_SYNONYMOUS_CODING(MODERATE|MISSENSE|Aaa/Gaa|K78E|687|SRB4|protein_coding|CODING|YER022W|exon_V_198811_200874)	Allele Transfer	Tolerated	1
YBR253W	SRB6	M1A (double NT sub). Putative new start at Met27	START_LOST(HIGH|MISSENSE|Atg/Gtg|M1V|121|SRB6|protein_coding|CODING|YBR253W|exon_II_723265_723630)	Diploid Shuffle	-
YBR253W	SRB6	silent	SYNONYMOUS_CODING(LOW|SILENT|Ttg/Ctg|L73|121|SRB6|protein_coding|CODING|YBR253W|exon_II_723265_723630)	Diploid Shuffle	-
YBR253W	SRB6	M1A (double NT sub). Putative new start at Met27	START_LOST(HIGH|MISSENSE|aTg/aCg|M1T|121|SRB6|protein_coding|CODING|YBR253W|exon_II_723265_723630)	Diploid Shuffle	Affects Function	0
YBR253W	SRB6	K9E	NON_SYNONYMOUS_CODING(MODERATE|MISSENSE|Aaa/Gaa|K9E|121|SRB6|protein_coding|CODING|YBR253W|exon_II_723265_723630)	Diploid Shuffle	Affects Function	0.01
YBR253W	SRB6	I79M	NON_SYNONYMOUS_CODING(MODERATE|MISSENSE|atA/atG|I79M|121|SRB6|protein_coding|CODING|YBR253W|exon_II_723265_723630)	Diploid Shuffle	Tolerated	0.15
YBR253W	SRB6	E38K	NON_SYNONYMOUS_CODING(MODERATE|MISSENSE|Gag/Aag|E38K|121|SRB6|protein_coding|CODING|YBR253W|exon_II_723265_723630)	Diploid Shuffle	Tolerated	0.34
YBR253W	SRB6	N86S	NON_SYNONYMOUS_CODING(MODERATE|MISSENSE|aAc/aGc|N86S|121|SRB6|protein_coding|CODING|YBR253W|exon_II_723265_723630)	Diploid Shuffle	Tolerated	0.48
YBR253W	SRB6	M63T	NON_SYNONYMOUS_CODING(MODERATE|MISSENSE|aTg/aCg|M63T|121|SRB6|protein_coding|CODING|YBR253W|exon_II_723265_723630)	Diploid Shuffle	Tolerated	1
YNL189W	SRP1	silent	SYNONYMOUS_CODING(LOW|SILENT|cgT/cgA|R466|542|SRP1|protein_coding|CODING|YNL189W|exon_XIV_284261_285889)	Diploid Shuffle	-
YNL189W	SRP1	A277G	NON_SYNONYMOUS_CODING(MODERATE|MISSENSE|gCt/gGt|A277G|542|SRP1|protein_coding|CODING|YNL189W|exon_XIV_284261_285889)	Diploid Shuffle	Affects Function	0
YNL189W	SRP1	E396G	NON_SYNONYMOUS_CODING(MODERATE|MISSENSE|gAa/gGa|E396G|542|SRP1|protein_coding|CODING|YNL189W|exon_XIV_284261_285889)	Diploid Shuffle	Affects Function	0
YNL189W	SRP1	I376V	NON_SYNONYMOUS_CODING(MODERATE|MISSENSE|Att/Gtt|I376V|542|SRP1|protein_coding|CODING|YNL189W|exon_XIV_284261_285889)	Diploid Shuffle	Affects Function	0
YNL189W	SRP1	L52S	NON_SYNONYMOUS_CODING(MODERATE|MISSENSE|tTg/tCg|L52S|542|SRP1|protein_coding|CODING|YNL189W|exon_XIV_284261_285889)	Diploid Shuffle	Affects Function	0
YNL189W	SRP1	P122Q	NON_SYNONYMOUS_CODING(MODERATE|MISSENSE|cCa/cAa|P122Q|542|SRP1|protein_coding|CODING|YNL189W|exon_XIV_284261_285889)	Diploid Shuffle	Affects Function	0
YNL189W	SRP1	R303G	NON_SYNONYMOUS_CODING(MODERATE|MISSENSE|Aga/Gga|R303G|542|SRP1|protein_coding|CODING|YNL189W|exon_XIV_284261_285889)	Diploid Shuffle	Affects Function	0
YNL189W	SRP1	A263V	NON_SYNONYMOUS_CODING(MODERATE|MISSENSE|gCg/gTg|A263V|542|SRP1|protein_coding|CODING|YNL189W|exon_XIV_284261_285889)	Diploid Shuffle	Affects Function	0.02
YNL189W	SRP1	F138Y	NON_SYNONYMOUS_CODING(MODERATE|MISSENSE|tTt/tAt|F138Y|542|SRP1|protein_coding|CODING|YNL189W|exon_XIV_284261_285889)	Diploid Shuffle	Affects Function	0.03
YNL189W	SRP1	E513G	NON_SYNONYMOUS_CODING(MODERATE|MISSENSE|gAa/gGa|E513G|542|SRP1|protein_coding|CODING|YNL189W|exon_XIV_284261_285889)	Diploid Shuffle	Tolerated	0.06
YLR005W	SSL1	F335L (Double NT sub)	NON_SYNONYMOUS_CODING(MODERATE|MISSENSE|ttT/ttA|F335L|461|SSL1|protein_coding|CODING|YLR005W|exon_XII_160048_161433)	Diploid Shuffle	-
YLR005W	SSL1	silent	SYNONYMOUS_CODING(LOW|SILENT|aaT/aaC|N64|461|SSL1|protein_coding|CODING|YLR005W|exon_XII_160048_161433)	Diploid Shuffle	-
YLR005W	SSL1	silent	SYNONYMOUS_CODING(LOW|SILENT|caA/caG|Q211|461|SSL1|protein_coding|CODING|YLR005W|exon_XII_160048_161433)	Diploid Shuffle	-
YLR005W	SSL1	silent	SYNONYMOUS_CODING(LOW|SILENT|ccT/ccC|P244|461|SSL1|protein_coding|CODING|YLR005W|exon_XII_160048_161433)	Diploid Shuffle	-
YLR005W	SSL1	silent	SYNONYMOUS_CODING(LOW|SILENT|cgT/cgC|R35|461|SSL1|protein_coding|CODING|YLR005W|exon_XII_160048_161433)	Diploid Shuffle	-
YLR005W	SSL1	silent	SYNONYMOUS_CODING(LOW|SILENT|gaA/gaG|E275|461|SSL1|protein_coding|CODING|YLR005W|exon_XII_160048_161433)	Diploid Shuffle	-
YLR005W	SSL1	silent	SYNONYMOUS_CODING(LOW|SILENT|gcC/gcT|A105|461|SSL1|protein_coding|CODING|YLR005W|exon_XII_160048_161433)	Diploid Shuffle	-
YLR005W	SSL1	silent	SYNONYMOUS_CODING(LOW|SILENT|gtT/gtC|V263|461|SSL1|protein_coding|CODING|YLR005W|exon_XII_160048_161433)	Diploid Shuffle	-
YLR005W	SSL1	silent	SYNONYMOUS_CODING(LOW|SILENT|tcA/tcC|S45|461|SSL1|protein_coding|CODING|YLR005W|exon_XII_160048_161433)	Diploid Shuffle	-
YLR005W	SSL1	silent	SYNONYMOUS_CODING(LOW|SILENT|ttT/ttC|F156|461|SSL1|protein_coding|CODING|YLR005W|exon_XII_160048_161433)	Diploid Shuffle	-
YLR005W	SSL1	G237S	NON_SYNONYMOUS_CODING(MODERATE|MISSENSE|Ggt/Agt|G237S|461|SSL1|protein_coding|CODING|YLR005W|exon_XII_160048_161433)	Diploid Shuffle	Affects Function	0
YLR005W	SSL1	E215G	NON_SYNONYMOUS_CODING(MODERATE|MISSENSE|gAa/gGa|E215G|461|SSL1|protein_coding|CODING|YLR005W|exon_XII_160048_161433)	Diploid Shuffle	Affects Function	0.01
YLR005W	SSL1	F389L	NON_SYNONYMOUS_CODING(MODERATE|MISSENSE|ttT/ttA|F389L|461|SSL1|protein_coding|CODING|YLR005W|exon_XII_160048_161433)	Diploid Shuffle	Affects Function	0.01
YLR005W	SSL1	M384V	NON_SYNONYMOUS_CODING(MODERATE|MISSENSE|Atg/Gtg|M384V|461|SSL1|protein_coding|CODING|YLR005W|exon_XII_160048_161433)	Diploid Shuffle	Tolerated	0.28
YLR005W	SSL1	F335L (Double NT sub)	NON_SYNONYMOUS_CODING(MODERATE|MISSENSE|Ttt/Ctt|F335L|461|SSL1|protein_coding|CODING|YLR005W|exon_XII_160048_161433)	Diploid Shuffle	Tolerated	1
YLR005W	SSL1	N418K	NON_SYNONYMOUS_CODING(MODERATE|MISSENSE|aaT/aaA|N418K|461|SSL1|protein_coding|CODING|YLR005W|exon_XII_160048_161433)	Diploid Shuffle	Tolerated	1
YDR082W	STN1	silent	SYNONYMOUS_CODING(LOW|SILENT|ccA/ccT|P224|494|STN1|protein_coding|CODING|YDR082W|exon_IV_610439_611923)	Allele Transfer	-
YDR082W	STN1	silent	SYNONYMOUS_CODING(LOW|SILENT|gaA/gaG|E432|494|STN1|protein_coding|CODING|YDR082W|exon_IV_610439_611923)	Allele Transfer	-
YDR082W	STN1	M416T	NON_SYNONYMOUS_CODING(MODERATE|MISSENSE|aTg/aCg|M416T|494|STN1|protein_coding|CODING|YDR082W|exon_IV_610439_611923)	Allele Transfer	Tolerated	0.19
YDR082W	STN1	S105L	NON_SYNONYMOUS_CODING(MODERATE|MISSENSE|tCa/tTa|S105L|494|STN1|protein_coding|CODING|YDR082W|exon_IV_610439_611923)	Allele Transfer	Tolerated	0.21
YDR082W	STN1	D134V	NON_SYNONYMOUS_CODING(MODERATE|MISSENSE|gAt/gTt|D134V|494|STN1|protein_coding|CODING|YDR082W|exon_IV_610439_611923)	Allele Transfer	Tolerated	0.26
YDR082W	STN1	S393R	NON_SYNONYMOUS_CODING(MODERATE|MISSENSE|Agt/Cgt|S393R|494|STN1|protein_coding|CODING|YDR082W|exon_IV_610439_611923)	Allele Transfer	Tolerated	0.53
YDR082W	STN1	I209V	NON_SYNONYMOUS_CODING(MODERATE|MISSENSE|Att/Gtt|I209V|494|STN1|protein_coding|CODING|YDR082W|exon_IV_610439_611923)	Allele Transfer	Tolerated	0.64
YDR082W	STN1	T203A	NON_SYNONYMOUS_CODING(MODERATE|MISSENSE|Aca/Gca|T203A|494|STN1|protein_coding|CODING|YDR082W|exon_IV_610439_611923)	Allele Transfer	Tolerated	0.76
YDR082W	STN1	V212A	NON_SYNONYMOUS_CODING(MODERATE|MISSENSE|gTa/gCa|V212A|494|STN1|protein_coding|CODING|YDR082W|exon_IV_610439_611923)	Allele Transfer	Tolerated	0.77
[truncated: 456 more rows]
