# Supplementary material for: An Updated Collection of Sequence Barcoded Temperature-Sensitive Alleles of Yeast Essential Genes
Source: G3 (Bethesda). 2015 Jul 14;5(9):1879–87. doi: 10.1534/g3.115.019174 (PMC4555224; doi:10.1534/g3.115.019174)
Supplement: Supporting Information [file supp_g3.115.019174_TableS4.xls]

## Sheet: Sheet1
Supplementary Table S4. Barcode microarray data on the pooled ts-allele collection
time = 0, 25C scrapate				Competitive Growth		37C				34C				30c				25c
Gene	Downtag control	Uptag control		Gene	Tag	Ctrl Avg	Exp Avg	STDEV CTRL	STDEV Exp	Ctrl Avg	Exp Avg	STDEV CTRL	STDEV Exp	Ctrl Avg	Exp Avg	STDEV CTRL	STDEV Exp	Ctrl Avg	Exp Avg	STDEV CTRL	STDEV Exp
YAL025C	N/A	1877.3		YAL025C	uptag	903.4	551.433	2.29129	882.366	278.4	1823.1	0.173205	175.434	279.767	1648.9	0.321455	59.979	303.533	1316	3.47035	103.054
YAL034W-A	N/A	37.2		YAL034W-A	uptag	37.7	42.1	0.43589	6.58863	34.8333	35.4	0.305505	0.72111	34.8333	35.5667	0.208167	1.10151	35.1333	36	0.550757	1.17898
YAL038W	N/A	40.6		YAL038W	uptag	39.7667	200.667	0.585947	274.225	902.833	51.7667	0.208167	12.7943	936.933	71.0667	5.08363	27.8576	1413.47	720.4	74.1945	216.229
YAL041W	N/A	487.9		YAL041W	uptag	274.5	881.9	0.984886	347.696	34.3667	36.7667	0.321455	1.87172	34.3667	35.9667	0.152753	1.60104	34.6667	35.6	0.503322	0.87178
YAL043C	N/A	37.9		YAL043C	uptag	35.4667	35.8	0.23094	0.360555	33	34.2667	0.264575	0.51316	32.8333	35.4333	0.152753	0.92376	33.1	34.5333	0.3	0.152753
YAR008W	N/A	34.9		YAR008W	uptag	35.4667	34.4	0.23094	0.3	37.3667	37.4	0.321455	1.3	37.5	37.7	0.34641	1.21244	38.1333	36.8667	0.750555	0.208167
YAR019C	N/A	1893.2		YAR019C	uptag	1013.03	43.6	2.5697	3.08058	34.6	33.5	0.264575	0.9	34.5667	228	0.23094	334.286	34.8667	35.3667	0.503322	0.404145
YBL026W	37.8	1983.9		YBL026W	downtag	383.5	207.267	600.762	296.556	274.167	663.733	0.152753	73.7084	275.5	373.033	0.34641	157.86	299.133	1361.3	3.35609	221.25
YBL040C	1367.2	1459.9		YBL026W	uptag	730	350.933	600.162	282.939	39.4	145.433	0.34641	102.904	39.7333	379.933	0.378594	419.73	41.1333	41.2	1.25033	1.01489
YBL041W	1761.2	2448.1		YBL040C	downtag	508.1	449.967	121.591	353.893	35.2667	36.4	0.321455	0.655744	35.2333	35.7667	0.208167	1.45717	35.6	36.3667	0.6	0.404145
YBL050W	2239.4	41.3		YBL040C	uptag	578.1	299.067	120.99	327.261	37.4667	38.3	0.321455	0.173205	37.7	38.9	0.34641	3.35112	38.3667	37.0333	0.750555	1.59478
YBL074C	1518.7	38.5		YBL041W	downtag	1129.63	764.433	328.894	817.329	1013.07	98.2667	0.64291	88.8	1107.33	43.8333	17.7585	3.10215	1739.1	2079.07	102.637	171.929
YBL076C	2434.7	35.2		YBL041W	uptag	1395.67	905.467	405.02	1042.49	35.2333	634.667	0.288675	1039.43	35.2333	34.2	0.208167	0.264575	35.6	34.1667	0.6	0.832666
YBL084C	3200.9	1338.4		YBL050W	downtag	1061	890.133	3.39559	3.3126	36.9	360.267	0.43589	280.65	37.2	299.567	0.264575	126.248	38.0667	40.3333	0.802081	0.896289
YBL105C	1546.7	2125.1		YBL050W	uptag	35.2667	40.0667	0.23094	2.21435	34.3667	414.833	0.321455	656.419	34.3667	37.0333	0.152753	0.680686	34.6667	36.2	0.503322	2.12838
YBR004C	N/A	N/A		YBL074C	downtag	806.133	689.433	1.59478	15.6692	34.3667	158.6	0.351188	209.406	34.4333	35.0667	0.208167	0.802081	34.9	36.5667	0.458258	1.15902
YBR011C	1013	668.2		YBL074C	uptag	36.3	43.8667	0.264575	3.30807	35.6667	35.9667	0.321455	1.04083	35.6667	34.4333	0.23094	0.351188	36.1333	36	0.650641	0.52915
YBR029C	2198.9	1333.1		YBL076C	downtag	1067.67	581.867	895.306	475.142	36.4	36.6333	0.34641	0.23094	36.5	37.2	0.264575	0.781025	37	37.8667	0.7	1.2741
YBR049C	37	35.2		YBL076C	uptag	583.9	332.3	950.376	512.427	35.3	248.867	0.360555	206.745	35.4333	165.633	0.208167	109.011	36	38.6	0.556776	0.43589
YBR055C	2832.8	1759.4		YBL084C	downtag	2863.43	886.533	368.987	34.3915	35.8667	131.367	0.416333	112.594	36.0667	37.7667	0.23094	0.665833	36.6333	36.9	0.650641	0.52915
YBR060C	2233.2	36.5		YBL084C	uptag	794.2	56.4	2.02978	18.4307	34.6	34.4333	0.264575	0.251661	34.5667	35.1333	0.23094	0.288675	34.8667	35.1667	0.503322	1.72434
YBR070C	54.1	1112.6		YBL105C	downtag	709.667	774.4	440.663	78.6615	382.233	1514.3	0.550757	97.0353	383.4	1301.4	0.173205	43.688	445.767	864.4	14.5895	115.252
YBR079C	2172	2189.4		YBL105C	uptag	966.4	728.967	442.228	77.2189	45.4667	35.8333	0.404145	1.0116	46.1333	36.2333	0.288675	1.10604	49.5667	35.5667	2.30072	0.251661
YBR080C	2227.9	1223.6		YBR011C	downtag	384.833	34.8667	0.550757	0.550757	1076.63	653.5	0.152753	7.54785	1232.93	1762.37	28.8604	91.0592	1902.33	1555.4	121.506	169.985
YBR087W	67.3	605		YBR011C	uptag	326	847.333	0.984886	404.444	36.5	36.7	0.43589	0.953939	36.7667	226.033	0.23094	174.182	37.5667	65.2333	0.702377	49.5189
YBR088C	34.6	1843.8		YBR029C	downtag	1009.6	308	176.428	239.657	33.7667	35.8667	0.351188	1.0504	33.7667	36.1667	0.152753	0.23094	34.1333	35.2667	0.450925	1.30512
YBR102C	1108.8	36.5		YBR029C	uptag	907.867	643.7	177.403	752.653	35.4667	72.1667	0.321455	59.7101	35.4667	36.4667	0.23094	1.25831	35.8667	36.3667	0.602771	1.7673
YBR121C	858.8	3990.6		YBR049C	downtag	35.1667	38.5333	0.251661	1.80093	37.6667	34.8667	0.321455	1.10151	37.9	36.5667	0.34641	1.45717	38.6	40.5	0.8	3.35112
YBR123C	124.3	2274.8		YBR049C	uptag	35.2333	37.2667	0.208167	0.321455	39.3667	643.333	0.416333	211.714	39.8	400.033	0.264575	49.1614	41.6667	47.2333	1.15036	9.25869
YBR142W	2014.1	36.1		YBR055C	downtag	2593.23	1132.4	401.576	20.3738	36.4667	318	0.416333	226.238	36.7667	113.733	0.23094	111.868	37.5667	39.4333	0.702377	2.15716
YBR143C	1603.9	630.2		YBR055C	uptag	1101.3	1130.17	2.94618	37.3272	36	35.9667	0.360555	0.404145	36.0667	35.8667	0.23094	0.814453	36.5	37.8667	0.655744	1.13725
YBR152W	31.6	1737.2		YBR060C	downtag	851.733	1038.47	1.70098	67.0667	437.767	455.667	0.493288	105.52	439.433	433.433	0.251661	20.1207	555.833	1392.5	22.5136	100.164
YBR153W	1974.8	2495.8		YBR060C	uptag	34.6	34.9333	0.173205	1.85831	647.8	227.267	0.264575	194.804	654.3	268.967	0.6245	381.939	849.067	1992.5	53.3038	40.8288
YBR154C	106	33.6		YBR070C	downtag	43.9333	34.8667	0.46188	0.51316	1675.63	968.6	317.4	541.402	2581.33	2923.3	44.4455	41.1763	2865.43	2853.03	67.2599	44.2838
YBR167C	955.4	2207.7		YBR070C	uptag	809.833	37.1	2.01329	0.360555	940.933	826.3	1.00664	382.583	1392.3	2107.33	10.1385	117.02	2044.57	2230.87	97.2107	320.629
YBR196C	1487.1	34.2		YBR079C	downtag	1222.63	963.133	95.4956	101.588	35.0333	39.1667	0.305505	3.25167	35	38.8	0.173205	0.173205	35.3667	37.9	0.550757	1.49332
YBR198C	1570.1	2644.5		YBR079C	uptag	1306.6	1133.07	123.737	418.391	1065.2	793.2	1.2	155.682	1864.67	865.667	23.8592	136.246	2325.9	1832.2	84.5199	210.738
YBR211C	1469.5	1971.3		YBR080C	downtag	1289.6	263.467	22.0061	215.691	36.8333	163.933	0.378594	213.107	36.9667	39.5333	0.321455	2.05264	37.5	38.9667	0.7	1.17189
YBR234C	2346	3353.2		YBR080C	uptag	798.3	503.567	1.96723	227.921	33.5333	34.4667	0.305505	0.288675	33.5	33	0.2	1.249	33.8333	34.2667	0.351188	1.42945
YBR236C	1572.9	44.9		YBR087W	downtag	192.367	387.3	255.853	314.27	36	125.7	0.360555	78.9937	36.0667	40.2667	0.23094	2.73008	36.5	38.4	0.655744	1.65227
YBR237W	907	57.3		YBR087W	uptag	339.967	291.6	255.364	145.301	805.8	659.467	0.953939	29.0851	909.333	526.3	8.25005	146.488	1615.63	1637.53	87.5614	96.3953
YBR247C	1462.7	673.3		YBR088C	downtag	351.133	411.733	548.425	657.111	1971.67	856.5	142.893	35.7224	2750.47	1060.83	17.1797	45.7176	3089.5	3106.57	83.2273	127.152
YBR253W	2597.6	2794.1		YBR088C	uptag	667.2	962.767	547.679	856.117	35.0333	35.3667	0.305505	0.351188	35	35.4	0.173205	0.9	35.3667	35.1333	0.550757	1.11505
YBR254C	2410	1273.6		YBR102C	downtag	269.8	40.5	202.477	3.89744	44.8333	1175.07	0.378594	1106.31	45.4333	42.7	0.288675	3.04467	48.4	162.7	1.96723	214.082
YBR256C	39.9	37		YBR102C	uptag	152.933	37.5333	202.794	1.43643	35.8667	503.867	0.416333	226.943	36.0667	180.467	0.23094	80.0703	36.6333	37.2667	0.650641	0.208167
YBR257W	2060.8	34.5		YBR121C	downtag	370.767	198.433	0.493288	281.864	3399.2	856.867	369.893	78.3587	3631.1	569.433	59.6399	27.5827	3587.87	3433.97	72.6254	36.358
YBR265W	1688.4	37		YBR121C	uptag	3819.07	1249.2	227.544	39.1169	793.667	347.833	0.057735	258.296	808.1	111.467	1.0583	105.535	1175.73	2168.8	77.7823	263.507
YCL004W	1797.8	37.3		YBR123C	downtag	466.467	453.667	688	78.0008	39.6667	825.067	0.416333	74.7158	40.1	560.167	0.264575	41.5318	42.1667	65.1	1.25033	25.2976
YCL052C	318.4	833.5		YBR123C	uptag	870.9	773.367	693.952	668.357	38.5667	294.033	0.321455	436.102	38.9333	70.0333	0.378594	19.3856	39.8333	60.8667	1.00167	33.7174
YCL059C	2323.3	217.4		YBR142W	downtag	823.067	1057.8	1.64418	30.829	35.4667	36.0667	0.321455	2.57747	35.4667	35.8	0.23094	1.253	35.8667	35.5	0.602771	0.3
YCR035C	38	37.2		YBR142W	uptag	34	32.9667	0.2	0.404145	34.6	35.2667	0.360555	0.680686	34.7	35.3	0.2	0.264575	35.1333	35.9333	0.51316	0.550757
YCR052W	2052.2	297.1		YBR143C	downtag	456.9	37.6667	145.754	5.45008	455.2	826.7	0.52915	222.858	457.067	1864.6	0.251661	163.328	604.167	2070.07	34.5564	158.096
YCR054C	1709.6	1797.6		YBR143C	uptag	372.667	125.5	146.39	155.452	1228.67	722.367	15.6781	213.188	1718.93	2679.6	30.801	110.652	2304.87	2798.27	103.876	173.083
YCR057C	45.1	968.5		YBR152W	downtag	275.033	34.3	422.851	4.47996	36.0667	35.5333	0.416333	2.54231	36.2667	35.1667	0.23094	0.635085	36.9333	35.5667	0.650641	0.450925
YCR072C	46.6	35.2		YBR152W	uptag	518.733	36.8667	422.567	4.45459	35.4333	36.4	0.305505	0.754983	35.4667	36.1667	0.23094	0.11547	35.8667	36.3333	0.602771	0.11547
YDL003W	783.9	569.5		YBR153W	downtag	1080.77	129.733	3.38575	161.572	384.533	39.2667	0.550757	4.82321	385.733	35.9333	0.11547	0.635085	450.8	1259.53	15.2863	94.7606
YDL014W	1470.5	1115.2		YBR153W	uptag	1119.63	665.8	3.188	102.485	325.6	572.167	0.173205	88.0944	327.4	206.033	0.360555	62.6984	360.433	1070.07	6.70249	108.791
YDL015C	391.2	37.5		YBR154C	downtag	70.9333	800.433	33.7196	664.226	1123.33	469.933	2.46847	151.899	2096.1	2388.7	45.6477	176.342	2448.97	2333.43	104.732	162.87
YDL017W	621.4	257.1		YBR154C	uptag	51.4667	415.233	34.0638	661.269	805.033	38.0333	0.152753	0.680686	821.933	2045.37	0.702377	72.1156	1205.5	1949.2	80.6218	122.32
YDL028C	1132.7	1755.5		YBR167C	downtag	282.667	33.9667	0.493288	0.46188	34.1667	34.7667	0.321455	1.25033	34.0667	35.9667	0.152753	1.42945	34.4667	35	0.503322	0.754983
YDL029W	279.8	1136.4		YBR167C	uptag	1040.13	743.5	2.61024	127.597	36.0667	108.033	0.416333	125.04	36.2667	35.8	0.23094	1.249	36.9333	35.9	0.650641	0.264575
YDL030W	1196.9	858.9		YBR196C	downtag	677.9	977.733	1.0583	36.6411	35.0333	48.4	0.305505	20.0232	35	35.2	0.173205	0.7	35.3333	34.6	0.550757	0.964365
YDL043C	1794.5	1436.4		YBR196C	uptag	35.2333	35.1	0.208167	0.87178	34.9333	35.6	0.404145	0.43589	35.0667	34.0667	0.152753	0.288675	35.5667	36.1	0.503322	0.793725
YDL045C	35.1	1519.7		YBR198C	downtag	1110.1	505.067	328.576	480.076	1101.67	1106.63	0.321455	8.28513	1293.87	1061.47	22.1146	51.6253	1989.17	2464.1	94.711	121.361
YDL055C	957.6	38.1		YBR198C	uptag	1364.27	851.133	393.706	272.486	3262.87	1080.33	395.246	58.2218	3393.47	905.433	55.2856	128.517	3527.03	3864.8	66.0371	63.859
YDL064W	672.2	35.9		YBR211C	downtag	710.967	226.633	1.18462	208.642	851.5	956.867	1.0583	71.3533	1019.03	599	3.78594	29.0481	1743.8	1671.97	94.551	59.788
YDL084W	38	56.9		YBR211C	uptag	1160.2	1009.63	3.85876	82.691	34.3667	34.4333	0.321455	0.550757	34.3667	34.5	0.152753	0.793725	34.6667	35.0333	0.503322	1.50444
YDL087C	1065.4	36.5		YBR234C	downtag	1694.8	937.567	1144.8	275.117	809.267	414.733	0.11547	650.616	826.867	1479.33	0.51316	234.088	1214.77	1862.8	81.265	57.0225
YDL097C	1028.7	690.7		YBR234C	uptag	2215.77	1041.73	1088.43	334.735	43.7333	207	0.472582	297.137	44.2333	398.5	0.288675	315.801	47.1	265.033	1.65227	48.7309
YDL098C	919.3	1294.25		YBR236C	downtag	879.033	654.433	1.70098	43.7769	1427.8	926.533	168.116	41.8636	2112.07	3190.7	45.7648	35.6866	2602.27	2844.47	46.7047	112.084
YDL103C	1204.7	35.9		YBR236C	uptag	39.4667	671.167	0.585947	27.3646	1185.6	912.4	6.2482	35.1791	2208.57	3358.43	34.12	87.8204	2556.67	2986.57	92.3368	97.6062
YDL105W	2138.5	38.4		YBR237W	downtag	319.533	397.367	230.565	622.273	797.733	546.767	0.152753	63.2356	813.067	170.367	0.70946	104.366	1192.4	1999.3	75.9629	58.2605
YDL108W	1248.2	35.6		YBR237W	uptag	186.2	723.567	231.23	604.089	1457.83	185.633	130.607	100.55	2545.07	37.2	45.1589	2.08087	2845.17	2789.13	54.2846	144.138
YDL111C	1300.6	33.2		YBR247C	downtag	604.867	237.333	128.06	197.6	44.5667	330.633	0.493288	263.524	45.0333	747.567	0.288675	19.5198	48.0667	335.767	1.6563	60.9512
YDL126C	1509.7	78.6		YBR247C	uptag	530.9	211.267	128.609	303.572	487.133	263.7	0.208167	219.515	490	1898.77	0.458258	48.1313	569.967	1610.03	33.0019	116.61
YDL132W	N/A	N/A		YBR253W	downtag	889.033	441.233	1.77858	33.3593	983.4	1023.87	0.34641	47.1574	1057.47	940	12.8691	25.1434	1625.07	2231.6	105.754	158.29
YDL141W	366.9	42.9		YBR253W	uptag	1390.2	1148.97	56.9316	51.9319	34.3667	33.3667	0.351188	0.11547	34.4333	32.6333	0.208167	0.862168	34.9	33.5	0.458258	0.964365
YDL143W	1075.2	2494.1		YBR254C	downtag	955.2	345.067	252.47	260.537	35.9667	35.3333	0.321455	0.665833	36.0667	35.5	0.23094	0.953939	36.5	35.2667	0.655744	1.15036
YDL145C	1381.4	62		YBR254C	uptag	809.633	336.467	253.721	285.154	32.7	151.233	0.264575	203.227	32.5667	34.7333	0.152753	0.80829	32.8667	33.3	0.305505	0.264575
YDL147W	1356.5	781.4		YBR256C	downtag	35.9	45.9333	0.264575	17.9288	32.4667	32.4333	0.251661	0.702377	32.3	32.6	0.173205	0.173205	32.6	33.5333	0.3	1.04083
YDL148C	1221.9	37.9		YBR256C	uptag	35.8333	60.2667	0.450925	45.9343	39.6333	691.733	0.378594	43.462	40	349	0.360555	139.575	41.4	49.3667	1.2	5.95343
YDL164C	1893.1	31.8		YBR257W	downtag	478.133	61.7667	382.121	47.0122	386.533	149.267	0.550757	193.252	387.733	191.033	0.11547	268.352	453.767	600.767	14.3949	74.9641
YDL165W	699.8	42.4		YBR257W	uptag	257.533	44.0333	382.668	18.4177	35.6667	36.4333	0.321455	0.503322	35.6667	37.5	0.23094	1.11355	36.1333	36.0667	0.650641	0.896289
YDL166C	451.4	469.8		YBR265W	downtag	719.7	703.467	1.21244	59.0014	32.7	33.9333	0.264575	0.929157	32.5667	33.1667	0.152753	0.493288	32.8667	33.4667	0.305505	0.64291
YDL193W	2478.8	530.5		YBR265W	uptag	49.3	37.9333	0.781025	1.50111	33.1667	33.8667	0.321455	0.650641	33.0333	32.9333	0.152753	0.550757	33.3333	32.9667	0.351188	0.208167
YDL208W	153.1	33.6		YCL004W	downtag	750.367	426.9	1.35769	137.511	35.8	33.7333	0.360555	0.450925	35.9	33.2667	0.264575	0.85049	36.3333	33.5667	0.650641	0.950438
YDL209C	1219.2	2310		YCL004W	uptag	35.0333	37.3	0.208167	0.360555	35.8667	172.933	0.416333	221.802	36.0667	35.6667	0.23094	1.09697	36.6333	36.1	0.650641	0.264575
YDL220C	1805.6	2481.3		YCL052C	downtag	181.533	33.5333	180.105	0.472582	3982.6	1228.2	107.85	30.095	4034.4	2939.03	28.9259	225.712	4396.33	4396.33	28.1216	28.1216
YDR002W	570.5	1321.6		YCL052C	uptag	285.367	35.1333	179.588	0.85049	370.467	119.833	0.493288	138.98	371.633	969.133	0.208167	35.1524	427.533	1321.77	16.9816	93.0955
YDR013W	3015.9	1429		YCL059C	downtag	549.667	647.667	411.942	528.095	69.1333	108.933	0.472582	124.159	69.7	771.8	0.34641	26.0885	74.0667	508.233	2.35443	78.0702
YDR016C	40.8	1809.4		YCL059C	uptag	311.867	357.4	412.864	553.824	1300.37	712.367	71.7408	110.613	1910.33	2689.37	61.3202	70.6544	2467.3	2904.83	55.4029	64.6481
YDR021W	2384.7	38.2		YCR035C	downtag	34.6	35.9667	0.2	0.305505	32.9333	33.5	0.305505	0.4	32.8	32.6333	0.173205	0.416333	33.1333	32.7333	0.351188	0.971253
YDR044W	909.8	1564.6		YCR035C	uptag	35.0333	37.5333	0.208167	0.568624	33.4	34.7	0.360555	0.264575	33.2667	34.0333	0.152753	0.680686	33.6	35.9667	0.4	0.950438
YDR045C	221.6	1705.6		YCR052W	downtag	747.267	617.167	482.874	503.603	33.6	36.3	0.360555	1.57162	33.4333	35.4333	0.208167	0.51316	33.8	35.2	0.4	1.15326
YDR052C	1074.4	36.1		YCR052W	uptag	468.967	319.133	484.744	491.961	73.7667	1147.03	0.493288	14.2142	74.3333	744.267	0.288675	8.77629	79.1	331.667	2.38956	58.0409
YDR054C	324.8	1143.2		YCR054C	downtag	614.967	35.8	0.929157	1.12694	34.9333	36.1	0.404145	0.4	35.0667	35.6667	0.152753	0.585947	35.5667	34.9	0.503322	1.21244
YDR060W	1508.9	35.9		YCR054C	uptag	876.067	70.4	2.11975	47.3231	34.3667	33.4333	0.321455	1.11505	34.3667	33.7333	0.152753	0.404145	34.6667	33.9	0.503322	0.72111
YDR062W	1530	39.4		YCR057C	downtag	132.667	35.5667	167.172	0.23094	33.1333	33.3667	0.305505	1.12398	33.0333	32.9667	0.11547	0.450925	33.3333	32.6333	0.351188	0.404145
YDR064W	1516.2	2249.6		YCR057C	uptag	229	36.1	166.713	1.34536	33.8	33.8	0.360555	1.65227	33.6667	33.7333	0.152753	0.750555	34	33.2	0.458258	1.15326
YDR081C	1822.6	1604		YCR072C	downtag	37.7333	585.933	2.47857	482.099	33.8	33.3	0.360555	0.43589	33.6333	33.7667	0.208167	0.929157	33.9667	34.3	0.404145	0.87178
YDR082W	188.6	34.9		YCR072C	uptag	36.3333	319.267	2.74651	491.065	822.8	1035.07	0.953939	10.5216	954.467	2354.1	10.0286	58.3081	1675.83	2709.2	84.6055	69.8977
YDR086C	338.1	34.7		YDL003W	downtag	362.967	36.1667	0.493288	1.26623	287.9	42.1667	0.173205	8.66045	289.367	37.8	0.23094	1.49332	314.483	371.867	4.03557	101.196
YDR087C	753.8	34.7		YDL003W	uptag	364.667	40.2667	1.04083	3.53601	540.933	33.9	0.568624	1.12694	544.233	35.4333	0.416333	1.45717	805.367	840.467	53.9033	107.503
YDR088C	772.3	36.3		YDL014W	downtag	701.133	1120.27	1.07858	543.321	762.4	41.4	0.1	3.6756	775.6	1303.9	0.793725	85.5213	1131.23	1446.97	70.5014	67.4925
YDR091C	584.1	967.5		YDL014W	uptag	939.6	46.7	2.42487	4.85901	30.8333	30.7667	0.305505	0.378594	30.6667	30.4	0.305505	0.2	30.9	31.1	0.3	0.43589
YDR113C	869.1	434.2		YDL015C	downtag	235.267	35.6667	0.493288	1.70392	1085.4	35.4	1.67033	1.65227	1985.63	337.633	32.612	525.216	2383.43	2230.87	97.3238	87.9209
YDR118W	1387.6	1664.2		YDL015C	uptag	37.5	33.5667	0.43589	1.2897	1120.43	920.967	1.10604	461.401	1360.47	839.533	33.3338	563.691	2045.03	2985.3	102.869	162.778
YDR145W	881.3	48.6		YDL017W	downtag	282.167	127.433	0.493288	92.522	31.7667	33.1667	0.251661	0.404145	31.4667	31.8333	0.152753	0.208167	31.7667	32.3	0.208167	0.43589
YDR164C	2206.9	1624.2		YDL017W	uptag	206.2	40.0667	0.964365	3.84231	90.2667	1144.03	0.493288	21.9905	90.8333	787.533	0.288675	28.2704	96.8333	374.133	2.96873	35.6996
YDR180w	N/A	N/A		YDL028C	downtag	548.267	201.833	0.750555	284.374	31.3667	32.6	0.251661	0.5	31.1333	32	0.152753	1.49332	31.4333	33.0333	0.23094	0.57735
YDR182W	1192.7	35.6		YDL028C	uptag	1138.17	537.7	3.70045	593.842	33.8	34.9333	0.360555	0.503322	33.6333	67.1667	0.208167	57.1871	33.9667	35.3	0.404145	0.781025
YDR188W	895.1	33.1		YDL029W	downtag	278.6	193.767	287.001	202.873	34.8333	36.1	0.305505	0.818535	34.8	35.5667	0.173205	1.10604	35.1333	35.1667	0.550757	0.776745
YDR189W	1165.7	1432.6		YDL029W	uptag	444.067	36.5667	286.455	1.72434	33.1333	34.5	0.305505	0.916515	33.0333	33.4333	0.11547	0.960902	33.3333	33.0667	0.351188	0.321455
YDR196C	761.4	1357		YDL030W	downtag	627.533	144.8	0.907377	121.842	282.4	33.1	0.43589	0.818535	283.267	34.5	0.251661	1.63707	313.833	78.4	7.81558	79.4164
YDR201W	1116.6	36		YDL030W	uptag	578.667	41.6667	1.13725	6.73375	1040.27	842.567	0.351188	65.3142	1156.17	770.2	19.7196	203.475	1803.83	574.133	97.4644	285.036
YDR208W	1703.3	34.7		YDL043C	downtag	945	977.633	2.26053	25.7257	36.7667	353.633	0.416333	303.554	37.0333	137.433	0.208167	168.854	37.9	41.4333	0.754983	5.34072
YDR212W	1084.5	36		YDL043C	uptag	745.967	41.2	1.76163	2.42487	35.0333	35	0.305505	0.818535	35	34.6	0.173205	1.13578	35.3333	34.5	0.550757	1.3
YDR232W	2177.6	1285.4		YDL045C	downtag	35.3333	32.9333	0.208167	0.057735	33.8	34.4	0.360555	0.52915	33.6333	33.8	0.208167	0.888819	33.9667	34.2333	0.404145	1.1547
YDR235W	1754.4	2216.8		YDL045C	uptag	814.8	37.7333	1.96723	1.06927	37.5667	942.033	0.416333	191.328	37.9	486.7	0.264575	27.7274	39.0667	62.0333	0.85049	17.7692
YDR236C	845.7	42.1		YDL055C	downtag	434.167	2457.3	0.57735	527.302	34.3667	35.1333	0.321455	0.757188	34.3667	35.0667	0.152753	1.09697	34.6667	35.8	0.503322	0.72111
YDR240C	1450.2	1091		YDL055C	uptag	38.3667	36.1333	0.493288	0.23094	35.6667	226.3	0.416333	322.007	35.8333	37.2333	0.208167	0.83865	36.4	37.9333	0.655744	1.05987
YDR243C	1787.7	38.1		YDL064W	downtag	350.433	43.6	0.46188	5.88133	677.5	987.667	0.608276	95.8938	696.833	2248.7	2.8006	78.3691	1196.2	2073	81.8046	115.753
YDR246W	923.7	36.3		YDL064W	uptag	37.1333	36.0333	0.378594	0.70946	35.0333	34.8667	0.305505	1.36504	35	33.2	0.173205	0.818535	35.3333	34.0333	0.550757	0.503322
YDR267C	41.8	69.1		YDL084W	downtag	35.7	36.0667	0.264575	0.351188	1651.1	1238.93	284.015	417.128	2502.93	2821.07	60.4632	68.0942	2850.43	2539.37	58.319	47.5538
YDR280W	635.8	638.1		YDL084W	uptag	39.0667	172.133	0.585947	122.689	921.1	825.6	0.655744	423.316	1264.9	1711.37	17.8211	23.4892	1945.93	1360.4	84.904	38.7284
YDR288W	2506.8	937.2		YDL087C	downtag	409.533	35.4333	324.443	0.702377	41.7667	389.333	0.404145	179.518	42.3	196.267	0.360555	108.821	44.0333	43.7333	1.20554	1.02632
YDR299W	1304.4	623.5		YDL087C	uptag	222.333	36.0333	324.904	1.32791	36.7667	48.5667	0.416333	17.96	37.0333	48.3667	0.208167	18.8219	37.9	37.4	0.754983	0.7
YDR302W	122.1	476.5		YDL097C	downtag	427.9	34.5	58.8919	0.556776	1162.63	1060.33	1.6563	50.5284	1496.9	2048.33	19.5885	97.0475	2136.7	2462.17	114.586	31.8437
YDR303C	1525.7	38.8		YDL097C	uptag	393.8	33.5667	59.5035	0.750555	710.667	138.3	0.757188	173.038	745.033	1207.37	4.27824	102.021	1317.4	2030.47	88.0084	215.662
YDR325W	2162.5	36.8		YDL098C	downtag	513.467	35.7333	211.599	1.55671	38.0667	610.7	0.416333	137.159	38.4667	427.4	0.23094	62.5764	39.8333	52.8333	1.0504	16.4591
YDR328C	2696.7	40		YDL098C	uptag	635.633	36.0333	211.175	2.38607	34.8333	36.3333	0.305505	0.378594	34.8	36.0333	0.173205	1.22202	35.1333	36.3667	0.550757	2.08167
YDR331W	1121.5	37.9		YDL103C	downtag	605.933	38.7667	0.814453	1.24231	3241.43	1238.77	126.562	20.4798	3335.27	900.467	44.0189	62.1837	3583.3	3424.77	35.3446	172.21
YDR339C	1715.1	2089.1		YDL103C	uptag	35.4667	35.8333	0.23094	0.70946	1038	632.7	1.0583	171.349	1770.9	423.467	26.3767	52.6318	2267.07	2334.37	79.8214	146.163
YDR341C	117.7	1159.3		YDL105W	downtag	898.9	776.033	1.96977	55.4377	878.967	588.233	1.11505	200.751	1096.83	1986.2	4.78783	51.0721	1825.67	2070.63	90.9577	46.2911
YDR356W	386.4	2014.9		YDL105W	uptag	37.1333	36	0.378594	1.51327	39.1	474.633	0.34641	173.58	39.4667	257.533	0.321455	304.692	40.6333	52.2667	1.10151	11.6715
YDR361C	2071.5	48.3		YDL108W	downtag	700.233	35.4333	1.07858	0.873689	52.5667	1104.07	0.404145	28.7361	53.4	725.367	0.43589	24.1738	58.5667	129.533	2.70986	63.1945
YDR367W	945.4	892.3		YDL108W	uptag	37.1333	36	0.378594	0.360555	452.533	36.4	0.550757	1.31149	454.433	36.3333	0.251661	1.35031	592.7	306.333	27.5567	40.1998
YDR394W	2608.9	2063.3		YDL111C	downtag	408.133	991.033	324.789	1007.43	35.6667	651.333	0.416333	41.423	35.8333	168.733	0.208167	216.903	36.4	40.0667	0.655744	0.702377
YDR398W	1762.4	33.8		YDL111C	uptag	220.667	565.667	325.308	925.637	34.6	34.2	0.264575	1.44222	34.5333	35.1	0.208167	0.655744	34.8667	35.2	0.503322	0.8544
YDR404C	1668	36.8		YDL126C	downtag	550.367	296.133	417.224	240.46	678.633	347.967	0.64291	235.621	698.967	206.667	3.72066	176.09	1198.8	1840.23	82.1577	79.2758
YDR416W	1624.6	726		YDL126C	uptag	309.5	167.433	418.204	229.035	456.5	129.933	0.264575	164.344	458.933	36.6333	0.378594	1.15036	518.267	1347.03	17.3828	205.789
YDR429C	938.4	516.7		YDL141W	downtag	101.033	37	0.46188	0.360555	35.1	35.9667	0.360555	1.10604	35.2667	37.1333	0.152753	2.07926	35.8	35.9333	0.556776	0.757188
YDR434W	811.9	34.9		YDL141W	uptag	38.6333	32.5333	0.550757	0.378594	48.6	1180.37	0.34641	146.514	49.3	757	0.34641	20.701	53.1667	125.033	2.15019	36.8666
YDR437W	1470.1	1849.8		YDL143W	downtag	500.333	33.4333	0.635085	0.450925	889.2	189.067	1.249	221.994	1142.7	129.167	12.3016	150.147	1853.37	480.8	91.8537	44.1542
YDR449C	1539.5	56.5		YDL143W	uptag	1326.97	39.1333	18.3506	2.91605	1442.27	1076.6	180.44	65.5991	2156.93	520.967	62.0571	117.158	2639.43	857.067	59.3944	90.9388
YDR454C	1607.5	2151.4		YDL145C	downtag	562.667	40.4333	448.748	7.38196	1108.9	411.7	1.68226	326.496	2048.4	830.167	24.0225	75.2485	2422.67	1556.93	104.039	168.972
YDR460W	1214	49.3		YDL145C	uptag	303.6	269.433	449.641	395.324	663	128.8	0.264575	153.04	670.467	815.433	1.06927	128.461	892.733	1026.2	50.4272	164.829
YDR472W	947.2	68		YDL147W	downtag	360.4	366.433	123.15	577.437	35.8667	135.1	0.416333	125.029	36.0667	91.1333	0.23094	88.2771	36.6333	36.3667	0.650641	1.71561
YDR473C	1081.6	34.9		YDL147W	uptag	289.133	455.533	123.643	395.986	35.4333	33	0.305505	0.5	35.4667	33.9333	0.23094	1.2741	35.8667	35.3667	0.602771	1.0504
YDR478W	1210.6	545.6		YDL148C	downtag	514.7	46.3	0.69282	17.377	36.4	32.7667	0.34641	0.960902	36.5	217.667	0.264575	320.978	37	32.7333	0.7	0.568624
YDR487C	N/A	N/A		YDL148C	uptag	40.4	38.4333	0.608276	1.20968	698.633	233.867	0.723418	177.251	727	140.8	6.46452	106.537	1261.3	867.067	82.2029	107.094
YDR489W	993.2	982.7		YDL164C	downtag	869.133	948.9	1.77858	755.984	719.4	635.467	0.7	267.378	757.2	2307.07	5.2259	149.061	1349.4	2348.13	98.0985	56.9005
YDR498C	1322.9	41.5		YDL164C	uptag	32.7	31.7333	0.2	0.51316	49	36.9333	0.34641	1.8037	49.7	36.2667	0.34641	0.945163	53.7	36.1	2.15174	1.38564
YDR510W	1575.4	2775.9		YDL165W	downtag	413.567	1075.6	0.57735	5.36936	36.7667	37.1	0.416333	0.953939	37.0333	53.4333	0.208167	28.2909	37.9	36.6333	0.754983	0.907377
YDR527W	1754	3020.9		YDL165W	uptag	38.0333	36.0667	0.46188	0.351188	33.7667	35.1	0.321455	1.27671	33.6333	34.4667	0.208167	1.25033	33.9667	34.4333	0.404145	1.44684
YDR531W	2501.7	38.4		YDL166C	downtag	122	34.9667	0.519615	1.50111	750.167	315.9	0.83865	145.886	799.733	512.367	4.02036	293.933	1437.67	123.633	96.0553	149.795
YEL026W	1932.7	2333.4		YDL166C	uptag	256.1	35.4667	0.984886	0.568624	34.8333	38.2	0.305505	1.253	34.8	38.1	0.173205	0.793725	35.1333	36.4667	0.550757	0.550757
YEL034W	2088.7	38.5		YDL193W	downtag	1350.67	779.967	16.7885	19.6167	35.1	169.567	0.360555	186.538	35.2667	36.3667	0.152753	0.416333	35.7667	34.8667	0.503322	0.450925
YER003C	833.8	1080		YDL193W	uptag	211.833	37	1.00167	0.9	35.2	35.1333	0.264575	0.61101	35.2333	35.4667	0.208167	1.00167	35.6	34.9	0.6	1.08167
YER006W	1273.4	3365.3		YDL208W	downtag	46.8333	35.9	10.8616	1.57162	34.9333	35.3	0.404145	0.519615	35.0667	35.7333	0.152753	0.550757	35.5667	35.1	0.503322	0.458258
YER008C	2143.9	34.8		YDL208W	uptag	40.5667	35.6333	11.201	1.32791	33.9667	33.2	0.321455	0.87178	33.8667	34.5667	0.152753	1.06927	34.2333	34.2333	0.450925	1.22202
YER009W	1477.9	42.3		YDL209C	downtag	543.567	35.6667	0.750555	1.05987	32.0667	36.7	0.251661	1.21655	31.9	36.7667	0.2	1.36504	32.1333	37.1333	0.152753	0.585947
YER012W	33.9	44.8		YDL209C	uptag	1343.6	39.4	19.5277	1.04403	37.3	857.167	0.43589	48.2865	37.6333	462.933	0.208167	6.23244	38.6667	49.1	0.802081	10.9672
YER013W	207.9	1927.8		YDL220C	downtag	1022.1	606.5	2.77128	170.457	33.9667	34.7333	0.321455	0.11547	34	35.4	0.2	0.888819	34.4	71.9	0.458258	64.3462
YER018C	2364.7	34.1		YDL220C	uptag	1146.67	365.867	3.6074	153.616	36.6333	37.4333	0.378594	0.83865	36.7333	37.7667	0.288675	1.49778	37.2333	127.233	0.750555	155.856
YER022W	1704.2	1768.4		YDR002W	downtag	333.6	212.967	203.516	173.027	77.4667	33.4	0.493288	1.35277	78.0333	33.2333	0.288675	0.208167	83.1667	35.0333	2.43379	3.66652
YER023W	888.2	2288.1		YDR002W	uptag	450.933	202.1	203.028	284.143	388.9	624.233	0.264575	1021.79	391	34.1333	0.360555	1.85023	432.6	37.9667	7.73499	7.33235
YER094C	2977.4	1536.4		YDR013W	downtag	1019.23	547.867	208.675	444.719	34.5667	34.1333	0.351188	0.585947	34.6667	34.0333	0.152753	0.802081	35.1333	33.8667	0.51316	0.585947
YER125W	39.4	35.4		YDR013W	uptag	899.167	300.633	210.222	459.744	36.8333	35.8667	0.378594	0.152753	36.9333	37	0.288675	0.2	37.5	36.2333	0.7	1.85831
YER136W	3806.5	2169.9		YDR016C	downtag	369.3	564.7	575.214	797.664	34.3667	34.0667	0.321455	0.665833	34.3333	34.8	0.208167	0.655744	34.6667	34.9333	0.503322	0.776745
YER147C	1023.8	1917.2		YDR016C	uptag	701.267	958.233	574.844	792.215	33.9667	35.2	0.321455	0.360555	34	34.1	0.2	0.9	34.4	34.9333	0.458258	0.723418
YER148W	2009.7	36		YDR021W	downtag	1254.13	591.2	1068.11	454.678	787.6	876.167	0.866025	91.2593	866.6	540.467	7.46391	68.2592	1565.67	424.867	90.9073	174.427
YER165W	520.2	2845.8		YDR021W	uptag	697.1	296.933	1142.11	446.148	73.3667	36.8	0.321455	0.953939	74.3667	37.1333	0.404145	0.550757	81.1333	38.9333	2.45425	2.39653
YER168C	932.7	1425.6		YDR044W	downtag	626.167	303.333	261.569	463.555	35.4333	35.0667	0.305505	0.378594	35.4667	85.6333	0.23094	87.5265	35.8667	34.3667	0.602771	0.80829
YER171W	2236.9	40.6		YDR044W	uptag	776.867	601.8	260.829	504.239	37.8	451.7	0.34641	162.559	38.0667	413.133	0.404145	107.54	38.7333	43.2333	0.802081	2.22785
YFL002C	1228	38.2		YDR045C	downtag	91.8333	35.0333	0.46188	0.986577	34.3667	35.0333	0.351188	2.00333	34.4333	33.9667	0.208167	0.907377	34.9	34.3667	0.458258	1.45717
YFL005W	1382.6	458.3		YDR045C	uptag	848.767	193.733	2.11975	263.601	35.1	33.7667	0.360555	1.66233	35.2667	34.2	0.152753	0.173205	35.7667	34.5667	0.503322	1.04083
YFL009W	1941.6	44.1		YDR052C	downtag	648.7	34.7333	0.964365	0.971253	36.8333	59.2667	0.378594	37.5469	36.9333	35.9667	0.288675	0.757188	37.5	37.1	0.7	2.08087
YFL017C	2080.8	1221.1		YDR052C	uptag	35.4667	35.3333	0.23094	1.77858	35.8333	57.9667	0.378594	21.7721	36.0667	46.8333	0.23094	14.3723	36.6333	37.3	0.650641	1.15326
YFL022C	715.8	38.8		YDR054C	downtag	169.567	34.9667	0.493288	0.832666	35.4667	202.733	0.416333	283.855	35.6667	36.6667	0.23094	0.665833	36.2667	36.8667	0.602771	1.85831
YFL029C	892.8	1203.9		YDR054C	uptag	565.367	39.3333	1.23423	2.81839	36.2	40.1	0.34641	6.00083	36.3	38.1333	0.264575	0.416333	36.7667	37.8	0.702377	0.781025
YFL034C-B	N/A	N/A		YDR060W	downtag	588.8	36.6333	479.261	0.929157	34.8333	37.3667	0.305505	1.26623	34.8	36.6	0.173205	0.7	35.1333	123.033	0.550757	149.707
YFL038C	1228.6	1062.2		YDR060W	uptag	312.3	36	480.038	2.1	34.3667	36.2	0.351188	0.8544	34.4333	37.0667	0.208167	3.75411	34.9	64.7333	0.458258	46.9142
YFL045C	2499	36.5		YDR062W	downtag	595.167	40.9667	482.61	7.3187	1030.07	885.867	0.83865	13.35	1751.6	2175.3	20.5468	130.097	2257.87	1887.1	79.1974	58.4819
YFR004W	170.6	35.4		YDR062W	uptag	316.7	39.4	483.416	4.08412	188.967	36	0.23094	1.32288	190.2	1172.73	0.360555	14.8379	204.867	841.667	5.77437	156.915
YFR005C	1110.3	2970.1		YDR064W	downtag	468.033	1107.13	0.635085	43.8202	614.533	36.0333	0.568624	0.416333	622.933	35.5333	1.0504	0.750555	992.8	365.867	77.2068	57.7849
YFR027W	968.6	53		YDR064W	uptag	1116.67	55.1667	2.87112	11.9274	875.533	46.6667	0.057735	14.7534	903.1	40.5	3.31813	2.61534	1350.83	570.167	84.6724	125.646
YFR028C	1276.6	1183.3		YDR081C	downtag	1043.4	510.3	34.5513	411.443	36.0667	36.6	0.416333	0.4	36.2667	36.4667	0.23094	0.472582	36.9333	36.2667	0.650641	0.832666
YFR031C	1389.5	1344.6		YDR081C	uptag	1063.97	229.7	32.9128	328.053	325	35.0667	0.173205	0.51316	326.733	34.4333	0.351188	0.92376	358.867	46.2	5.48483	20.6124
YFR036W	N/A	N/A		YDR082W	downtag	115.767	595.233	0.493288	106.121	34.5667	36.7	0.321455	0.916515	34.5333	35.1667	0.208167	0.90185	34.8667	35.2333	0.503322	1.15902
YFR042W	38.4	38.1		YDR082W	uptag	33.1333	34.5333	0.152753	0.251661	39.0333	787.967	0.472582	86.6562	39.4667	524.4	0.321455	49.6547	41.2	78.2	1.15326	19.8824
YFR050C	496	654.4		YDR086C	downtag	201.733	36.9667	0.46188	1.02632	32.7	34.0333	0.264575	0.23094	32.5667	33.2	0.152753	0.4	32.8333	33.7	0.251661	1.3
YFR051C	1586.7	1301.4		YDR086C	uptag	34.7667	34.5	0.152753	1.0583	36.2	38.5	0.34641	1.17898	36.3	42.1667	0.264575	2.67644	36.7667	38.1667	0.702377	1.16762
YFR052W	559.3	2678.6		YDR087C	downtag	282.5	37.5333	215.294	2.82902	364.3	41.0667	0.173205	5.76397	366.267	106.267	0.351188	116.51	403.3	1074.93	7.51798	29.9082
YGL001C	1369.1	1097		YDR087C	uptag	158.2	36.2	215.64	0.6	362.667	35.5667	0.493288	0.23094	363.767	223.833	0.152753	326.723	417.6	1069.17	18.2107	61.2916
YGL008C	713.5	44.3		YDR088C	downtag	265.533	36.4333	198.003	2.31157	33.5667	33.6667	0.321455	1.33167	33.4333	34.0333	0.208167	0.750555	33.7667	35.0333	0.404145	0.680686
YGL011C	1396.6	1506.5		YDR088C	uptag	151.167	36.8333	198.436	2.04287	33.9333	126.133	0.305505	152.072	33.9667	38.3	0.152753	1.04403	34.4	35.9	0.458258	0.8544
YGL022W	1492	37.8		YDR091C	downtag	303.433	32.0667	0.46188	0.85049	37.2667	153.567	0.416333	122.518	37.6333	38.9	0.208167	2.13776	38.6667	55.9333	0.802081	17.706
YGL030W	1945.7	237.3		YDR091C	uptag	591.2	514.667	1.17898	827.43	38.9667	33.9667	0.321455	0.896289	39.3333	36.2667	0.378594	1.19304	40.4	37.7333	1.05357	1.72143
YGL040C	1982.4	35		YDR113C	downtag	295.633	35.7333	5.44181	1.42945	35.4333	36.8333	0.305505	2.2942	35.4667	40.1	0.23094	2.00749	35.8667	40.4	0.602771	2.42693
YGL047W	1580.8	115.6		YDR113C	uptag	298.6	35.7333	5.02693	4.21228	34.8	297.833	0.360555	244.933	34.9	109.367	0.2	64.4571	35.3667	36.5667	0.503322	1.70392
YGL048C	1658.1	38.9		YDR118W	downtag	653.767	455.067	1.02144	151.814	700.767	957.367	0.757188	596.921	730.467	2930.97	5.95343	27.505	1272.17	2225.87	83.7506	22.8266
YGL055W	1398.2	37.3		YDR118W	uptag	1107.63	619.133	3.0271	61.3167	939.133	1050.17	0.472582	874.916	995.033	2234.5	9.52593	22.6991	1529.73	2048.63	89.9331	114.197
YGL065C	1461.1	34.7		YDR145W	downtag	387.333	35.7333	0.550757	0.404145	234.967	105.833	0.493288	124.334	235.7	141.633	0.264575	121.86	254.867	176.733	6.25327	76.4491
YGL073W	2339.4	72.2		YDR145W	uptag	35.9	37.0667	0.264575	0.305505	37.1667	33.2333	0.321455	1.12398	37.3	36.5667	0.34641	0.85049	37.9	37.4	0.7	0.9
YGL091C	723.7	38.5		YDR164C	downtag	1192.67	847.2	2.0502	65.6904	33.7667	34.4	0.321455	0.953939	33.6333	34.9	0.208167	0.916515	33.9667	33.9667	0.404145	1.10151
YGL093W	1881.1	1385.7		YDR164C	uptag	1134.63	984.1	3.45302	17.0564	34.3667	35.2	0.351188	3.5	34.4333	35.9	0.208167	0.6	34.8667	34.6333	0.503322	0.208167
YGL097W	33.1	52.1		YDR182W	downtag	507.867	303.767	409.343	256.694	205.867	38.3667	0.23094	1.17189	207.167	513.4	0.321455	113.671	225.267	1068.33	5.54737	70.5599
YGL098W	2391.1	2621.1		YDR182W	uptag	271.7	239.9	410.063	358.794	281.9	91.2667	0.43589	89.4899	282.767	702.533	0.251661	29.184	312.367	1666.43	7.62649	257.579
YGL111W	2843.3	35.2		YDR188W	downtag	312.167	324.3	241.939	288.647	1139.03	157.6	1.70392	175.35	1421.63	232.933	29.25	46.8861	2084.03	1151.27	98.86	44.2009
YGL112C	1476.3	33.6		YDR188W	uptag	172.467	150.5	242.429	204.902	547.933	327.633	0.568624	266.768	551.667	57.6667	0.378594	28.8691	824.933	607.6	53.6502	39.8124
YGL113W	1134	1131.4		YDR189W	downtag	409.567	464.133	0.57735	594.067	609.333	36.2333	0.305505	1.30512	614.233	36.9333	0.208167	0.208167	768.533	236.367	52.1047	172.944
YGL116W	662.6	35.2		YDR189W	uptag	564.867	257.567	1.23423	237.001	112.833	152.8	0.472582	100.312	113.433	38.2667	0.288675	2.74287	120.433	63.4667	3.36056	22.7836
YGL120C	2260.9	37.6		YDR196C	downtag	591.133	36.7	300.136	1.0583	578.367	40.0333	0.251661	6.20108	582.267	40.0333	0.602771	4.30968	697.633	1938.9	36.4863	182.326
YGL130W	2285.3	32.9		YDR196C	uptag	764.133	37.2667	299.51	1.10151	627.133	173.8	0.568624	243.443	636.767	37.9	0.702377	2.91033	1029.8	2205.3	80.8287	78.9704
YGL137W	1345.1	34.1		YDR201W	downtag	477.633	35.8667	0.635085	1.95021	32.9333	33.9333	0.305505	0.404145	32.8	33.5667	0.173205	0.305505	33.1	33.7333	0.3	0.305505
YGL142C	1434	34		YDR201W	uptag	36.5	36.2333	0.34641	0.907377	34.1667	38.6333	0.321455	2.4379	34.0667	36.5	0.152753	2.48797	34.4667	35.6	0.503322	0.964365
YGL155W	1995.9	2779.2		YDR208W	downtag	657.1	624.933	539.194	510.92	745.7	41.2333	1.39237e-13	2.74287	756.5	40.1333	1.51327	2.80416	1062.53	2142	53.3615	274.352
YGL201C	1180.2	34.8		YDR208W	uptag	346.167	338.133	540.169	526.515	945.633	925.033	1.12398	47.2933	1415.43	614.667	11.9354	15.6308	2052.83	2320.2	97.8502	62.5022
YGL207W	793.6	2037		YDR212W	downtag	428.6	636.867	0.519615	138.581	35.1	35.2667	0.360555	0.585947	35.2333	33.4	0.208167	0.43589	35.7667	33.8667	0.503322	0.351188
YGL233W	2192.7	230.8		YDR212W	uptag	34.5667	34.6	0.152753	1.85203	814.233	38.3333	0.152753	0.602771	833.467	1667.4	1.36504	46.0403	1230.9	1215.4	82.6416	252.662
YGL238W	2735.4	899.9		YDR232W	downtag	1025.47	575.933	146.624	483.564	37.9667	35.9667	0.321455	1.19304	38.2667	38.6667	0.404145	1.0504	38.9667	37.7	0.85049	0.87178
YGL245W	295.4	336.4		YDR232W	uptag	941.167	282.667	148.133	422.218	433.867	3045.03	0.493288	889.823	435.533	2367.23	0.251661	22.8817	548.867	1783.37	19.3394	85.7719
YGL247W	1953.8	34.3		YDR235W	downtag	881.5	139.067	1.75784	92.3906	33.7333	35.0667	0.305505	0.602771	33.7667	34.9333	0.152753	0.11547	34.1333	34.5667	0.450925	1.36137
YGR005C	113.3	3142.4		YDR235W	uptag	1179.63	656.867	4.4456	158.581	33.7667	34.9	0.321455	1.05357	33.6333	34.4	0.208167	0.7	33.9667	34	0.404145	0.556776
YGR009C	999.3	53.5		YDR236C	downtag	446.633	143	350.77	187.841	34.1667	40	0.321455	6.1441	34.0667	35	0.152753	0.1	34.4667	36.3333	0.503322	1.35769
YGR013W	1977.8	1780.9		YDR236C	uptag	244.033	114.6	351.405	78.0848	37.6667	38	0.416333	2.74044	38.0667	36.7	0.23094	1.0583	39.3	38.7333	0.9	1.09697
YGR024C	34.2	35.4		YDR240C	downtag	771.333	1539.7	67.5944	558.235	36.8333	428.967	0.378594	683.237	36.9333	134.767	0.288675	173.494	37.4667	36.7333	0.702377	0.550757
YGR029W	1215.4	33.8		YDR240C	uptag	732.333	1556.77	68.4902	626.698	350.167	53.8667	0.493288	21.8672	351.133	376.033	0.208167	294.479	400.733	1255.4	16.7506	29.2082
YGR046W	32.5	732.3		YDR243C	downtag	560.867	682.567	453.165	557.851	38.7	414.7	0.34641	324.576	39.0333	82.4333	0.378594	36.0302	40.0333	43.8667	1.00167	2.15484
YGR047C	109.4	1074.8		YDR243C	uptag	299.333	359.6	453.942	556.856	35.4667	35.9333	0.416333	1.68028	35.6333	35.3667	0.208167	1.50444	36.2667	38.9667	0.602771	2.32451
YGR048W	1404.6	34.5		YDR246W	downtag	164.167	34.6333	112.122	1.2897	596.667	34.2	0.585947	0.458258	602.4	35.4	0.754983	0.818535	936.367	1091.17	61.1224	93.6442
YGR074W	1509.2	890.2		YDR246W	uptag	99.4333	35.2	112.468	0.6245	34.5667	35.1	0.321455	0.608276	34.5333	35.5333	0.208167	0.635085	34.8667	35.3667	0.503322	1.61967
YGR075C	44.6	784.1		YDR267C	downtag	37.9333	564.433	0.378594	63.3396	36.1667	183.467	0.416333	253.949	36.4667	36	0.23094	0.173205	37.1	36.3	0.7	0.781025
YGR091W	2626.1	54.8		YDR267C	uptag	50.6667	943.1	0.757188	161.051	35.2	36.5	0.264575	0.87178	35.2	35.9333	0.173205	0.568624	35.6	35.8333	0.6	2.13854
YGR094W	1986.7	35.6		YDR280W	downtag	331.4	43.6333	26.6766	17.8197	461.8	34.4667	0.52915	0.896289	463.867	205.7	0.251661	275.644	618.133	1207.47	33.6729	116.438
YGR099W	1835.4	33.6		YDR280W	uptag	315.833	39.3667	27.1809	6.21316	359.233	33.6	0.208167	0.953939	361.133	33.4667	0.351188	1.61967	397.067	1166.03	7.6592	104.552
YGR103W	1827.5	35.2		YDR288W	downtag	1198.6	1074.93	2.45561	8.87938	757.3	36.2667	1.39237e-13	1.28582	769.6	774.633	1.41067	108.378	1102.2	587.9	60.0865	225.73
YGR119C	1601	32.3		YDR288W	uptag	472.267	35.5333	1.06927	0.472582	391.167	34.5333	0.493288	1.00167	392.4	436.933	0.173205	350.408	461.3	164.067	14.6	117.882
YGR128C	1152.3	2040.1		YDR299W	downtag	592.967	203.9	103.379	282.24	33.4	32.5333	0.360555	0.945163	33.2667	32.7667	0.152753	1.17189	33.5667	33.5667	0.450925	0.757188
YGR140W	1038.2	107.5		YDR299W	uptag	533.267	275.3	103.957	225.839	33.9333	35.3333	0.305505	0.472582	33.9667	33.8	0.152753	0.264575	34.3667	33.5667	0.503322	0.416333
YGR145W	1231.8	1718.5		YDR302W	downtag	125.8	34.0667	69.8028	1.89033	35.2	35.3	0.264575	0.781025	35.2	35.3	0.173205	1.53948	35.6	35.4667	0.6	0.650641
YGR156W	336.3	809.3		YDR302W	uptag	165.833	35.0333	69.2301	1.30128	605.6	87.5333	0.556776	90.8251	612.333	298.733	0.981495	453.942	959.567	2180.97	65.7313	117.209
YGR172C	3371.5	37.1		YDR303C	downtag	441.767	546.167	350.453	432.586	36.8333	36.3	0.378594	1.15326	36.9333	36.4667	0.288675	0.665833	37.4667	37.2333	0.702377	1.10151
YGR179C	1272.5	36.2		YDR303C	uptag	239.467	266.633	350.943	397.304	898.833	790.933	1.00167	88.0401	1178	669.767	10.9618	136.471	1882	2445.37	83.7601	187.364
YGR185C	2565.5	127.7		YDR325W	downtag	1266.4	818.867	8.74128	66.2369	699.867	34.1333	0.757188	0.907377	729.3	34.3333	5.81292	0.305505	1268.43	1007.4	84.85	204.848
YGR195W	163.4	39.8		YDR325W	uptag	36.3	38.0333	0.264575	3.01386	36.8	35.9	0.360555	1.15326	36.9333	35.9333	0.288675	0.776745	37.4333	36.0667	0.650641	1.06927
YGR211W	729.7	43.1		YDR328C	downtag	1230.53	602.767	1049.53	483.306	595.433	2629.83	0.568624	131.849	601	2657.93	0.754983	22.0604	930.2	1966.73	57.1514	27.9346
YGR218W	1929.8	33.9		YDR328C	uptag	659.667	330.133	1080.57	507.029	32.7667	31.3333	0.321455	0.493288	32.6667	30.9667	0.208167	0.404145	32.8333	31.9667	0.305505	0.929157
YGR245C	1256.4	1902.5		YDR331W	downtag	293.567	49.7667	223.233	20.1331	33.1333	33.8	0.305505	0.519615	33.0333	32.8333	0.11547	0.152753	33.3333	33.3	0.351188	0.360555
YGR246C	742	38.8		YDR331W	uptag	164.7	117.2	223.608	143.414	35	34.5333	0.264575	1.61658	35	34.4	0.173205	0.818535	35.3333	34.6	0.550757	1.50997
YGR253C	2146.5	371.4		YDR339C	downtag	531.567	50.9333	0.750555	11.124	67.9	36.4	0.34641	2.22711	68.8667	35.1333	0.416333	1.16762	75.1	367.533	2.55147	75.0484
YGR277C	3100.5	35.4		YDR339C	uptag	801.4	36.7333	1.96723	0.665833	791.3	441.367	0.866025	140.591	874.467	213.467	5.45191	307.035	1572.67	1779.17	87.8149	187.743
YGR278W	1123.4	270.1		YDR341C	downtag	231.367	35.3333	329.725	0.907377	1462.2	567.067	182.152	120.788	2186.63	938.367	69.3675	26.4122	2673.83	2474.1	77.373	154.393
YHR019C	1060.6	1390.6		YDR341C	uptag	421.533	37.0333	329.207	1.91398	362.367	35.7667	0.493288	0.64291	363.433	315.733	0.208167	245.017	415.967	862.567	17.6597	27.3131
YHR020W	1788.7	57.9		YDR356W	downtag	430.433	43.0667	573.02	14.5885	34.5667	34.9333	0.321455	0.70946	34.5333	34.4333	0.208167	0.416333	34.8667	35.3667	0.503322	0.602771
YHR024C	1976.7	186.2		YDR356W	uptag	760.9	137.367	572.363	166.527	34.7667	34	0.351188	0.3	34.9	33.9667	0.2	0.305505	35.3667	35.5667	0.503322	0.750555
YHR036W	36	34.5		YDR361C	downtag	847.233	824.433	1.70098	48.7857	32.6	34.5333	0.264575	1.42945	32.4333	33.4333	0.208167	0.208167	32.6267	33.9	0.296873	0.4
YHR040W	43	37.1		YDR361C	uptag	35.6667	38.4	0.23094	0.7	36.9	35.5667	0.43589	0.814453	37.2	35.4333	0.264575	0.702377	38.0667	35.2333	0.802081	0.351188
YHR058C	589.3	1254.9		YDR367W	downtag	503.7	810.133	172.686	800.906	38.3	32.8	0.34641	0.458258	38.6	32.5	0.34641	0.264575	39.3667	32.5667	0.907377	0.251661
YHR065C	1831.5	3053.4		YDR367W	uptag	603.2	335.9	172.172	504.633	100.8	35.1333	0.43589	0.288675	101.4	35	0.34641	0.7	107.6	36.8	2.98161	0.964365
YHR069C	1140.5	130.6		YDR394W	downtag	1058.3	356.067	98.5027	290.298	1368.87	40.3667	92.8739	2.30072	2029.53	325.967	80.7685	500.419	2541.6	1455.7	46.6126	115.967
YHR070W	1079.6	37.8		YDR394W	uptag	1117.17	185.6	98.7187	253.68	500.067	33.8333	0.493288	0.450925	502.8	42.0333	0.360555	11.1339	704.4	571.133	45.2063	53.0694
YHR085W	35	1684.5		YDR398W	downtag	827.833	1886.37	1.70098	790.019	43.8333	392.3	0.378594	470.724	44.3667	38.0667	0.351188	1.50111	46.8667	48.8333	1.55671	3.15013
YHR088W	35.8	1351.5		YDR398W	uptag	34.3667	34.9	0.152753	0.6	821.867	35.5	0.92376	1.80278	947.333	1657.87	14.0717	142.178	1670.23	1827.08	86.0151	148.25
YHR101C	2950.9	40.7		YDR404C	downtag	664.033	642.5	0.986577	379.951	217.567	632.633	0.23094	498.547	218.767	281.9	0.321455	212.313	238.233	673.7	4.64579	67.2235
YHR118C	2928.2	36.4		YDR404C	uptag	33.5333	34.6333	0.152753	1.09697	431.333	33.4333	0.550757	0.503322	432.9	123	0.3	156.058	543.533	950.533	18.4912	50.9514
YHR122W	869.9	1061.1		YDR416W	downtag	798	405.233	275.58	322.201	40.0667	36.5333	0.404145	1.17189	40.5	36	0.360555	0.655744	41.9333	38.1333	1.15036	1.10151
YHR166C	1208.1	71.8		YDR416W	uptag	639.133	168.333	276.582	226.35	514.4	39.8	0.52915	4.3	517.233	37.2	0.321455	2.42487	738.433	447.833	52.9836	20.204
YHR170W	1464.8	38.1		YDR429C	downtag	537.067	637.6	0.750555	48.6658	33.5333	33.5667	0.305505	1.12398	33.5	34	0.2	1.0583	33.8333	33.8333	0.351188	1.73877
YHR172W	2044.2	33.2		YDR429C	uptag	252.2	526.167	0.984886	268.321	33.1333	33.7667	0.305505	1.55027	33.0333	33.7333	0.152753	0.472582	33.3	34.6	0.3	1.37477
YHR186C	2064.3	105.5		YDR434W	downtag	266.067	34.3667	200.543	0.776745	37.6667	806.767	0.416333	714.043	38.0667	395.067	0.23094	53.3985	39.3	41.4	0.9	1.77764
YHR188C	44.9	37.3		YDR434W	uptag	150.3	35.7	200.918	1.27671	34.8333	32.9333	0.305505	0.757188	34.8	33.9667	0.173205	0.814453	35.1333	34.2333	0.550757	0.23094
YHR190W	596.9	34.8		YDR437W	downtag	784.967	134.267	254.036	108.064	36.3667	549.167	0.416333	92.2738	36.6333	332.9	0.208167	57.6362	37.3	38.2	0.754983	1.82483
YHR196W	2320	1530.1		YDR437W	uptag	931.5	44.7	253.413	8.56096	33.1333	410.767	0.305505	649.635	33.0333	35.8333	0.152753	0.602771	33.3	36.1	0.3	1.80278
YHR197W	77	35.9		YDR449C	downtag	387.933	365.4	299.068	308.369	34.5667	35.0667	0.321455	0.550757	34.5333	34.9333	0.208167	0.450925	34.8333	33.7667	0.450925	0.945163
YIL022W	2186.6	2035.1		YDR449C	uptag	215.2	190.667	299.645	270.142	33.9333	34.6	0.305505	1.49332	33.9667	35.1	0.152753	1.95192	34.3667	34.5667	0.503322	1.37961
YIL061C	2113.4	36.8		YDR454C	downtag	1008.97	303.4	159.044	350.241	32.6	31.8667	0.264575	0.568624	32.4	31.6	0.2	0.6245	32.6	32.8333	0.264575	0.945163
YIL068C	1139.7	2688.4		YDR454C	uptag	1102.07	520.9	159.41	182.397	869.1	520.7	1.15326	230.929	1065.2	309.333	3.46987	20.2574	1793.47	1190.03	93.2378	170.376
YIL078W	1797	52.1		YDR460W	downtag	252.767	415.6	182.616	587.213	37.6667	36.7	0.321455	0.9	37.9	34.9333	0.34641	1.00167	38.5667	36.2667	0.750555	1.33167
YIL083C	683.4	1510.2		YDR460W	uptag	147.2	1135.73	183.079	107.271	413.267	1010.17	0.493288	19.4706	414.733	682.4	0.251661	11.2	505.6	1131.4	17.4319	87.1141
YIL104C	2529	556.8		YDR472W	downtag	211.467	33.9333	136.89	1.70098	255.7	33.9333	0.173205	2.10792	257.067	34.4667	0.321455	0.493288	279	38.4667	3.93573	5.52298
YIL106W	2038.5	2107.4		YDR472W	uptag	132.167	34.4333	137.469	0.550757	121.767	98.6	0.493288	112.237	122.333	33.7667	0.288675	0.23094	130.567	37.7667	3.3126	2.74651
YIL109C	55.1	2000.4		YDR473C	downtag	520.133	36.8	0.723418	1.15326	1636.03	734.667	91.8268	104.637	2600.43	768.133	41.6294	69.8625	2918.67	2080.23	77.8334	94.2805
YIL118W	1869.8	46.4		YDR473C	uptag	36.5	34.2	0.34641	0.43589	211.533	37.4	0.208167	0.173205	212.767	264.633	0.321455	224.126	232.033	894.133	4.86861	132.287
YIL143C	3214.9	38.9		YDR478W	downtag	415.233	37.0667	94.254	0.503322	33.7667	34.2667	0.321455	0.665833	33.6333	33.9333	0.208167	0.416333	33.9667	33.9	0.404145	0.6
YIL144W	803.9	35.7		YDR478W	uptag	360.7	36.5333	94.8345	1.30512	35.1	35.5333	0.360555	0.493288	35.2333	35.4667	0.208167	0.650641	35.7667	35.5	0.503322	0.6245
YIL147C	34.4	2146		YDR489W	downtag	417.267	512.333	12.25	790.801	36.9	110.467	0.43589	100.422	37.2	70.2	0.264575	49.0639	38.0667	36.7	0.802081	0.655744
YIL150C	528	35.6		YDR489W	uptag	424.233	41.8333	11.7717	10.4696	38.1	1117.43	0.34641	366.134	38.4	460	0.34641	158.015	39.1667	45.2333	0.85049	2.6839
YIR008C	1578.5	38.5		YDR498C	downtag	356.933	279	278.457	390.411	41.6667	541.7	0.404145	190.121	42.1667	141.633	0.416333	95.6814	43.9	43.0667	1.15326	2.96873
YIR010W	525.1	52.7		YDR498C	uptag	196.2	550.7	278.947	201.634	38.0333	416	0.472582	134.029	38.4333	54.3333	0.208167	27.5184	39.8	37.7	1	0.52915
YIR011C	2116.9	2338.3		YDR510W	downtag	903.667	500.6	489.074	446.422	35.1	32.9333	0.360555	1.76163	35.2333	33.6333	0.208167	0.378594	35.7667	36.0667	0.503322	1.58219
YIR012W	376.2	39.5		YDR510W	uptag	1244.97	839.433	545.157	217.962	39.1	292.933	0.34641	135.28	39.4667	38.8667	0.321455	1.07858	40.6333	37.9667	1.10151	0.404145
YIR022W	1481.1	33.9		YDR527W	downtag	707.133	36.4	1.15902	2.1	33.9667	34.2	0.321455	0.34641	33.8333	34.8333	0.208167	0.378594	34.2333	34.2667	0.450925	0.776745
YJL002C	36.6	2072.3		YDR527W	uptag	1728.83	39.3333	136.288	1.60416	53.0333	35.7333	0.472582	0.750555	53.5	34.7	0.34641	0.7	57.1333	188.067	2.21886	110.661
YJL010C	760.1	417		YDR531W	downtag	1246.33	491.967	6.82373	76.5789	543.233	35.6667	0.568624	1.5308	546.8	629.733	0.360555	11.133	811.333	1749.77	56.6458	152.369
YJL011C	1446	35.5		YDR531W	uptag	37.8333	38.3333	0.46188	1.45717	1381.63	37.4333	104.092	0.472582	2072.87	973.967	48.8285	59.9381	2567.23	2994.53	45.5814	107.335
YJL025W	1948	35.9		YEL026W	downtag	872.867	457.3	288.244	364.637	36.3667	34.5667	0.416333	0.602771	36.6333	35.4	0.208167	1.76918	37.3	36.8	0.754983	0.4
YJL031C	2303.2	2751.6		YEL026W	uptag	1040.9	314.167	289.032	389.846	36.4	37.5667	0.34641	2.15019	36.5	37.6667	0.264575	1.00167	37	36.2667	0.7	0.23094
YJL034W	455.8	37.3		YEL034W	downtag	932.667	36.6667	2.23681	2.10079	34.7667	34.6	0.351188	0.8544	34.8667	35.6667	0.152753	0.85049	35.3667	35.7667	0.503322	1.6563
YJL035C	461.2	37.5		YEL034W	uptag	36.0667	34.7333	0.23094	0.85049	34.3667	35.0667	0.321455	0.602771	34.3	34.2333	0.173205	0.602771	34.6667	34.9	0.503322	0.953939
YJL039C	1372	51.9		YER003C	downtag	321.167	197.067	77.7124	279.07	1148.23	616.833	1.77858	597.894	1433.57	288.9	29.4775	168.359	2105.9	3048.47	119.873	103.611
YJL069C	40.2	37.8		YER003C	uptag	365.9	36.5	77.2573	1.45258	1024.9	586.9	0.87178	53.7311	1722.23	443.8	23.9588	31.5929	2241.97	2402.6	88.4054	115.082
YJL072C	41.6	35		YER006W	downtag	616.167	260.433	0.929157	233.54	35	35.1667	0.264575	0.832666	35	35.7333	0.173205	0.550757	35.3333	35.9	0.550757	1.15326
YJL081C	35.5	47.4		YER006W	uptag	2378.33	1063.3	107.146	44.1956	35.1	34.1667	0.360555	0.971253	35.2333	33.8667	0.208167	0.80829	35.7667	35.6667	0.503322	0.51316
YJL087C	1626.3	35		YER008C	downtag	812.033	604.467	1.60728	241.362	36.6333	731.267	0.378594	1202.94	36.7333	38.1	0.288675	6.08276	37.2333	36.1333	0.750555	1.20554
YJL097W	241.1	39.3		YER008C	uptag	34.3667	34.5333	0.152753	0.378594	37.5667	406.433	0.416333	141.298	37.9	93.7333	0.264575	61.6529	39.0667	40.4667	0.85049	3.09246
YJL167W	1235.6	1102.2		YER009W	downtag	697.567	673.567	1.11505	22.241	567.933	37.3	0.251661	1.15326	571.567	346.4	0.971253	534.684	676.667	1713.1	34.7586	105.684
YJL174W	2316.6	47.3		YER009W	uptag	36.7	109.267	0.34641	113.218	215.967	575.067	0.493288	58.9678	216.7	304.5	0.264575	296.971	234.9	1108.93	6.32139	314.275
YJL194W	175.2	38.2		YER012W	downtag	35	216.833	3.11769	314.165	1155.5	838.933	1.47309	35.687	2146.07	478.067	26.9277	13.3844	2504.03	922.133	91.8789	102.908
YJL203W	2935.6	35.4		YER012W	uptag	36.6333	68.3333	2.75923	33.4144	777.4	35.1667	0.1	0.493288	790.867	36.1667	0.832666	0.585947	1152.7	702.833	74.7093	66.5854
YJR002W	1553.1	2311.6		YER013W	downtag	72.5	39.8	0.43589	6.12862	1033.43	1435.93	0.404145	97.9021	1145.87	1277.97	19.2614	135.774	1785.53	888.767	100.978	108.673
YJR006W	2896.9	184		YER013W	uptag	688.6	38.7667	1.53948	2.04287	37.0667	51.3333	0.416333	23.4711	37.3667	130.667	0.23094	133.108	38.2667	38.6333	0.802081	0.737111
YJR007W	1842	34.1		YER018C	downtag	2391.1	1146.27	450.417	19.4042	37.4667	37.6667	0.321455	1.0504	37.7	38.7	0.34641	1.56205	38.3333	137.033	0.750555	170.146
YJR017C	888.3	35.9		YER018C	uptag	35.6667	35.3333	0.23094	1.25033	2451.5	823.633	244.289	10.6679	2945.53	1744.9	23.0359	126.09	3239.17	3194.2	83.0404	121.667
YJR042W	1823.2	34.8		YER022W	downtag	900.467	731.133	114.962	132.261	37	36.7667	0.360555	1.11505	37.1667	134.7	0.321455	168.962	37.7333	38.1	0.750555	1.44222
YJR045C	1828.3	48.3		YER022W	uptag	966.9	742.8	114.172	108.2	35.8333	76.7	0.378594	67.0307	36.0667	36.9667	0.23094	1.00664	36.6333	36.9	0.650641	0.953939
YJR064W	841.2	377.5		YER023W	downtag	529.867	510.9	307.901	365.666	34.5667	35.3	0.351188	1.4	34.6667	35.2	0.152753	1.49332	35.1333	34.7333	0.51316	0.321455
YJR068W	1550	36.4		YER023W	uptag	707.2	812.267	307.187	258.081	40.9667	345.167	0.404145	287.541	41.4	245.767	0.360555	133.373	43.0333	45.8667	1.25033	1.85831
YJR072C	1616.8	33.8		YER094C	downtag	2162.03	933.333	365.492	70.2248	39.1	44.0333	0.34641	12.7892	39.4333	40.3333	0.378594	4.06735	40.6333	37.9333	1.10151	0.723418
YJR093C	2330.6	1048.7		YER094C	uptag	859.567	35.5667	2.11975	1.04083	37.4	332.867	0.43589	142.022	37.7667	210.267	0.23094	38.7688	38.8333	38.2	0.85049	1.4
YJR112W	1960.6	38.2		YER125W	downtag	36.2333	325.133	0.305505	221.882	927.233	882.767	0.503322	55.7944	977.767	1057.63	7.65593	457.597	1495.8	2003.5	78.1921	66.3701
YJR141W	1400.3	44.4		YER125W	uptag	35.0333	35.0667	0.208167	0.763763	475.033	54.2333	0.550757	20.7743	477.233	526.633	0.208167	426.307	648.033	900.2	43.9273	65.6393
YKL004W	275.9	35		YER136W	downtag	2603.23	1054.6	1354.65	88.4534	848.2	82.4667	1.39237e-13	64.3066	872.733	1899.97	2.70247	48.5932	1301.37	2050.4	91.5792	74.4505
YKL012W	2249.7	2099.4		YER136W	uptag	2070.43	1010.87	1525.22	79.4767	91.6	35.2667	0.43589	0.585947	92.2	803.6	0.34641	49.0768	98.3	585.5	2.88271	70.3019
YKL013C	929.3	2602.6		YER147C	downtag	535.267	228.2	314.483	206.151	33.7333	34.4333	0.305505	0.321455	33.7333	34.7333	0.208167	0.64291	34.1	36	0.458258	1.15326
YKL019W	1940	39.7		YER147C	uptag	716.433	174.8	313.798	236.431	35.2	33.8667	0.264575	0.83865	35.2	35.8333	0.173205	0.568624	35.5667	35.4333	0.550757	1.05987
YKL021C	1329.1	409.8		YER148W	downtag	1054.9	774.7	2.95127	77.2539	33.7333	35	0.305505	1.01489	33.7333	35.9667	0.208167	0.493288	34.1	34.8333	0.458258	1.13725
YKL024C	2054.8	2534.7		YER148W	uptag	34.1667	34.6333	0.152753	0.680686	35.4	35.4	0.360555	1.32288	35.4667	34.9	0.23094	0.72111	35.8333	36.4333	0.650641	0.650641
YKL033W	446.1	2112.2		YER165W	downtag	519.4	428.7	630.64	683.987	35.1667	35.8667	0.321455	1.43643	35.2	35.3	0.173205	0.8	35.5667	35.4	0.550757	0.87178
YKL035W	1612	3491.4		YER165W	uptag	887.167	320.9	633.49	308.888	648.267	33.6333	0.585947	0.635085	661.467	34.1	2.24796	0.866025	1098.27	1858.87	68.2127	161.666
YKL042W	42	37.1		YER168C	downtag	461.933	35.1333	106.84	0.802081	34.3667	34.3667	0.351188	1.0504	34.4333	34.9667	0.208167	0.814453	34.8667	35	0.503322	0.916515
YKL052C	1363.2	36.2		YER168C	uptag	523.467	35.2667	106.325	0.251661	36.1667	35.3	0.321455	0.43589	36.3	35.3667	0.264575	0.90185	36.74	36.6	0.660908	1.49332
YKL059C	1776.7	40.5		YER171W	downtag	1157.57	233.867	1.16762	284.539	169.3	34.7333	0.43589	1.40119	170	866.4	0.264575	26.1195	183.8	933.933	4.81352	222.758
YKL060C	899.8	36.8		YER171W	uptag	37.3333	503.3	0.378594	796.328	565	36.8	0.2	0.360555	568.533	1548.57	0.90185	13.1439	668.967	1854.73	35.664	155.518
YKL078W	37.4	2380.1		YFL002C	downtag	722.733	35.5	1.24231	1.12694	35	34.8667	0.264575	0.665833	35	36.3667	0.173205	0.832666	35.3333	36.2	0.550757	1.85203
YKL088W	1409.2	37.5		YFL002C	uptag	35.4333	35.3333	0.208167	1.56312	865.8	35.7333	1.15326	1.75594	1053.57	746.767	4.89932	26.8152	1786.17	1498.83	94.8865	156.725
YKL089W	1767	33.3		YFL005W	downtag	510.633	82.1667	0.635085	77.798	37.3667	38.9333	0.321455	2.70986	37.5	42.9	0.34641	7.93788	38.1333	39.5667	0.750555	0.702377
YKL095W	2370.6	2650.9		YFL005W	uptag	207.733	33.5	1.00167	1.73205	874.067	36.0333	1.20968	2.40069	1083.27	35.9667	3.95517	1.47422	1812.13	271.067	90.8265	305.524
YKL104C	745	42.7		YFL009W	downtag	678.6	337.3	553.656	519.962	1117.03	77.3667	1.04083	64.0694	1331.4	135.9	34.1618	160.308	2028.97	40.6667	98.0883	0.680686
YKL112W	1677.5	40.4		YFL009W	uptag	359.3	506.867	554.863	407.449	467.7	1106.53	0.52915	49.949	469.833	709.767	0.305505	11.3931	628.867	242.833	36.7529	52.928
YKL125W	897.1	2159.8		YFL017C	downtag	836.067	36.3667	160.892	0.152753	1027.37	655.6	0.680686	80.047	1742.77	1508.43	26.0987	89.3443	2253.03	1521.83	77.8384	115.851
YKL144C	2216.3	583.8		YFL017C	uptag	743.3	39.5	162.039	3.77227	1083.1	41.6667	0.1	7.95005	1259.4	1866.97	15.9433	49.489	1936.33	1893.23	114.182	200.586
YKL154W	514.7	37.6		YFL022C	downtag	232.567	35.1667	170.059	0.305505	32.9333	34.5	0.305505	0.6245	32.8333	33.9333	0.152753	0.80829	33.1	34.2667	0.3	0.152753
YKL165C	1638.6	47.3		YFL022C	uptag	134.4	35.0667	170.434	1.19304	115.533	544.267	0.472582	125.878	116.133	116.567	0.288675	46.7872	123.467	193.8	3.26548	27.1354
YKL172W	116.8	2321.2		YFL029C	downtag	314.533	37.2333	0.46188	0.750555	201.467	512.333	0.493288	437.367	202.133	958.7	0.288675	77.5791	218.5	678.667	5.9	176.672
YKL173W	2073.3	38.9		YFL029C	uptag	543	38.3	1.17898	2.19317	34.5667	33.9	0.321455	1.13578	34.5333	33.0667	0.208167	0.152753	34.8333	34.5667	0.450925	0.585947
YKL186C	1019.7	343.2		YFL038C	downtag	488.633	36.2667	0.635085	0.92376	33.5667	35.5	0.321455	0.6245	33.4333	35.3667	0.208167	0.416333	33.7667	35	0.404145	1.3
YKL193C	2277	37.1		YFL038C	uptag	649.367	35.8333	1.33167	0.51316	406.6	136.933	0.52915	136.819	408.033	58.2333	0.305505	37.0446	493.267	99.3667	17.7697	108.292
YKL195W	1880.6	2270.4		YFL045C	downtag	760.467	698.3	625.94	571.091	379.7	34.8	0.52915	0.9	380.9	34.9	0.173205	0.519615	442	1301.87	14.8956	141.314
YKL196C	3186.6	2304.7		YFL045C	uptag	399.567	368.1	627.291	572.097	36.4	38.4333	0.34641	1.74738	36.4667	40	0.23094	4.00375	37	37.1667	0.7	0.493288
YKL210W	1156.5	69.7		YFR004W	downtag	67.7667	121.967	26.0416	137.412	590.9	36.1667	0.3	1.50444	595.333	1496.9	0.404145	19.5885	726.167	948.3	36.2108	242.685
YKR002W	1557.9	35.5		YFR004W	uptag	52.6667	85.3333	26.4457	74.2615	303.167	32.9667	0.493288	1.25033	304.133	984.567	0.208167	26.3299	341.7	590.1	11.9616	148.866
YKR022C	47.7	36.6		YFR005C	downtag	900.933	134	876.822	173.467	292.333	51.5667	0.472582	25.4066	293.233	37.0667	0.208167	0.288675	327.633	62.7333	9.66557	24.4365
YKR025W	37.6	40.1		YFR005C	uptag	1404.07	402.6	876.308	320.028	301.233	33.3667	0.208167	0.907377	302.933	34.5333	0.351188	3.13422	333.067	50.6	5.96182	19.9188
YKR037C	727	50.1		YFR027W	downtag	408.867	36.3	0.57735	0.360555	653.333	557.067	0.568624	79.733	667.733	763.133	2.61024	87.1672	1116.03	1611.67	68.2371	65.151
YKR062W	126	36.2		YFR027W	uptag	38.6333	686.833	0.550757	164.447	1108.1	1220.33	0.6	783.606	1302.77	1200.57	24.0604	342.682	2001.57	2299.97	101.973	30.6525
YKR063C	1730.6	35.5		YFR028C	downtag	492	339.5	158.05	255.6	33.3333	33.2667	0.305505	0.750555	33.2667	33.4667	0.152753	0.404145	33.6	33.6333	0.4	0.950438
YKR068C	91.7	128.38		YFR028C	uptag	583.067	156.633	157.508	197.858	38.3	60.0667	0.34641	35.9467	38.6	39.3667	0.34641	2.0306	39.3333	37.8333	0.90185	0.46188
YKR071C	1785.3	41.1		YFR031C	downtag	653.7	412.133	155.193	329.556	35.6667	358.467	0.321455	558.789	35.6667	198.267	0.23094	280.275	36.1333	37	0.650641	1.15326
YKR081C	2099.9	799.8		YFR031C	uptag	743.167	234.333	154.484	344.043	387.033	35.4	0.550757	0.360555	388.267	50.0333	0.152753	27.0962	455.2	74.7	14.7645	37.3145
YKR083C	1910.2	2995.6		YFR042W	downtag	36.2	35.4333	0.264575	1.66233	33.5667	35.1	0.321455	0.360555	33.4	35.1	0.2	0.655744	33.7667	34.6667	0.404145	0.85049
YKR086W	759.3	37.9		YFR042W	uptag	36.1	35.9667	0.556776	2.11975	35.8333	35.8667	0.378594	1.35769	36.0667	35.3	0.23094	0.458258	36.6333	36.5333	0.650641	0.46188
YLL003W	1315	1175.2		YFR050C	downtag	159.867	34.8333	0.493288	0.152753	1249.87	788.633	53.8788	42.7243	2274.87	507.033	36.8476	47.9283	2597.4	3234.5	105.105	112.994
YLL004W	1443.4	1288.8		YFR050C	uptag	376.8	35.6	1.08167	0.1	1135.7	971	1.7	123.715	1405.8	648.3	34.9876	12.1248	2072.47	2565.2	97.2715	83.1406
YLL008W	1750.2	2326.1		YFR051C	downtag	527.433	150.867	85.6231	197.925	40.2333	320.6	0.378594	241.029	40.6	103.067	0.360555	85.6956	42.1	42.9	1.15326	0.34641
YLL011W	2424.7	2130.1		YFR051C	uptag	576.733	117.167	85.0817	142.233	34.5667	35.4333	0.351188	2.12211	34.6667	35.5	0.152753	0.953939	35.1333	35.1333	0.51316	0.321455
YLL031C	1460.6	35.7		YFR052W	downtag	113.567	302.267	0.493288	253.3	36.9	199.967	0.43589	215.41	37.2	122	0.264575	70.3526	38.0667	38.4333	0.802081	1.40119
YLL035W	1309.1	43.3		YFR052W	uptag	1208.33	754.867	4.98932	867.951	36.4	36.7667	0.34641	0.723418	36.4667	35.2333	0.23094	1.20968	36.9667	34.5	0.702377	1.249
YLL050C	1862.2	35.9		YGL001C	downtag	548.8	903.467	0.781025	43.6796	34.7333	35.0667	0.404145	2.31157	34.8667	33.6667	0.152753	0.152753	35.3667	33.7	0.503322	0.866025
YLR002C	1384.6	1648.7		YGL001C	uptag	514.2	36.3333	1.17898	0.90185	35.4	36.1333	0.360555	0.85049	35.4667	34.8667	0.23094	0.680686	35.8333	35.5667	0.650641	1.0504
YLR005W	1621.5	1959		YGL008C	downtag	327.267	1077.83	247.135	400.183	33.3667	33.8667	0.321455	1.40475	33.2667	33	0.152753	1.41774	33.5667	33.1667	0.450925	0.321455
YLR007W	1699.6	226.2		YGL008C	uptag	184.5	831.367	247.684	389.951	36.0667	351.867	0.416333	259.382	36.2667	121.833	0.23094	139.748	36.9333	38.4333	0.650641	1.52753
YLR009W	1324.6	1870.2		YGL011C	downtag	690.833	890.333	1.07858	738.869	39.1333	685.233	0.472582	59.9111	39.6	470.5	0.264575	55.4133	41.4667	42.7667	1.15036	0.64291
YLR022C	1552.7	1988.3		YGL011C	uptag	925.733	623.8	2.23681	1016.02	35.6667	34	0.321455	1.31149	35.6667	34.4	0.23094	0.360555	36.1	33.7333	0.655744	0.602771
YLR026C	591.9	38.6		YGL022W	downtag	596.567	315.867	0.83865	240.923	36.6333	40.1667	0.378594	2.45017	36.7333	38.4667	0.288675	1.11505	37.2	36.2333	0.7	0.85049
YLR029C	37.8	37.3		YGL022W	uptag	38	43.9333	0.43589	2.70617	36.0667	121.467	0.416333	147.688	36.2667	35.2333	0.23094	0.568624	36.9333	35.6333	0.650641	0.057735
YLR033W	1087.7	2473.3		YGL030W	downtag	710.067	67.7	1.18462	41.1523	608.933	584.6	0.568624	43.2098	616.267	2131.23	1.06927	96.5218	977.3	1985.8	71.9229	122.742
YLR045C	1814.2	40.1		YGL030W	uptag	92.7333	34.7	0.814453	0.360555	643.867	59.8	0.251661	36.1465	649.967	2034.73	0.981495	47.4542	833.367	1836.7	47.7934	140.791
YLR060W	2994.2	133.3		YGL040C	downtag	597	409.2	486.189	339.628	744.3	497.333	0.781025	161.733	790.7	298.633	2.66646	189.1	1423.87	1229.07	97.4062	126.109
YLR066W	2478.4	171.1		YGL040C	uptag	316.467	271.467	486.908	410.179	34.8	33.1	0.264575	0.3	34.7667	32.9667	0.23094	0.585947	35.1333	34.4	0.550757	0.458258
YLR078C	2090.5	41.7		YGL047W	downtag	783.6	909.967	1.56205	108.362	36.3667	160.833	0.416333	206.007	36.6333	36.6333	0.208167	0.305505	37.3	35.5667	0.754983	1.56312
YLR088W	37.6	53.8		YGL047W	uptag	66.7	34.3667	0.781025	1.24231	35	34.8667	0.264575	1.55671	35	34.2333	0.173205	0.70946	35.3333	34.6667	0.550757	0.85049
YLR100W	1005.5	79.8		YGL048C	downtag	917.8	58.9	2.1166	35.6647	32.4	32.6667	0.264575	0.23094	32.2667	31.8667	0.152753	0.61101	32.4667	31.8667	0.251661	0.550757
YLR103C	1069.1	1772.9		YGL048C	uptag	35.6667	37.8667	0.23094	0.814453	451.7	323.633	0.52915	250.903	453.6	2186.37	0.2	56.4546	591.367	1619.93	27.4001	94.1403
YLR105C	2294.7	679		YGL055W	downtag	414.167	224.233	327.849	325.166	564.467	1219.2	0.208167	719.225	568	1390.2	0.8544	125.739	667.2	598.867	36.2282	71.5064
YLR115W	74.1	40.6		YGL055W	uptag	224.9	190.333	328.31	268.787	409.267	891.667	0.493288	742.068	410.667	1014.73	0.251661	70.5061	497.267	259.267	18.6859	218.173
YLR116W	39.2	824		YGL065C	downtag	473.733	265.667	380.389	201.844	36.1667	511.667	0.416333	348.228	36.4667	134.467	0.23094	86.1125	37.1	37.9667	0.7	1.5695
YLR117C	452.52	38.1		YGL065C	uptag	254.2	37.1333	380.878	4.56216	33.5667	35.0333	0.321455	0.723418	33.4	33.1667	0.2	1.13725	33.7333	33.6333	0.450925	0.723418
YLR127C	1526.9	34.1		YGL073W	downtag	680.5	614.433	533.737	518.374	417.667	36.2667	0.493288	1.35769	419.2	36.2	0.360555	0.754983	520.333	35.7	18.3506	1.60935
YLR129W	2531.3	735.9		YGL073W	uptag	372.533	808.7	534.915	666.904	936.8	37.4333	0.52915	1.61658	991.267	36.4667	9.55214	0.472582	1522.5	73.1667	88.5927	64.8949
YLR132C	40	34.8		YGL091C	downtag	177.3	573.967	122.543	932.565	36.1667	37.2333	0.321455	2.47857	36.3	36.4667	0.264575	0.057735	36.7333	36.3	0.650641	0.655744
YLR141W	1716.4	45.6		YGL091C	uptag	106.567	35.5333	122.918	0.702377	477.333	39.2667	0.550757	6.8252	479.567	691.6	0.251661	25.4242	657.267	439.767	45.3304	41.2199
YLR145W	1765.1	1200.1		YGL093W	downtag	584	279.3	211.83	414.393	969.8	892.367	1.03923	88.5695	1501	2588.17	15.1562	59.9203	2109.23	2567.47	88.6794	94.8271
YLR147C	2312.2	38.2		YGL093W	uptag	706.233	275.067	211.349	224.45	34.1667	34.8667	0.321455	0.503322	34.0667	231.833	0.152753	342.831	34.4667	34.2333	0.503322	0.832666
YLR153C	940	42.4		YGL097W	downtag	36.2333	316.2	5.94671	490.864	33.3667	34.2333	0.321455	0.585947	33.2333	33.9667	0.208167	1.09697	33.5667	34.0667	0.450925	0.472582
YLR166C	1288.2	34.8		YGL097W	uptag	39.3667	507.1	5.63235	416.189	35.6667	106.533	0.416333	121.305	35.8333	46.9667	0.208167	15.2808	36.3667	37.2	0.602771	0.458258
YLR175W	965	2206.4		YGL098W	downtag	975.767	1043.57	2.72274	10.5377	428.3	705.7	0.52915	83.4333	429.833	831.6	0.351188	78.6903	536.033	712.6	18.3429	112.895
YLR186W	34.6	288.1		YGL098W	uptag	1369.63	886.9	34.352	181.201	34.3667	34.4333	0.321455	0.750555	34.3	36.9667	0.173205	0.763763	34.6667	35.8333	0.503322	1.73877
YLR195C	37.6	36.9		YGL111W	downtag	651.733	33.2667	534.545	0.57735	34.3667	40.2333	0.321455	3.17857	34.3	247.033	0.173205	365.264	34.6667	37.0333	0.503322	1.50444
YLR196W	1031.5	1886.5		YGL111W	uptag	343.467	33.6667	535.579	0.585947	35.3	74.2333	0.360555	63.8854	35.4333	36.0667	0.208167	0.907377	36	36.0333	0.556776	1.00167
YLR197W	1748.5	92.8		YGL112C	downtag	441.7	34.0333	352.647	1.02632	36.8	39.0333	0.360555	0.945163	36.9333	39.1333	0.288675	0.702377	37.4333	38.0667	0.650641	1.18462
YLR208W	438.2	43.7		YGL112C	uptag	238.133	34.0333	353.136	1.20554	35.6667	160.967	0.416333	213.851	35.8333	37.5333	0.208167	0.832666	36.3667	37.2	0.602771	1.6
YLR212C	1876.4	2090.2		YGL113W	downtag	453.833	35.5667	0.635085	0.929157	36.7667	263.5	0.416333	387.991	37.0333	38.2667	0.208167	0.907377	37.8333	37.4	0.750555	0.888819
YLR215C	1178	36.2		YGL113W	uptag	381.1	443.567	1.08167	707.225	38.1	537.5	0.34641	600.757	38.4	41.7667	0.34641	1.50111	39.1667	40.7667	0.85049	0.907377
YLR222C	1242.8	2631.5		YGL116W	downtag	332.667	238.2	256.922	350.742	1119.7	718.867	3.31512	177.618	2090.57	513.667	42.4151	66.4452	2442.33	315.467	102.914	281.357
YLR229C	33.9	522.9		YGL116W	uptag	184.367	79.8667	257.325	77.8851	855.233	39.5667	0.057735	1.61658	880.633	38.8667	3.37095	0.862168	1313.9	195.933	90.0724	125.738
YLR272C	1595.1	987		YGL120C	downtag	522.267	478.933	418.87	424.572	1182.93	600.933	3.62261	88.4777	1583.57	336.567	38.0161	112.976	2216.8	1676.53	111.424	148.338
YLR274W	1101.8	34.4		YGL120C	uptag	280.533	293.667	419.734	448.803	881.667	165.467	1.20968	88.5255	1111.67	36.5	6.20511	1.94679	1832.43	994	90.9539	125.1
YLR275W	36.3	34.4		YGL130W	downtag	814.7	478.967	676.2	386.822	648.9	35.7667	0.6245	0.723418	662.967	339.9	2.80238	267.192	1106.7	952.167	68.472	90.8012
YLR276C	1885.3	42.1		YGL130W	uptag	423.833	213.967	675.817	314.829	40.9667	182.267	0.404145	162.57	41.4	40.4333	0.360555	2.41316	43	49.8333	1.253	3.04357
YLR277C	1484.8	1043.2		YGL137W	downtag	662.2	567.333	1.04403	190.174	33.1333	34.5333	0.305505	0.416333	33	33.6333	0.173205	0.568624	33.3	35.0333	0.4	0.723418
YLR291C	35.4	1006.3		YGL137W	uptag	33.5333	33.9333	0.152753	0.493288	41.0667	454.5	0.404145	233.81	41.5	71.4	0.360555	49.3806	43.1667	46.0667	1.20139	2.54034
YLR298C	1584.7	1994.7		YGL142C	downtag	613.667	790.8	0.929157	103.159	692.7	2113.9	0.173205	163.788	701.733	2124.77	1.09697	5.96518	952.033	1845.73	48.4275	49.4504
YLR314C	43.2	1835.4		YGL142C	uptag	31.8667	33.2333	0.152753	1.55027	810.4	2438.37	0.953939	254.436	923.9	2917.53	14.7285	59.3591	1628.8	2537.37	91.0351	96.8008
YLR316C	1252.1	42.8		YGL155W	downtag	1143.37	822.267	396.154	368.782	822.567	971.9	0.92376	39.0463	952.7	1025.03	10.8254	39.2064	1673.07	1011.27	86.4802	123.195
YLR317W	2454.8	50.8		YGL155W	uptag	1465.7	1000.43	490.119	409.517	37	434.433	0.360555	689.588	37.1333	37.9667	0.288675	0.80829	37.7	36.5	0.7	0.7
YLR340W	1576.9	779.6		YGL201C	downtag	577.1	36.7667	0.781025	0.378594	34.3667	34.7667	0.321455	0.70946	34.3	33.8	0.173205	1.15326	34.65	34.6667	0.47697	0.90185
YLR378C	1104.2	2078.8		YGL201C	uptag	36.7	33.9333	0.34641	1.56312	228.767	34.4667	0.493288	0.737111	229.5	254.867	0.264575	382.639	248.367	33.2667	6.25007	0.23094
YLR397C	2033.1	36.2		YGL207W	downtag	417.7	44.9	0.519615	12.8946	37.6667	431.867	0.416333	353.655	38.0667	221.967	0.23094	121.211	39.3	40.0667	0.9	2.41937
YLR424W	562.4	146.7		YGL207W	uptag	996.567	477.3	2.57747	187.168	50.3	866.7	0.34641	236.864	51.0667	76.7667	0.404145	43.6773	55.4333	43.6333	2.31157	2.5697
YLR440C	2148.5	32.2		YGL233W	downtag	701.133	35.2	500.078	2.00749	346.667	33.1	0.493288	0.1	347.633	1168.77	0.208167	29.8587	396.267	1083.1	16.7816	199.746
YLR459W	261.2	35.5		YGL233W	uptag	412.5	33.9	501.256	2.40208	299.933	40.1333	0.208167	4.389	301.633	1451.23	0.351188	72.2283	330.9	1129.9	5.85064	152.778
YML015C	1927.9	33.9		YGL238W	downtag	875.7	721.267	1.75784	58.3467	1286.13	1034.13	88.8429	31.4492	2291.73	4312.8	26.3608	86.5085	2611.37	3228.5	108.567	55.6078
YML023C	985.6	788.7		YGL238W	uptag	328.7	684.667	0.984886	101.76	471.933	35.5667	0.208167	2.04042	474.467	33.9667	0.321455	0.416333	538.3	48.6333	21.4777	23.3035
YML064C	N/A	35.7		YGL245W	downtag	138.333	1592.5	0.46188	332.876	32.9333	34.0333	0.305505	1.25033	32.8333	33.6	0.152753	0.87178	33.1	32.7333	0.3	0.602771
YML065W	N/A	33.8		YGL245W	uptag	334	36	0.984886	0.2	32.9333	33.9	0.305505	0.264575	32.8	33.2667	0.173205	0.503322	33.1	33.6667	0.3	0.61101
YML077W	1265.5	32.6		YGL247W	downtag	523.667	361.367	425.192	562.004	652.4	183.933	0.6245	187.826	666.6	77.3	2.80535	71.1974	1110.7	1725.37	68.411	116.548
YML092C	41.95	47.8		YGL247W	uptag	278.333	52	425.969	34.7277	473.033	437.233	0.208167	56.4261	475.6	160.233	0.360555	174.173	543.633	1304.23	26.9952	101.07
YML105C	1406.7	42		YGR005C	downtag	79.2333	831.8	0.46188	692.927	33.3333	33.4333	0.305505	0.802081	33.2333	32.6333	0.11547	0.351188	33.6	33.7667	0.4	0.776745
YML114C	42.7	2403.4		YGR005C	uptag	2668.23	3521.77	274.915	740.21	35.4	33.9667	0.360555	0.85049	35.4667	32.8	0.23094	0.34641	35.8333	32.9333	0.650641	0.51316
YML125C	1603.1	2384.4		YGR009C	downtag	357.5	367.9	271.24	576.427	85.3667	33.4333	0.493288	0.70946	85.9333	33.3667	0.288675	1.62583	91.7667	129.8	2.69506	57.0876
YML126C	1520.9	2383.7		YGR009C	uptag	200.767	477.9	271.875	397.373	205.667	35.6667	0.23094	0.929157	206.9	34.2333	0.264575	1.69214	224.5	291.433	5.50182	89.5156
YML127W	1902	35		YGR013W	downtag	988.033	33.8667	2.53837	0.378594	36.6	36.2667	0.34641	0.251661	36.7333	36.1667	0.288675	1.00167	37.2	35.7667	0.7	0.981495
YML130C	1939.5	34.1		YGR013W	uptag	1097.17	654.8	2.97377	91.6453	643.9	623.867	0.6245	353.774	655.6	2537.17	1.44222	125.09	1072.97	2569.63	74.6331	132.685
YMR001C	N/A	101.5		YGR024C	downtag	32.5667	32.9	0.057735	0.8544	41.9333	857.967	0.472582	2.2942	42.4	588.833	0.264575	31.9315	45.1	78	1.65227	35.5754
YMR005W	355.3	37.1		YGR024C	uptag	32.5	35.0333	0.2	0.404145	35.4	36.6333	0.360555	1.26623	35.4667	35.3333	0.23094	0.208167	35.8333	36	0.650641	1.0583
YMR013C	N/A	2639		YGR029W	downtag	713.8	2832.67	1.21244	598.039	37.4	73.8667	0.43589	63.1685	37.7667	36.8	0.23094	2.04206	38.8333	39.7333	0.85049	0.80829
YMR028W	N/A	44.6		YGR029W	uptag	33.1	32.5667	0.173205	0.80829	34.8	36.0667	0.264575	0.776745	34.7667	34.3667	0.23094	0.057735	35.1333	35.2767	0.550757	0.692556
YMR033W	829.5	2417.6		YGR046W	downtag	32.1	31.1333	0.1	0.757188	43.8333	1420.2	0.378594	1391.64	44.3333	234.833	0.305505	170.36	46.8333	47.2333	1.56312	5.68888
YMR043W	N/A	65.9		YGR046W	uptag	482	34.2333	1.11355	0.64291	33.5333	68.8333	0.305505	59.4678	33.4667	34.6	0.152753	0.69282	33.8333	34.5333	0.351188	1.25033
YMR049C	1838.5	2200.1		YGR047C	downtag	267.033	33.6667	382.062	0.802081	34.8	32.7	0.264575	0.781025	34.7667	34.7333	0.23094	0.493288	35.1333	41.5	0.550757	6.51844
YMR061W	675.3	136.5		YGR047C	uptag	487.567	35.1667	381.632	3.06649	33.9333	36.7667	0.305505	3.91067	33.9333	34.8	0.208167	0.2	34.3667	35.6	0.503322	0.5
YMR079W	1467.7	45.8		YGR048W	downtag	565.267	121.733	460.873	131.908	35.9667	35.0333	0.321455	0.472582	36.0667	36.4	0.23094	1.15326	36.5	35.5	0.655744	1.04403
YMR093W	47.7	1855.1		YGR048W	uptag	299.333	34.9	461.563	3.46987	1427.1	831.167	116.851	69.1035	2444.43	524.667	38.0936	29.811	2804.13	2320.53	82.9144	102.195
YMR094W	814.7	2119		YGR074W	downtag	460.867	36.3667	0.57735	0.288675	40.0667	704.833	0.404145	282.985	40.5	405.8	0.360555	272.247	41.9333	59.8	1.15036	14.0684
YMR112C	2015.8	2350.5		YGR074W	uptag	389.533	34.7667	1.02632	1.22202	33.1333	32.9667	0.305505	0.832666	32.9667	32.1667	0.152753	0.305505	33.2667	33.0333	0.351188	1.7673
YMR117C	56.6	1352.3		YGR075C	downtag	36.5667	184.4	0.321455	254.698	35.6667	41.3667	0.321455	5.41695	35.6667	36.6667	0.23094	0.585947	36.1	36.7333	0.655744	0.472582
YMR134W	409.9	1351		YGR075C	uptag	606.9	35.2667	1.249	1.06927	2378.43	919.167	174.786	75.0096	2919.1	1056.4	9.1	49.1436	3228.93	1552.8	88.6166	37.6788
YMR146C	149.1	1595.9		YGR091W	downtag	1078.57	667.233	3.82143	54.466	35.4	34.4667	0.360555	0.152753	35.4667	35.8333	0.23094	0.23094	35.8333	35.1333	0.650641	0.85049
YMR149W	1313	1236.3		YGR091W	uptag	37.6667	32.8	0.404145	0.264575	422.3	311.6	0.52915	230.258	423.833	219.2	0.351188	314.108	527.233	393.667	18.4408	45.3136
YMR197C	650.5	293.9		YGR094W	downtag	804.5	616.767	1.57162	24.0452	531.167	158.133	0.585947	207.592	534.367	37.1333	0.472582	1.0504	787.7	36.8667	53.267	0.568624
YMR200W	1555.1	1660.4		YGR094W	uptag	34.1667	35.0667	0.152753	1.19304	800.933	35.8667	0.152753	0.288675	816.933	332.6	0.665833	516.153	1198.23	36.5667	76.2054	2.2942
YMR208W	394.8	45.6		YGR099W	downtag	625.667	672.8	514.394	555.3	40.9	33.8333	0.43589	0.750555	41.3667	33.2333	0.321455	0.750555	43.8333	37.1333	1.50444	0.702377
YMR211W	1137.2	36		YGR099W	uptag	329.033	345.9	515.256	541.786	611.467	38.6667	0.251661	0.550757	616.5	36.4333	0.173205	1.42244	775.6	1113.23	50.0728	189.233
YMR213W	1566.7	37.9		YGR103W	downtag	601.233	499.167	491.847	424.778	34.3333	33.8667	0.305505	0.51316	34.4333	33.5	0.208167	1.94679	34.8667	33.1333	0.503322	0.737111
YMR218C	1933.4	35.9		YGR103W	uptag	317.433	315.433	492.653	487.804	37.3667	34.3667	0.321455	1.53731	37.5	36.0333	0.34641	0.11547	38.1333	35.9333	0.750555	1.40119
YMR220W	1726.9	36		YGR119C	downtag	625.567	806.6	513.528	699.975	36.1667	120.033	0.416333	145.638	36.4667	35.6	0.23094	0.52915	37.1	37.6	0.7	1.55242
YMR227C	2150.1	35.5		YGR119C	uptag	329.433	472.233	514.477	763.286	34.1667	34	0.321455	0.6	34.0667	33.3333	0.152753	0.416333	34.4333	34.3	0.550757	0.458258
YMR235C	3052.2	2243.2		YGR128C	downtag	608.833	696.933	267.054	286.231	99.5	34.8	0.43589	1.22882	100.1	34.0667	0.34641	1.28582	106.3	65.3667	2.98161	36.156
YMR239C	2516.9	36.2		YGR128C	uptag	762.667	892.567	266.283	86.9943	1091.87	60	0.305505	33.6629	1273	382.967	18.6679	473.206	1948.2	462.767	114.315	149.151
YMR240C	1791.2	1920.4		YGR140W	downtag	557.8	946.967	0.781025	29.3929	846.933	723.833	1.07858	151.497	1012.27	477.3	4.80139	39.2312	1736.37	1637.6	92.8004	31.6801
YMR260C	1082.9	2023.2		YGR140W	uptag	56.6667	1332.63	0.757188	45.4876	35.4	40	0.360555	1.34536	35.4667	38.1667	0.23094	1.36504	35.8	36.6667	0.6	2.57747
YMR268C	1908	40.3		YGR145W	downtag	422.6	227.9	0.519615	330.218	34.3333	33.8667	0.305505	0.602771	34.4333	169.067	0.208167	235.069	34.8667	34.3333	0.503322	0.981495
YMR277W	1989.9	34.8		YGR145W	uptag	499.4	570.267	1.17898	107.989	37.1333	39.8333	0.378594	3.8527	37.3	36.8667	0.34641	0.981495	37.9	38.4333	0.7	0.737111
YMR281W	591.5	98.6		YGR156W	downtag	204.933	35.8333	0.46188	1.0116	37.9667	37.5	0.321455	3.63731	38.2667	39.6667	0.404145	1.45029	38.9667	38.8	0.85049	1.45258
YMR288W	1335.3	36.4		YGR156W	uptag	707.2	226.8	1.57162	140.237	34.3	34.1	0.360555	0.754983	34.4	33.9	0.2	0.173205	34.8667	33.6333	0.503322	0.64291
YMR290C	1662.5	38		YGR172C	downtag	4389.7	5455.47	385.392	695.341	702.5	47.2333	0.1	9.10458	712.333	43.7	1.43643	3.73631	992.367	234.233	43.6516	330.757
YMR296C	1266.8	944		YGR172C	uptag	43.9333	36.3	0.723418	0.984886	403.8	848.1	0.52915	90.2576	405.2	440.4	0.3	73.8538	489.5	235.767	17.5445	36.4654
YMR298W	1537.4	1910.7		YGR179C	downtag	346.833	128.167	268.844	158.945	34.9333	83.1	0.404145	80.5652	35.0667	35.1	0.152753	0.866025	35.5667	35.3333	0.503322	1.20139
YMR314W	2551.4	37.5		YGR179C	uptag	191.633	38.6667	269.305	3.31713	32.5667	33.8333	0.321455	0.85049	32.4	32.4667	0.2	0.46188	32.6	32.4333	0.264575	0.11547
YNL002C	1705.3	36.6		YGR185C	downtag	1064.7	446.2	3.2078	45.2198	34.5667	108.133	0.351188	68.8896	34.6667	36.5667	0.152753	0.64291	35.1	36.0667	0.458258	1.20139
YNL006W	493.7	331.7		YGR185C	uptag	76.6	1079.33	0.793725	22.7474	37.4667	36.3333	0.321455	1.38684	37.7	35.9	0.34641	0.7	38.3333	36.4333	0.750555	1.20139
YNL007C	873	1250.6		YGR195W	downtag	80.8333	43.4667	0.46188	12.7143	33.7333	289.633	0.305505	439.133	33.7333	35.9333	0.208167	1.40119	34.1	35.0333	0.458258	0.873689
YNL038W	1264.9	1055.3		YGR195W	uptag	43.5667	559.4	0.665833	355.49	37.8	33.5	0.34641	0.984886	38.0667	32.4333	0.404145	1.0116	38.7333	33.8333	0.802081	0.378594
YNL062C	1798.6	1408.6		YGR211W	downtag	177.867	354.1	115.673	551.399	34.9667	34.8	0.321455	0.43589	35	33.8	0.173205	0.7	35.3333	35.4667	0.550757	0.862168
YNL075W	2487.3	46.1		YGR211W	uptag	110.8	653.4	116.222	537.03	33.3333	35.5	0.305505	2.69629	33.2333	32.6667	0.11547	0.80829	33.5667	34.3333	0.404145	2.77909
YNL110C	41.6	38.5		YGR218W	downtag	646.767	800.7	0.929157	31.4921	1176.1	38.5667	2.95466	2.38607	1567.17	1029.13	37.0408	89.0828	2200.33	2071.5	98.3798	41.3119
YNL118C	160.1	37.1		YGR218W	uptag	32.2333	35.2667	0.208167	0.986577	1004.23	617.4	1.2897	115.241	1645.5	831.067	27.7534	11.5613	2198.23	1905.1	86.9302	137.128
YNL126W	1856.9	2185.3		YGR245C	downtag	465.933	250.333	0.635085	168.616	39.5333	33.8333	0.378594	1.09697	39.9	34.2667	0.360555	1.09697	41.3	34.5667	1.2	0.650641
YNL131W	1067.3	1946.1		YGR245C	uptag	1005	39.1667	2.48797	4.70779	34.1333	33.4667	0.305505	0.650641	34.1667	32.8	0.152753	0.52915	34.6	34.1667	0.458258	1.47422
YNL132W	40.2	36.4		YGR246C	downtag	326.6	36.3667	0.519615	0.404145	39	811.3	0.43589	71.4695	39.4333	442.933	0.305505	39.0339	41.2	47.9667	1.15326	6.10109
YNL152W	624.8	1787.2		YGR246C	uptag	41.9667	487.7	0.665833	785.831	36.1667	37.6333	0.321455	3.10859	36.2667	36.2667	0.23094	0.83865	36.7333	36.2667	0.650641	2.15019
YNL158W	2624.3	35.9		YGR253C	downtag	657.767	124.7	395.315	155.019	34.1667	33.9	0.321455	0.458258	34.0667	33.7	0.152753	1.21244	34.4	34.1667	0.5	0.650641
YNL181W	1813.1	36.8		YGR253C	uptag	429.533	43.2667	396.352	14.2339	827.567	2973.23	0.929157	376.832	964.6	2786.93	10.3116	128.179	1691.97	2160.53	88.441	162.397
YNL182C	1589.1	1668.6		YGR277C	downtag	2824.63	1109.57	367.945	46.2931	663.667	684.467	0.585947	232.038	679.9	172.667	2.55147	213.604	1151.2	332.433	66.0551	68.7976
YNL189W	1800.2	2808.2		YGR277C	uptag	34.5667	34.3	0.152753	0.72111	33.3667	34.4333	0.321455	0.251661	33.2333	34.0333	0.208167	0.550757	33.5667	33.8667	0.450925	0.493288
YNL216W	1810.5	58.3		YGR278W	downtag	380.133	35.0667	205.278	1.69214	36.1667	36.0667	0.321455	0.814453	36.2667	35.3333	0.23094	0.208167	36.7333	35.3333	0.650641	0.723418
YNL232W	642.5	64.8		YGR278W	uptag	261.433	35.3	205.914	0.3	33.9333	35.8333	0.305505	0.23094	33.9333	34	0.208167	1.31149	34.3333	35	0.51316	0.519615
YNL244C	1921.9	2723.5		YHR019C	downtag	429.833	230.567	0.550757	214.225	33.7333	33.7	0.305505	1.04403	33.7333	33.1667	0.208167	0.80829	34.0667	34.6333	0.404145	1.30512
YNL247W	1532.7	37.3		YHR019C	uptag	622.867	38.9	1.33167	0.754983	37.3333	39.0333	0.378594	4.03774	37.5	41.5333	0.34641	3.30807	38.1333	37.6	0.750555	0.34641
YNL256W	1327.5	2611.5		YHR020W	downtag	728.467	779	1.2741	43.6986	35.8	37.7333	0.360555	3.29596	35.9	36.6	0.264575	0.608276	36.3333	36.5333	0.650641	1.02632
YNL258C	1457.4	38		YHR020W	uptag	50.6	1203.5	0.781025	172.908	36.8667	217.1	0.416333	157.864	37.2	38.5	0.264575	2.4	38.0667	35.8667	0.802081	0.650641
YNL260C	2282	2824.4		YHR024C	downtag	949.133	1108.13	2.40069	15.6052	479.167	36.9333	0.23094	1.36504	481.867	1393	0.450925	34.8385	554.433	1171.13	30.551	143.545
YNL267W	738	35.9		YHR024C	uptag	38.4667	920.133	0.493288	556.692	958.3	536.1	0.953939	72.7505	1467.07	1398.2	9.54219	20.1799	2079	1369.4	95.6877	129.941
YNL272C	1757.5	1751.1		YHR036W	downtag	34.7667	33.7667	0.251661	1.68622	35.1667	34.5	0.321455	0.818535	35.2	34.5333	0.173205	0.550757	35.5667	34.2667	0.550757	0.550757
YNL282W	1770.1	36.8		YHR036W	uptag	36.0667	34.2	0.23094	0.754983	39.9	651.133	0.43589	267.262	40.3	261.767	0.264575	211.961	42.4333	57.6	1.30128	18.5591
YNL287W	2301	36		YHR040W	downtag	36.3	35	1.08167	0.264575	251.8	234.9	0.173205	321.716	253.133	1081.6	0.288675	24.7756	274.467	820.7	3.72335	72.1919
YNL310C	2816.7	2008		YHR040W	uptag	35.7	34.7	1.30767	1.2	536.7	621.8	0.52915	176.838	540	951.567	0.43589	22.8494	800	902.467	52.641	63.3487
YNL312W	38.5	2556.2		YHR058C	downtag	406.433	108.567	164.776	118.846	381.733	34.2333	0.550757	1.25831	382.9	34.3333	0.173205	2.23681	444.3	483	14.5558	50.3342
YNL313C	2124	1040.2		YHR058C	uptag	501.333	51.2333	164.231	20.04	34.1667	34.5	0.321455	0.9	34.0667	34.3667	0.152753	0.503322	34.4	34.0667	0.5	0.404145
YNR011C	1662.2	33.5		YHR065C	downtag	835.933	453.8	1.70098	154.839	1077.93	110.1	0.057735	111.725	1240.73	42.9667	20.8399	3.53601	1912.27	952.6	122.267	231.291
YNR017W	1425.9	35.3		YHR065C	uptag	2092.7	1040.07	40.7238	26.6226	638.1	180.267	0.6245	146.784	648.967	37.1667	1.35031	0.305505	1057.9	494.867	71.7201	74.1119
YNR035C	85.4	1423.4		YHR069C	downtag	264.7	436.3	198.234	351.459	560.433	419.467	0.568624	98.755	564.767	329.3	0.321455	139.773	856.067	147.333	54.7312	116.548
YNR038W	2674.9	1475		YHR069C	uptag	150.267	216.333	198.609	312.693	41.9667	34.2	0.404145	2.1166	42.5	33.8333	0.360555	0.251661	44.3	33.8667	1.15326	1.59478
YNR043W	229.1	1578.1		YHR070W	downtag	352.8	444.867	275.83	355.409	917.733	177.333	0.635085	122.061	1240.4	1015.8	22.1502	95.4063	1936.97	2170.8	85.3825	102.866
YOL021C	604.9	68.3		YHR070W	uptag	193.6	195.333	276.262	277.792	1196.53	664.267	4.7606	399.436	1632.87	1560.57	32.9183	119.457	2240.53	2761.63	107.488	99.5159
YOL022C	1253.5	2578		YHR085W	downtag	299.167	36.3667	458.503	1.25831	358.067	507.367	0.493288	595.618	359.133	873.3	0.208167	63.4557	411.6	485.933	17.617	56.9085
YOL034W	2794.2	1364		YHR085W	uptag	563.767	36.3667	458.103	0.64291	41.3333	947.4	0.378594	57.6198	41.8	569.833	0.360555	33.3672	43.4667	54.6	1.20139	3.65103
YOL038W	2483.2	2897.9		YHR088W	downtag	214	37.9	309.085	1.47309	32.4	32.1333	0.264575	1.30512	32.2667	32.4667	0.152753	0.57735	32.4667	31.8	0.251661	0.888819
YOL066C	2433.6	2364.3		YHR088W	uptag	392.267	38	308.625	0.8544	37.9	35.6667	0.43589	0.763763	38.3	35.6	0.264575	0.953939	39.6333	50.6667	0.950438	11.6316
YOL069W	1820.2	35.2		YHR101C	downtag	1153.4	806.7	969.983	591.336	290.333	33.8333	0.472582	1.20139	291.233	34.7	0.208167	0.7	324.4	429.767	9.2	69.8857
YOL077C	141.7	833.1		YHR101C	uptag	629.867	45.0667	1025.92	7.1143	52.7	32.3667	0.34641	0.251661	53.5	32.2	0.43589	0.72111	58.7667	40.5	2.75379	4.03609
YOL094C	2696.1	42.2		YHR118C	downtag	1251.03	697.067	8.05254	15.2513	519.8	46.7333	0.52915	17.3886	522.867	38.0667	0.472582	1.20968	755.367	1226.7	52.5127	97.6582
YOL102C	39.3	768		YHR118C	uptag	35.2333	35.4333	0.208167	1.60104	36.1667	35.5333	0.321455	0.83865	36.2667	33.4667	0.23094	1.09697	36.7333	34.1667	0.650641	0.986577
YOL130W	1588.1	34.4		YHR122W	downtag	383.5	318	0.519615	236.253	305.733	36.5	0.208167	1.55242	307.467	37.4	0.404145	1.60935	338.2	1249.37	5.56687	163.98
YOL135C	35.7	33.2		YHR122W	uptag	529.5	51.1333	1.17898	14.3535	469.533	38.2	0.550757	3.34515	471.667	52.3667	0.251661	26.8768	638.367	1653.4	44.4756	89.2518
YOL139C	183	2360.1		YHR166C	downtag	599.167	35.0667	0.83865	1.26623	430.833	38.3667	0.208167	1.13725	433.2	967.733	0.360555	15.5841	487.8	1631.87	15.2915	156.284
YOL144W	1815.5	448.6		YHR166C	uptag	47.0333	36.4333	0.723418	0.635085	410.067	35.0333	0.493288	0.971253	411.533	744.167	0.251661	16.9992	498.733	1729.77	18.4912	205.338
YOL146W	984.8	2236.3		YHR170W	downtag	390.667	544.333	306.632	439.172	517.6	269.633	0.52915	201.423	520.567	68.3	0.305505	54.9954	744.473	801.467	53.9642	141.565
YOL149W	825.1	912.5		YHR170W	uptag	213.667	304.7	307.122	461.074	34.9667	127.533	0.321455	121.68	34.9667	37.9333	0.23094	1.07858	35.3333	37.7333	0.550757	0.57735
YOR004W	685.3	3249.2		YHR172W	downtag	872.233	35.2667	1.77858	0.404145	1609.3	1535.57	248.637	962.685	2407.87	616	19.5021	35.051	2806.77	2127.23	73.5796	202.852
YOR046C	33.7	1232.7		YHR172W	uptag	31.4667	33.6	0.23094	0.1	621.067	455.833	0.51316	116.433	629.867	291.133	0.971253	87.0479	1010.1	889.567	73.2969	59.7408
YOR048C	1365.5	1316		YHR186C	downtag	939.367	1022.97	2.39653	45.6073	34.8	34.4	0.264575	1.47309	34.7667	34.5667	0.23094	0.650641	35.1333	33.8667	0.550757	0.665833
YOR056C	1162.1	34.4		YHR186C	uptag	33.0667	34.1	0.11547	0.3	36.0333	33.3667	0.378594	0.305505	36.2667	34	0.23094	0.7	36.9333	35.1	0.650641	1.22882
YOR057W	951.5	36.4		YHR188C	downtag	571.1	182.233	458.823	256.144	1884.87	50	331.175	18.5389	2698.93	41.0667	58.2824	2.71539	3012.1	40.2667	67.5589	0.85049
YOR060C	694.6	35.9		YHR188C	downtag	39.1	366.633	3.14325	503.454	37.4667	38.6667	0.321455	2.12211	37.7	39.1667	0.34641	0.378594	38.3333	38.3333	0.750555	0.750555
YOR063W	1474.6	369		YHR188C	uptag	747.267	35.7	77.8134	0.52915	706.833	74.8	0.814453	52.9544	740.767	35.3	4.31084	0.173205	1307.43	35.1333	87.0196	0.404145
YOR075W	1415.4	36.6		YHR188C	uptag	257.833	35.3	385.352	1.83303	1378.63	443.833	108.562	265.616	2380.9	1843.13	15.5576	591.458	2758.13	3086.47	84.9292	169.222
YOR103C	1377.9	749.7		YHR190W	downtag	154.033	367.933	104.386	334.017	36.3667	35.9	0.416333	1.96977	36.6333	36.6333	0.208167	1.32035	37.3	36.3767	0.754983	1.83075
YOR122C	1202.4	33.8		YHR190W	uptag	93.7	263.433	104.789	399.556	37	41.2667	0.360555	4.53909	37.1333	39.6667	0.288675	0.057735	37.7	39.6667	0.7	2.02073
YOR143C	1647.2	39.6		YHR196W	downtag	1065.23	979.567	3.06649	77.752	34.3	78	0.360555	74.0465	34.4	35.6667	0.2	0.251661	34.8333	35.3333	0.51316	1.2741
YOR148C	1119.2	38.4		YHR196W	uptag	672.567	649.7	1.52753	646.759	38.1	1071.07	0.34641	1072.65	38.4	90.7	0.34641	47.7874	39.1667	41.7667	0.85049	2.25906
YOR151C	671.7	39.8		YHR197W	downtag	59.4333	1138.97	0.46188	22.5349	1210.47	110.367	5.62968	125.951	1651.43	1261.93	34.6233	124.31	2260.27	1435.73	104.28	51.1543
YOR160W	1888.7	1018.4		YHR197W	uptag	35	33.7333	0.173205	1.15902	706.367	697.9	0.757188	82.0062	739.733	942.9	3.78726	76.3914	1301.63	862.933	83.3796	62.5153
YOR168W	503.6	2045.7		YIL022W	downtag	1024.27	605.167	126.664	44.7538	35.6333	138.333	0.404145	166.81	35.8333	40.2333	0.208167	4.31548	36.3667	37.0667	0.602771	0.832666
YOR174W	1040.4	344.6		YIL022W	uptag	1098.37	517.433	126.388	179.431	36.4	37.3667	0.34641	0.64291	36.4667	36.6	0.23094	1.5	36.9667	36.9333	0.702377	1.66533
YOR176W	1636.5	1543.7		YIL061C	downtag	762.167	828.167	1.44684	26.5099	933.2	369.033	0.953939	580.035	1351.27	717.667	11.218	21.7914	2018.07	1079.03	103.455	253.16
YOR181W	36.6	36.8		YIL061C	uptag	35.8667	36.9333	0.23094	0.665833	35.8	36.5333	0.360555	1.37961	35.8667	34	0.23094	0.1	36.3333	35.0333	0.650641	0.665833
YOR194C	2170.4	1493.5		YIL068C	downtag	1114.27	654.367	975.607	502.827	35.6667	35.8667	0.321455	1.30512	35.6667	35.8667	0.23094	0.750555	36.1	36.1333	0.655744	0.986577
YOR206W	858	2371.3		YIL068C	uptag	1707.6	794.6	1005.66	656.026	34.1333	34.1667	0.305505	0.971253	34.1667	33.6333	0.152753	0.585947	34.6	34.2667	0.458258	0.493288
YOR224C	2872.5	1895.6		YIL078W	downtag	458.233	830.233	362.981	121.717	45.1667	715.4	0.404145	35.4763	45.8333	431.733	0.288675	125.239	49.1	50.8667	2.15174	7.80534
YOR244W	2561.4	2717.9		YIL078W	uptag	248.7	688.1	363.558	84.8064	35.3	36.3667	0.360555	1.1547	35.4333	35.5667	0.208167	1.18462	36	34.8	0.556776	1.08167
YOR250C	3477.5	42.9		YIL083C	downtag	436.5	1176.4	276.782	993.056	34.9667	36.1333	0.321455	1.861	34.9667	35.9667	0.23094	0.737111	35.3333	81.0333	0.550757	79.4749
YOR260W	875.7	34.8		YIL083C	uptag	596.133	657.1	276.297	934.322	39.9	797.533	0.43589	80.916	40.3	474.8	0.264575	6.50231	42.4333	57.3333	1.30128	17.806
YOR261C	977.9	728.9		YIL104C	downtag	995.833	1764.03	2.66521	840.869	410.267	35.0667	0.23094	0.960902	412.567	34.5667	0.351188	1.07858	463.667	1167.87	12.4597	180.184
YOR262W	1143.5	616.1		YIL104C	uptag	298.9	2096.47	0.984886	164.507	276.167	392.567	0.493288	127.929	277	83.9667	0.264575	66.2782	305.067	868.633	6.65006	151.742
YOR272W	1293.8	1186.6		YIL106W	downtag	798.367	544.367	148.989	90.6521	2838.27	1109.17	187.065	369.183	3089	3135.9	74.5515	212.647	3369.53	2983.8	62.0839	94.8219
YOR294W	2669.3	1499.8		YIL106W	uptag	884.133	550.367	147.877	94.9089	615.733	217.333	0.568624	158.057	624.333	1406.87	0.950438	62.7291	998.633	1250.7	79.2929	203.568
YOR310C	1240.2	2483.4		YIL109C	downtag	416.367	93.3	653.532	102.97	34.1667	34.4667	0.321455	0.416333	34.0667	34.7333	0.152753	0.208167	34.4	33.6667	0.5	0.750555
YOR329C	463.9	48.9		YIL109C	uptag	794.967	436.033	654.355	367.906	811.8	585.433	0.953939	177.604	930.767	534.233	12.6848	325.385	1651.93	557.4	83.6555	48.7233
YOR335C	2458.2	1811.7		YIL118W	downtag	361.833	2584.1	277.677	710.789	36.4	45.7	0.34641	1.99249	36.4667	39.6667	0.23094	4.29224	36.9667	38.9667	0.702377	3.74477
YOR353C	35.2	1149.2		YIL118W	uptag	201.5	1873.4	278.255	1131.25	697.2	885.4	0.7	256.921	724.567	515.167	5.77697	154.633	1257.42	774.667	80.256	131.657
YOR361C	1286	34.1		YIL143C	downtag	1187.37	619.867	1003.21	505.852	33.1333	35.2667	0.305505	2.17332	32.9667	33.9333	0.152753	0.550757	33.2667	33.9667	0.351188	0.981495
YOR362C	1937	959.3		YIL143C	uptag	642.667	332.7	1049.39	510.176	37.9667	575.9	0.321455	464.378	38.2667	40.2667	0.404145	2.91947	38.9667	40.2667	0.85049	3.45881
YPL007C	781.7	407.6		YIL144W	downtag	443.767	36.4	0.57735	0.6245	72.2667	36.0333	0.493288	0.757188	72.8333	36	0.288675	0.87178	77.4667	37.0333	2.5697	3.073
YPL010W	2031.5	37.8		YIL144W	uptag	35.6333	40.2667	0.208167	2.31589	688.3	38.7	0.2	5.46717	697.233	38	1.12398	1.82483	939.367	221.7	53.1206	149.658
YPL020C	1126.8	1711.88		YIL147C	downtag	361.467	384.967	566.41	604.69	35.4	35.3667	0.360555	0.321455	35.4333	35.9	0.208167	1.75214	35.8	35.4	0.6	0.781025
YPL028W	1681.1	402.9		YIL147C	uptag	688.267	762.667	565.924	631.487	3036.47	1085.5	318.316	21.6176	3249.43	701.433	9.85004	8.09341	3397	2888.97	60.438	40.2575
YPL043W	1091.92	38.9		YIL150C	downtag	141.8	152.3	91.1068	105.695	33.5667	35.5	0.321455	0.556776	33.4	36.7667	0.2	0.650641	33.7333	43	0.450925	6.06053
YPL063W	1452.2	38		YIL150C	uptag	89.1667	77.8	91.4815	71.2769	51.3	1068.97	0.43589	2.09841	51.8	664	0.34641	8.05171	55.3333	240.733	2.11975	17.9372
YPL076W	915.73	36		YIR008C	downtag	329.567	116.567	253.717	137.643	834.233	860.433	1.06927	34.9463	982.067	1776.27	5.73963	4.42982	1714.37	1644.77	97.8527	127.253
YPL128C	2597.4	43.8		YIR008C	uptag	183.1	141.4	254.179	179.276	1033.03	631.1	0.416333	182.248	1140.47	2139.93	18.5044	73.6584	1776.43	2180.67	96.8753	58.5498
YPL131W	1093.9	1238.6		YIR010W	downtag	176.167	700.667	0.493288	29.8289	884.3	2103.53	0.2	1071.88	915.333	2575.9	6.01443	33.5316	1379.2	1325.17	81.0175	171.576
YPL151C	1628.2	48.9		YIR010W	uptag	46.6	896.367	0.7	90.1739	351.967	1388.2	0.493288	636.913	352.967	1499.5	0.251661	27.9727	403.4	593.333	17.1721	46.2061
YPL160W	42.2	40.1		YIR011C	downtag	793.967	1743.97	1.5308	461.423	34.1333	34.4333	0.305505	0.602771	34.1667	34.2	0.152753	0.3	34.6	34.0667	0.458258	0.288675
YPL169C	1225.7	38.9		YIR011C	uptag	1048.13	2026.53	2.75379	716.343	42.3	788.933	0.34641	183.068	42.8	594.433	0.360555	24.1169	44.6333	104.867	1.10604	56.5028
YPL175W	603.1	42.8		YIR012W	downtag	127.933	33.6667	0.46188	0.568624	37.7667	36.6333	0.321455	0.757188	38.0667	37.5	0.404145	0.953939	38.7333	37.4667	0.802081	0.776745
YPL190C	2556.9	36.4		YIR012W	uptag	45.0333	127.8	0.723418	151.209	35.4667	39.2333	0.416333	4.65439	35.6333	36.3667	0.208167	1.20968	36.2333	36.7	0.61101	1.17898
YPL204W	1719.4	34.8		YIR022W	downtag	549.967	395.767	0.750555	623.568	36.7667	534.533	0.416333	58.232	37.0333	313.8	0.208167	67.5666	37.8333	39.6	0.750555	0.43589
YPL209C	722.2	44.2		YIR022W	uptag	33.3	32.7	0.173205	0.916515	34.8	33.2	0.264575	1.53948	34.7667	33.1667	0.23094	0.85049	35.1333	34.2333	0.550757	1.13725
YPL211W	1427.7	1557.6		YJL002C	downtag	382.433	709.833	601.339	627.884	40.5667	767.8	0.404145	100.278	41	549.067	0.360555	41.4994	42.4667	80.5333	1.20139	34.3765
YPL217C	3007.6	47.6		YJL002C	uptag	729.433	694.533	600.97	725.454	35.8333	447.233	0.378594	87.2028	36.0667	68.7	0.23094	51.7423	36.6333	37.5667	0.650641	0.550757
YPL235W	2022.1	36.7		YJL010C	downtag	380	81.9667	0.519615	78.164	36.4667	41.6333	0.416333	6.5041	36.7667	38.0333	0.23094	0.11547	37.5333	56.6	0.70946	28.4923
YPL266W	2353.6	40.2		YJL010C	uptag	300.2	173.433	0.984886	117.314	34.9667	35.2	0.321455	1.57162	34.9667	35.6	0.23094	0.556776	35.3333	35.3	0.550757	0.984886
YPR016C	856	303.3		YJL011C	downtag	529.8	222.933	0.69282	216.767	32.9333	36.1333	0.305505	1.30128	32.8333	35.6	0.152753	0.360555	33.1	35.6667	0.3	0.057735
YPR019W	633.8	908.7		YJL011C	uptag	33.9333	34.8333	0.152753	0.493288	35.3	34.7667	0.360555	1.15902	35.4333	33.7	0.208167	1.32288	36	34.7333	0.556776	1.84481
YPR025C	1046.8	1641.8		YJL025W	downtag	1059.03	512.833	3.05996	95.7861	33.3333	35.5667	0.305505	0.680686	33.2333	34.9	0.208167	0.4	33.5667	35.5	0.450925	1.38924
YPR034W	789.7	46.4		YJL025W	uptag	37.1333	35.4667	0.378594	1.0116	34.9333	142.3	0.404145	150.015	35.0667	45.9	0.152753	12.7385	35.5667	37.1333	0.503322	0.550757
YPR035W	198.8	54.9		YJL031C	downtag	1644.23	359.8	92.6355	233.802	36.4667	263.7	0.416333	195.771	36.7667	75.5667	0.23094	63.8895	37.5	39	0.754983	1.0583
YPR055W	1173	39.2		YJL031C	uptag	1798.33	970.733	95.0672	52.8425	34.5667	35.1	0.321455	0.953939	34.5333	35.5333	0.208167	0.321455	34.8333	34.4733	0.450925	0.064291
YPR082C	611.1	1556.5		YJL034W	downtag	214.133	425.067	0.46188	168.828	2821.13	992.567	125.356	157.855	3077.83	887.967	24.9079	20.5184	3319.63	2553.43	77.9354	285.583
YPR085C	33.5	40.9		YJL034W	uptag	35.4	36.6667	0.173205	1.00664	858.967	35.7333	0.057735	1.44684	885.2	962.8	3.43948	239.536	1319.5	1871.7	90.1308	202.486
YPR086W	546.8	1514.8		YJL035C	downtag	241.867	34.3333	0.493288	0.503322	35.3	33.1333	0.360555	0.80829	35.4333	34.0667	0.208167	0.90185	36	33.8	0.556776	1.15326
YPR088C	399.6	42		YJL035C	uptag	35.4	36.7	0.173205	1.05357	35.6333	69.4667	0.378594	54.2589	35.6667	37.6	0.23094	0.69282	36.0667	37.3667	0.602771	0.702377
YPR107C	1644.3	34.6		YJL039C	downtag	480.133	607.333	382.727	109.757	66.3	1283.77	0.34641	129.157	67.2	843.067	0.43589	25.8684	73.1333	294.9	2.65769	19.6792
YPR108W	506.5	37.3		YJL039C	uptag	259.2	463.833	383.303	145.112	36.0333	237.833	0.378594	350.366	36.2667	34.4667	0.23094	0.950438	36.9	36.3667	0.655744	0.763763
YPR110C	1914.9	36.65		YJL069C	downtag	36.0333	650.1	0.305505	11.17	36.0333	174.167	0.378594	201.455	36.2667	103.933	0.23094	108.9	36.9	37.9667	0.655744	1.65025
YPR133C	823.9	76.7		YJL069C	uptag	34.1	36.2667	0.2	1.17189	34.8	33.9333	0.264575	0.83865	34.7667	34.5	0.23094	0.6	35.1333	35.4	0.550757	0.754983
YPR137W	2658.2	33.3		YJL072C	downtag	38.4	669.5	0.43589	67.4967	32.6667	34.1333	0.251661	0.907377	32.5333	32.7333	0.11547	0.305505	32.8	33.5	0.264575	0.2
YPR144C	1279.1	45.4		YJL072C	uptag	33.5333	36.5	0.152753	1.21244	38.1	74.9	0.34641	58.6253	38.4	39.8	0.34641	1.65227	39.1333	38.0333	0.802081	0.665833
YPR161C	34.4	35.3		YJL081C	downtag	32.5667	34.9333	0.057735	0.602771	36.1333	67.9	0.378594	55.166	36.2667	36.4	0.23094	0.754983	36.7333	36.6333	0.650641	1.36504
YPR162C	2128.4	2564.3		YJL081C	uptag	38.3	317.567	0.519615	269.577	36	33.9333	0.360555	1.26623	36.2667	35.2	0.23094	0.866025	36.9	36.2333	0.655744	0.873689
YPR168W	1649.4	64.2		YJL087C	downtag	931.833	581.967	2.21435	147.55	36.6	33.5	0.34641	0.264575	36.7333	33.6667	0.288675	1.1547	37.2	36.0333	0.7	0.650641
YPR176C	1954.8	36.7		YJL087C	uptag	32.9	35.6	0.173205	1.90788	35.1	45.8333	0.360555	15.8812	35.2333	43.1333	0.208167	8.63501	35.7667	35.5	0.503322	0.173205
YPR178W	1497.6	38.7		YJL097W	downtag	93.9667	70.1667	46.0459	59.2655	4404.2	1022.5	209.858	64.5504	4176.67	678.9	34.3187	16.5735	3986.43	3925.33	69.6869	157.904
YPR180W	313.4	2462.7		YJL097W	uptag	67.2667	359.033	46.5383	557.952	1192.7	972.233	4.65725	176.665	1616.47	517.567	37.9561	27.7525	2229.27	2560.13	109.189	57.2872
YPR181C	613.7	38.5		YJL167W	downtag	574.133	1359.6	37.6497	857.031	35.6	48.9667	0.360555	21.8111	35.8333	37.3667	0.208167	1.77858	36.3667	36.8	0.602771	1.2
YPR183W	270.9	875.1		YJL167W	uptag	595.767	1275.23	37.0581	1092.45	34.8	134.9	0.264575	171.907	34.7667	34.8667	0.23094	0.750555	35.1333	35.6	0.550757	0.608276
YPR190C	1895.2	2513.3		YJL174W	downtag	782.7	301.4	1.56205	228.605	897.333	37.0667	0.208167	0.57735	930.7	36.6333	4.62277	1.53731	1404.67	1561.07	74.3296	160.172
				YJL174W	uptag	42.3333	622.733	0.64291	197.679	353.567	479.567	0.493288	182.569	354.6	214.4	0.264575	161.4	406.967	829.667	17.6597	116.027
				YJL194W	downtag	54.7333	33.2333	0.46188	0.251661	1059.03	966.533	0.960902	203.417	1848.5	2967.07	31.7463	48.4182	2308.97	2773.77	86.6872	103.439
				YJL194W	uptag	36.9	37.9667	0.34641	2.66896	33.9667	33.3333	0.321455	0.702377	33.8333	33.7	0.208167	0.818535	34.2333	33.1333	0.450925	0.802081
				YJL203W	downtag	1375.03	719.867	1209.06	592.526	147.367	1338.77	0.493288	51.3087	148	942.4	0.264575	33.5993	158.367	529.333	3.66924	35.1975
				YJL203W	uptag	755.967	365.967	1249.7	571.693	39.4	306.133	0.34641	237.141	39.7333	157.467	0.378594	130.104	41.1	116.667	1.2	124.404
				YJR002W	downtag	1055.6	3552.27	147.854	1053.94	32.4667	35.7	0.251661	1.08167	32.3	35.1667	0.173205	0.950438	32.6	34.9333	0.3	1.5308
				YJR002W	uptag	1143.7	3782.77	149.25	636.132	36.1333	35.5	0.378594	1.53948	36.2667	35.5333	0.23094	0.550757	36.7333	37.3667	0.650641	0.986577
				YJR006W	downtag	917.6	910.467	684.046	276.466	155.167	34.1667	0.493288	0.152753	155.833	546.733	0.288675	61.4451	166.767	46.9333	3.95137	14.8194
				YJR006W	uptag	536.033	431.367	708.034	547.55	1262.7	505.067	22.4769	347.188	1839.97	1046.2	35.2406	173.073	2400.03	284.267	83.7205	209.339
				YJR007W	downtag	465.9	34.2333	373.085	1.62583	400.067	34.1667	0.493288	1.09697	401.433	743.333	0.208167	79.5779	477	1365.6	14.5041	111.918
				YJR007W	uptag	250.567	35.2333	373.546	0.251661	584.733	34.8333	0.251661	0.550757	589	1096.77	0.655744	159.682	712.767	1826.81	32.9729	79.6711
				YJR017C	downtag	253.4	37.8	189.573	0.556776	37	44.5	0.360555	9.91363	37.1333	38.9667	0.288675	2.40069	37.7	37.6667	0.7	0.51316
				YJR017C	uptag	143.9	36.1333	189.919	0.832666	1178.27	721.633	6.37913	312.757	2193.57	1069.6	33.4772	42.1605	2542.27	1651.9	96.9553	213.925
				YJR042W	downtag	808.833	45.9667	1.59478	16.0706	37.9667	114.167	0.321455	84.9078	38.2667	39.7667	0.404145	0.90185	38.9667	38.4667	0.85049	0.503322
				YJR042W	uptag	33.5333	33.9667	0.152753	1.60104	36.1667	61.2667	0.416333	18.8559	36.4333	69	0.208167	50.1501	37.1	37.0333	0.7	1.76163
				YJR045C	downtag	798.1	179	1.56205	123.828	722.4	39.6	0.7	2.77849	761.133	36.7333	4.73533	0.750555	1360.83	1415.77	105.659	156.076
				YJR045C	uptag	38.3	485.733	0.519615	306.901	35.1667	34.9333	0.321455	1.32035	35.2	35.6333	0.173205	1.00167	35.5667	35.8333	0.550757	1.95021
				YJR064W	downtag	403.133	473.867	0.550757	74.6579	510.4	48.0667	0.52915	19.2547	513.133	261.433	0.321455	391.848	726.467	205.633	46.1411	146.909
				YJR064W	uptag	134.4	51.2	0.87178	19.1471	207.367	377.633	0.23094	598.308	208.667	310.433	0.321455	436.273	227.433	136.967	5.13939	116.429
				YJR068W	downtag	898.7	230.6	1.96977	250.914	33.7667	35.9667	0.321455	2.49065	33.6333	35.3333	0.208167	1.96554	33.9333	34.6333	0.450925	1.02632
				YJR068W	uptag	47.2667	35.6667	0.757188	0.907377	36.4667	503.767	0.416333	121.95	36.7667	294.733	0.23094	122.979	37.5	41.7667	0.754983	1.45717
				YJR072C	downtag	694.933	1872.23	1.07858	652.058	38.7	482.9	0.34641	379.839	39.0333	58.6333	0.378594	6.33745	40.0333	41.0333	1.00167	3.02875
				YJR072C	uptag	31.8333	33.6333	0.11547	0.665833	1000.6	34.7333	1.66433	0.83865	1622.67	1015.23	16.7828	55.1966	2185.33	1877.43	94.4236	116.899
				YJR093C	downtag	733.867	579.167	292.694	475.044	929.733	36.6667	0.802081	0.85049	1304.23	37.0333	18.9321	1.72434	1994.1	1921.93	101.129	85.2024
				YJR093C	uptag	564.967	287.4	293.44	438.122	649.567	38.2667	0.251661	0.986577	656.567	38.4667	0.723418	0.23094	864.267	1487.9	54.0874	87.0007
				YJR112W	downtag	582.467	164.9	472.131	202.68	34.5667	33.3333	0.351188	0.208167	34.6667	32.8667	0.152753	0.503322	35.1	34.3667	0.458258	0.907377
				YJR112W	uptag	310.033	169.333	472.908	200.8	50.8333	1212.6	0.378594	40.6597	51.5667	773.667	0.404145	57.6078	56.2333	214.833	2.60064	10.378
				YJR141W	downtag	359.2	330.833	270.72	513.265	330.567	34.5	0.493288	0.458258	331.567	273.267	0.251661	206.835	375.9	968.367	15.7467	78.9446
				YJR141W	uptag	202.8	533.933	271.327	447.93	35.8	34.6333	0.360555	0.550757	35.8667	36.3667	0.23094	0.873689	36.3333	35.8333	0.650641	0.378594
				YKL004W	downtag	89.4333	496.333	48.7016	799.145	33.1333	36.4	0.305505	0.3	33	35.4667	0.2	0.61101	33.3	36.2333	0.3	2.09841
				YKL004W	uptag	61.3	497.833	49.1037	805.808	34.1333	33.4333	0.305505	1.09697	34.1667	33.0667	0.152753	0.493288	34.6	33.6333	0.458258	0.46188
				YKL012W	downtag	1129.17	414.433	108.834	329.952	542.6	38.6	0.2	1.96723	545.933	40.2667	0.64291	1.12398	641.7	82.8333	35.6215	76.1042
				YKL012W	uptag	1200.2	612.233	113.493	232.13	314.267	320.033	0.493288	491.441	315.233	35.6333	0.208167	0.763763	354.133	116.233	13.1462	140.961
				YKL013C	downtag	325.8	108.833	0.519615	64.0597	723.833	793.7	0.64291	110.961	763.367	2617.9	4.37759	78.9911	1366.97	2263.37	106.888	93.4773
				YKL013C	uptag	1215.27	324.033	5.93408	132.972	602.667	940.233	0.251661	159.757	607.3	1227.6	0.4	76.8545	752.667	1592.73	47.9709	291.215
				YKL019W	downtag	966.367	1015.13	2.79702	23.2797	37.6667	40.8333	0.321455	5.42801	37.9	50.3	0.34641	19.1392	38.5333	38.8667	0.750555	0.757188
				YKL019W	uptag	37.6333	36.3667	0.46188	1.38684	37.5667	499.433	0.416333	198.47	37.9	246.667	0.264575	199.624	39.0333	39.5333	0.85049	0.568624
				YKL021C	downtag	635.1	396.933	0.964365	85.9651	36.1333	36.4667	0.378594	0.665833	36.2667	35.7	0.23094	0.72111	36.7	35.5333	0.655744	1.15902
				YKL021C	uptag	250.867	42.1	0.971253	3.79868	33.1333	35.9333	0.305505	1.48436	32.9667	34.3	0.152753	0.818535	33.2333	33.6333	0.351188	0.665833
				YKL024C	downtag	856.167	398.567	1.81475	117.776	488.3	397.5	0.52915	616.023	490.867	868.467	0.404145	70.9927	682.833	171.533	45.4054	168.816
				YKL024C	uptag	1232.57	1103.47	7.16961	57.3001	649	35.2333	0.264575	0.251661	655.733	1164.2	0.757188	59.7266	853.767	215.733	48.4863	151.138
				YKL033W	downtag	494.267	38.5333	580.093	6.31295	33.7333	112.967	0.305505	129.695	33.7333	35.6333	0.208167	0.83865	34.0667	36.2667	0.404145	0.404145
				YKL033W	uptag	829.867	54.5	580.397	17.8216	38.7	47.4667	0.34641	20.2248	39.0333	36.2667	0.378594	0.351188	40.0333	37.9333	1.00167	0.971253
				YKL035W	downtag	1629.93	920.233	1451.08	357.134	1136.4	1380.87	1.5	650.015	2115.97	638.8	38.6244	17.8681	2469	3068.83	107.209	64.5842
				YKL035W	uptag	2326.43	1112.6	1394.03	268.141	37.1333	36.3333	0.378594	2.07926	37.3	37.4667	0.34641	0.23094	37.8667	36.3333	0.702377	1.20554
				YKL042W	downtag	37.1	305.067	0.8544	230.568	34.8	36.2667	0.264575	0.51316	34.7667	328.467	0.23094	503.709	35.1333	37	0.550757	1.21655
				YKL042W	uptag	36.6333	112.633	1.11505	127.551	33.5333	33.6667	0.305505	1.45717	33.4667	33.2333	0.152753	0.750555	33.8333	33.4667	0.351188	0.152753
				YKL052C	downtag	440.7	728.9	351.954	662.622	33.7333	33.1667	0.305505	1.16762	33.7	33.1333	0.2	0.92376	34.0667	34.0667	0.404145	1.95533
				YKL052C	uptag	237.5	280.233	352.472	421.466	33.5667	34.6	0.321455	1.2	33.4	33.7	0.2	0.556776	33.7333	33.5	0.450925	0.4
				YKL059C	downtag	895.333	62.1333	1.87172	43.8842	37.1333	35.6	0.378594	1.56205	37.3	40.7667	0.34641	7.91981	37.8333	36.5333	0.750555	0.378594
				YKL059C	uptag	40.6333	77.7	0.64291	64.2594	82.6667	119.267	0.493288	141.451	83.2333	63.2667	0.288675	20.1396	88.9667	107.7	2.69506	43.2189
				YKL060C	downtag	396.8	439.767	0.519615	352.1	2068.9	506.767	233.429	376.422	2783.83	648.433	52.6044	385.501	3103.67	2675.87	43.2299	59.6649
				YKL060C	uptag	34.7667	35.5667	0.152753	1.34288	394.567	35	0.493288	0.818535	395.833	352.7	0.208167	278.957	465.9	1027.5	13.5011	41.0478
				YKL078W	downtag	37.1333	268.7	0.378594	298.875	408.533	299.9	0.550757	457.003	409.967	1022.87	0.251661	64.1336	495.833	1531.67	17.6936	58.911
				YKL078W	uptag	904.433	890.967	2.23681	52.3638	38.2333	535.9	0.288675	302.136	38.6	332.033	0.34641	55.8686	39.3333	43.3667	0.90185	3.54448
				YKL088W	downtag	396.733	345.267	311.885	284.218	400.6	440.3	0.52915	163.877	401.933	233.867	0.208167	74.2761	482.033	2115.97	17.4758	225.326
				YKL088W	uptag	216.7	249.7	312.375	371.18	673.833	37.0667	0.305505	1.23423	681.833	176.967	1.02144	222.53	907.7	2075	49.4983	126.571
				YKL089W	downtag	766.167	1018.53	1.53731	42.3455	39.2333	36.1333	0.378594	0.288675	39.6333	36.5333	0.378594	0.351188	40.9	39.0667	1.2	2.51462
				YKL089W	uptag	32.4333	33.2	0.208167	0.360555	35.4667	171.767	0.416333	222.348	35.6333	122.567	0.208167	147.523	36.2	38.1667	0.556776	0.873689
				YKL095W	downtag	1241.67	896.767	263.24	75.8286	563.967	424.433	0.585947	215.585	568.467	333.333	0.450925	406.9	867.9	156.7	53.8701	110.828
				YKL095W	uptag	1488.17	864.8	360.154	86.3792	831.967	36.5667	0.152753	1.33167	855.133	425.333	2.61024	672.613	1272.67	38.9333	92.0027	1.5308
				YKL104C	downtag	289.4	38.0667	0.43589	2.02073	34.1667	36.2	0.321455	1.41774	34.0667	35.2333	0.152753	0.416333	34.4	37	0.5	0.888819
				YKL104C	uptag	38.9	62.5	0.52915	28.0212	33.1	34.8333	0.3	0.635085	32.9333	34.1333	0.11547	1.1547	33.2333	33.9333	0.351188	0.83865
				YKL112W	downtag	749.767	308.8	1.35769	113.302	35.6	877.867	0.360555	1366.75	35.6667	37	0.23094	0.754983	36.0667	37.4667	0.602771	1.19304
				YKL112W	uptag	37.8333	35.5	0.46188	0.964365	36.1667	34.4667	0.416333	1.44684	36.4333	35.1	0.208167	0.793725	37.0667	35.6667	0.702377	0.702377
				YKL125W	downtag	642.6	34.5667	424.266	2.92803	376.433	36.2	0.208167	1.96977	378.533	960.333	0.378594	22.8496	418.233	854.967	7.4628	99.6926
				YKL125W	uptag	887.533	39.6	423.876	8.11911	159.6	35.1333	0.43589	0.11547	160.233	674	0.288675	21.6589	172.667	552.9	4.84183	109.59
				YKL144C	downtag	910.533	650.467	2.10792	123.691	625.667	36.0667	0.321455	0.550757	631.333	213.1	0.585947	306.575	800.633	638.1	46.7643	264.376
				YKL144C	uptag	200.333	36.9667	1.00167	0.23094	477.9	246.267	0.52915	192.193	480.2	351.567	0.264575	237.537	662.6	637.867	44.8139	252.52
				YKL154W	downtag	256.633	301.133	0.46188	232.454	113.333	214.8	0.472582	156.266	113.933	52.6667	0.288675	24.9083	121.1	91.8	3.37787	83.6174
				YKL154W	uptag	37.9667	38.9667	0.493288	2.14554	1211.53	649	6.89734	682.364	1657.4	277.5	35.2481	26.1969	2269.47	297	97.4988	440.201
				YKL165C	downtag	460.267	193.933	0.57735	184.825	548.467	1038.73	0.585947	102.841	552.2	930.5	0.34641	134.917	828	343.083	53.2585	31.0198
				YKL165C	uptag	44.0667	743.4	0.665833	133.203	513.733	1326.77	0.208167	280.423	516.733	1158.1	0.503322	48.1286	603.5	415.5	32.2991	75.7986
				YKL172W	downtag	60.1333	37.2667	0.46188	1.91398	41.3333	839.8	0.378594	478.617	41.8	263.4	0.360555	95.9475	43.4667	46.3	1.20139	5.06853
				YKL172W	uptag	1445.9	522.333	65.4808	76.4383	469.833	1224.17	0.550757	34.3054	472.033	911.633	0.208167	45.0689	640	645.633	43.5928	77.4972
				YKL173W	downtag	884.867	861.467	1.72143	28.4289	690.5	924.2	0.7	770.863	712.233	1064.7	3.69369	41.5465	1226.03	883.833	74.5503	49.1001
				YKL173W	uptag	37.8333	34.7667	0.46188	0.208167	925.267	1245.1	0.450925	1049.69	969.6	1572.07	7.4	48.0551	1479.9	1436.24	80.5538	74.866
				YKL186C	downtag	429.433	36.6667	0.550757	2.69506	35.1667	35.3333	0.321455	0.61101	35.2	34.6333	0.173205	0.757188	35.5667	34.5333	0.550757	0.802081
				YKL186C	uptag	365.3	65.1	1.08167	29.8649	35.6	262.167	0.360555	195.391	35.8333	36.1333	0.208167	0.321455	36.3667	37	0.602771	1.05357
				YKL193C	downtag	691.467	602.867	566.703	490.257	37.6667	76.2667	0.321455	50.3231	37.9	81.9667	0.34641	60.6508	38.5	40	0.8	0.519615
				YKL193C	uptag	364.833	303.7	568.17	461.509	596.167	318.2	0.585947	245.663	601.8	212.367	0.754983	155.063	934.033	96.2667	59.0632	101.709
				YKL195W	downtag	966.767	2226.87	315.525	1026.62	92.4333	308.467	0.288675	473.486	93.5	728.167	0.43589	71.1973	101.433	59.2	2.99555	22.715
				YKL195W	uptag	1176.6	2520.73	338.97	588.734	709.767	439.233	0.757188	695.217	743.933	1182.1	4.40038	59.6362	1314.07	249.8	87.6119	235.806
				YKL196C	downtag	2018.8	845.967	784.542	136.479	878	565.867	1.15326	91.5162	1093.33	748.233	2.83784	77.9436	1823.13	489.167	93.2501	71.0306
				YKL196C	uptag	1709.27	883.167	806.494	89.6294	35.1667	34.1	0.321455	1.05357	35.2	33.6667	0.173205	0.23094	35.5333	35.3067	0.550757	1.19001
				YKL210W	downtag	417.167	685.9	0.57735	40.8993	33.7333	32.4667	0.305505	1.00664	33.6667	31.4667	0.152753	0.568624	34.0667	32.5667	0.404145	0.305505
				YKL210W	uptag	52	37.1667	0.781025	0.832666	35.9667	34.6	0.321455	0.52915	36.0667	34.1	0.23094	0.7	36.5	34.5833	0.655744	0.529937
				YKR002W	downtag	363.467	405.2	283.595	322.274	66.4	35.8	0.34641	0.608276	67.3333	301.9	0.378594	273.892	73.3333	257.967	2.61598	181.049
				YKR002W	uptag	199.8	249.933	284.056	370.37	783.4	872.833	0.866025	116.97	858.3	992.033	7.67398	290.901	1542.9	1241.17	87.6646	266.018
				YKR022C	downtag	35.5	37.7667	0.72111	1.60416	35.4	472.433	0.360555	741.053	35.4333	37.5333	0.208167	0.929157	35.8	37.1	0.6	0.52915
				YKR022C	uptag	35.0333	35.4667	1.02144	1.16762	917.933	39.3	0.64291	4.17612	1255.57	1185.63	15.1731	48.2674	1940.1	1446.6	85.7795	186.741
				YKR025W	downtag	37.8	284.2	1.08167	214.423	603.233	270.7	0.568624	381.952	609.833	1370.27	0.986577	81.1567	952.533	1132.13	62.0801	110.331
				YKR025W	uptag	38.2667	164.633	0.802081	219.422	35.1667	36.7333	0.321455	0.450925	35.2	36.4667	0.173205	1.00664	35.5333	36.5333	0.550757	1.20554
				YKR037C	downtag	229.067	45.2	165.123	13.2729	45.0333	885.367	0.378594	126.202	45.6667	315.3	0.321455	213.401	48.8	48.7333	2.10713	3.43123
				YKR037C	uptag	133.633	37.3333	165.556	1.16762	33.5333	33.1	0.305505	0.72111	33.4667	33.4667	0.152753	1.00167	33.8	33.8333	0.4	1.00664
				YKR062W	downtag	54.8	35.8667	15.9399	0.208167	693.2	295.867	0.7	229.371	716.1	531.3	4.17612	426.214	1238.33	1421.63	79.7569	138.305
				YKR062W	uptag	45.5667	36.9667	16.3121	2.43379	34.1667	34.0333	0.321455	1.26623	34.0667	32.6667	0.152753	0.750555	34.4	33.3333	0.5	1.11505
				YKR063C	downtag	811.2	809	1.57162	66.4148	34.3667	33.8667	0.321455	0.757188	34.3	33.0667	0.173205	0.550757	34.6	34.4333	0.5	0.665833
				YKR063C	uptag	36.4333	34.7	0.288675	0.5	34.7333	35.6667	0.404145	0.750555	34.8333	35.7667	0.208167	0.351188	35.3667	34.5333	0.503322	1.64418
				YKR068C	downtag	66.8	92.0333	0.43589	100.518	32.9333	33.4667	0.305505	0.602771	32.7667	33.2333	0.152753	0.585947	33.0667	33.0667	0.351188	0.472582
				YKR068C	uptag	66.5333	398.533	1.02632	628.533	34.5667	33.5	0.321455	0.984886	34.5	34	0.173205	0.72111	34.8333	32.8667	0.450925	0.665833
				YKR071C	downtag	444.633	444.9	349.904	361.31	990.5	225.133	1.57162	46.7155	1579.57	883.2	12.2321	161.238	2165.93	1582.53	91.3521	225.02
				YKR071C	uptag	242.533	206.633	350.539	292.169	63.5667	1168.5	0.321455	11.4839	64.4333	730.4	0.46188	32.8334	70.2	210.5	2.60576	54.7747
				YKR081C	downtag	873.9	652.333	1.75784	120.84	32.6667	69.0333	0.251661	57.7455	32.5	35.8	0.173205	0.6245	32.7667	34.8	0.305505	0.6
				YKR081C	uptag	462.633	33.0667	1.05987	0.986577	36.8	35.9	0.360555	1.32288	36.9333	35.7667	0.288675	0.737111	37.4	37	0.7	1.17898
				YKR083C	downtag	1152.87	1100.27	762.998	293.422	32.4667	33.7	0.251661	0.2	32.3	33.7667	0.173205	1.00167	32.6	33.9333	0.3	0.321455
				YKR083C	uptag	1640.77	1519.37	803.212	665.548	33.7667	34.8	0.321455	0.6	33.6333	34.7	0.208167	0.52915	33.9333	35.3733	0.450925	1.10821
				YKR086W	downtag	276.033	996.667	0.46188	20.0435	35.4	168.667	0.360555	227.102	35.4	35.6667	0.173205	0.568624	35.8	36.71	0.6	0.83863
				YKR086W	uptag	38.8667	145.867	0.493288	136.88	247.9	34.5	0.43589	0.3	248.667	559.667	0.321455	97.9664	269.767	385.8	7.85642	22.4241
				YLL003W	downtag	608.167	35.9	0.85049	0.916515	37.1667	679.167	0.416333	71.3852	37.5333	294.933	0.208167	157.432	38.4667	37.8	0.802081	2.94618
				YLL003W	uptag	628.133	37.7	1.32035	0.953939	37.3333	37.6	0.378594	1.7	37.5	296.8	0.34641	443.586	38.1333	77.2333	0.750555	59.6082
				YLL004W	downtag	769.9	658.833	1.47986	57.2671	827.833	530.367	0.11547	428.047	849.833	242.733	2.2942	301.575	1265.43	377.7	88.3055	271.906
				YLL004W	uptag	686.367	42.7333	1.52753	4.96622	461.6	179.967	0.52915	250.483	463.667	34.5667	0.251661	0.650641	617.367	247.2	32.9086	179.008
				YLL008W	downtag	733.033	41.9	1.32791	9.38723	42.4	745.8	0.34641	104.674	42.9	518.1	0.360555	44.0896	44.7667	55.9667	1.15902	2.24796
				YLL008W	uptag	1058.8	176.233	2.90517	185.506	32.6333	32.8667	0.208167	0.152753	32.5	31.5667	0.173205	0.750555	32.7667	32.9667	0.305505	1.10151
				YLL011W	downtag	1053.9	811.367	35.4446	570.111	1432.1	855.433	172.276	54.5426	2123.87	2412.7	47.5311	286.724	2607.6	2395.47	49.0343	96.6842
				YLL011W	uptag	1034.07	1161.87	37.6941	445.879	976.867	972.933	1.28582	68.6161	1545.93	3066.8	29.9984	83.5311	2146.43	3059.47	93.3997	142.514
				YLL031C	downtag	923.8	873.767	2.19317	45.0367	35.6	35.5	0.360555	1.27671	35.8333	34	0.208167	0.69282	36.3667	36.3667	0.602771	0.737111
				YLL031C	uptag	35.2	33.8667	0.173205	0.763763	38.2333	75.7	0.288675	67.2906	38.5667	36.7667	0.404145	1.04083	39.3333	37.4333	0.90185	3.44432
				YLL035W	downtag	432.2	449.867	344.419	395.623	35.8	35.4	0.360555	1.32288	35.8667	34.1333	0.23094	0.351188	36.3333	34.3	0.650641	0.72111
				YLL035W	uptag	233.367	286.6	344.88	431.109	33.7333	35.8	0.305505	0.7	33.6667	43.9333	0.152753	14.4341	34.0667	35.4667	0.404145	0.665833
				YLL050C	downtag	527.233	756.367	424.643	622.446	35.8	33.8667	0.360555	1.36137	35.8667	33.6	0.23094	1.15326	36.3333	35.5	0.650641	0.43589
				YLL050C	uptag	282.233	405.133	425.45	638.06	34.9333	34.9667	0.404145	1.15036	35.0667	34.7	0.152753	0.964365	35.5667	34.2667	0.503322	0.602771
				YLR002C	downtag	655.067	34.3333	1.02144	0.85049	34.1667	32.9667	0.321455	0.208167	34.0333	33.1	0.208167	0.953939	34.3667	32.9	0.503322	0.43589
				YLR002C	uptag	760.433	219.733	1.97569	309.75	961.633	34.1333	0.90185	1.17189	1483.3	255.567	13.2752	383.505	2087.87	170.067	96.2	235.415
				YLR005W	downtag	724.767	884.933	1.2741	20.2134	34.1667	33.1333	0.321455	0.11547	34.0333	32.6	0.208167	0.4	34.3667	33.2	0.503322	0.556776
				YLR005W	uptag	1004.33	834.333	2.53246	81.0794	645.133	45	0.568624	13.1571	657.133	2102.17	1.45029	75.5164	1080.97	1585.53	71.6573	190.255
				YLR007W	downtag	612.367	484.833	420.863	195.049	380.8	34.3333	0.264575	0.92376	382.867	228.5	0.416333	334.2	423.7	690.3	7.76595	62.0534
				YLR007W	uptag	369.367	46.2	421.784	5.3563	453.533	112.133	0.550757	70.566	455.467	429.233	0.251661	340.54	599.233	635.433	32.9537	80.1237
				YLR009W	downtag	574.933	604.4	228.343	461.27	480.9	161.6	0.52915	209.232	483.3	317.767	0.3	241.839	670.133	1253.53	45.7264	11.4422
				YLR009W	uptag	706.567	453.467	227.745	285.376	35.6	35.2667	0.360555	1.00664	35.6667	34.1	0.23094	0.3	36.0667	34.8333	0.602771	0.832666
				YLR022C	downtag	633.767	2346.03	0.929157	766.185	37.9667	36.2667	0.321455	0.321455	38.2667	34.3	0.404145	0.7	38.9667	35.1667	0.85049	0.472582
				YLR022C	uptag	990.267	2834.33	2.44404	862.54	764.167	640.867	0.83865	12.6295	822.1	171.667	1.73494	225.998	1485.63	704.767	94.8908	46.2649
				YLR026C	downtag	265.033	34.9667	0.46188	1.15036	32.9333	33.3333	0.305505	0.723418	32.7333	32.2333	0.208167	0.11547	33.05	32.4667	0.35	0.737111
				YLR026C	uptag	39.0333	170.5	0.550757	116.849	35.6	35.7333	0.360555	1.73877	35.6667	34.9	0.23094	0.964365	36.0667	34.5667	0.602771	1.16762
				YLR029C	downtag	36.5	111.933	0.264575	127.802	35.6	35.2667	0.360555	0.960902	35.6667	34.3333	0.23094	0.251661	36.0667	35.6	0.602771	1.47309
				YLR029C	uptag	36.5	171.967	0.360555	231.432	35.4667	174.567	0.416333	237.929	35.6333	37.3	0.208167	1.4	36.2	36.3333	0.556776	0.83865
				YLR033W	downtag	788.067	877.533	537.052	241.117	34.5667	35.9667	0.351188	1.40119	34.6333	34.0667	0.208167	0.152753	35.1	34.5667	0.458258	0.404145
				YLR033W	uptag	1152.4	1002.33	585.706	233.386	151.2	1550.13	0.264575	121.838	152.433	1268.33	0.378594	7.04651	164.367	839.567	4.1501	58.6537
				YLR045C	downtag	973.767	865.7	2.72274	10.4733	33.5667	31.8667	0.321455	0.472582	33.4	32.8667	0.2	1.35769	33.7333	32.5667	0.450925	0.568624
				YLR045C	uptag	37.1	37.5667	0.34641	2.31157	1316.57	564.133	90.7831	218.621	2312.67	1933.43	32.4953	210.064	2654.17	1822.57	101.183	132.06
				YLR060W	downtag	1517.33	678.733	1279.97	556.597	33.3333	33.4667	0.305505	0.550757	33.2	33.5667	0.2	0.321455	33.5667	33.4667	0.450925	0.950438
				YLR060W	uptag	844.567	357.633	1284.26	556.306	661.8	565.9	0.6245	282.693	677.667	233.567	2.35867	103.21	1146.9	1524.13	66.6357	204.465
				YLR066W	downtag	739.533	670.467	536.364	550.455	31.7667	33.3667	0.251661	2.19393	31.4	33.1333	0.1	0.493288	31.6667	32.4	0.152753	0.173205
				YLR066W	uptag	430.367	331.5	538.264	513.726	613.233	715.033	0.568624	71.5923	621.5	478.367	1.1	5.85263	986.8	836.8	75.5679	52.2735
				YLR078C	downtag	860.333	419.133	1.77858	331.829	37.0667	34.9333	0.416333	2.91947	37.3667	34.8667	0.23094	0.305505	38.2667	36.3	0.802081	0.6245
				YLR078C	uptag	50.9667	421.433	0.757188	315.942	32.3333	34.5	0.305505	0.3	32.2667	33.7	0.152753	0.818535	32.4333	35	0.208167	0.793725
				YLR088W	downtag	36.9667	422.467	3.32315	519.393	43.7333	36.8333	0.378594	2.39653	44.2333	35.9	0.305505	1	46.6333	43.7333	1.56312	8.34646
				YLR088W	uptag	38.7	418.3	3.005	358.17	33.5333	33.8	0.305505	1.17898	33.4667	34.2333	0.152753	1.90088	33.8	33.2667	0.4	0.404145
				YLR100W	downtag	371.5	58.1	258.856	37.4144	915.2	680.3	0.69282	76.3212	1231.33	998.067	16.8479	79.4384	1926.47	2618.33	93.9081	244.862
				YLR100W	uptag	221.867	162.067	259.491	214.197	1771.7	1225.27	302.539	42.4312	2673.23	1695.97	52.7987	120.642	2943.03	3389.3	66.3402	139.231
				YLR103C	downtag	464.6	737.067	0.608276	201.676	32.3333	296.067	0.305505	453.74	32.2	41.6667	0.2	13.7231	32.4333	34.0667	0.208167	0.288675
				YLR103C	uptag	927.667	37.3333	2.37978	0.737111	33.5333	33.0667	0.305505	0.305505	33.4333	33.2667	0.152753	0.404145	33.8	33.0333	0.4	0.321455
				YLR105C	downtag	894	687.733	324.781	557.351	33.9667	35.4333	0.321455	1.24231	33.8333	34.4333	0.208167	0.568624	34.2333	34.4	0.450925	0.264575
				YLR105C	uptag	706.7	362.5	325.887	564.043	34.1333	35	0.305505	0.9	34.1667	35.4333	0.152753	0.450925	34.6	35.1	0.458258	0.608276
				YLR115W	downtag	46.6	151.933	0.43589	108.837	32.3	32.8333	0.264575	0.288675	32.1667	32.9667	0.251661	0.776745	32.4333	33.7333	0.208167	0.929157
				YLR115W	uptag	36.2333	49.1333	0.288675	12.0093	36.6	187.767	0.43589	259.763	36.9	44.3333	0.264575	13.5681	37.7	37.9	0.754983	0.818535
				YLR116W	downtag	198.1	42.9	277.908	10.1173	36.4	33.2667	0.34641	1.19304	36.4667	33.7333	0.23094	1.10604	36.9667	34.5667	0.702377	0.832666
				YLR116W	uptag	358.333	77.4	277.419	62.1594	576.733	38.2	0.568624	0.1	581.7	36.3333	0.52915	1.66533	901.033	1738.43	55.5601	66.7612
				YLR117C	downtag	120.733	430.8	71.9104	344.655	996.4	1138.07	0.458258	783.84	1077.9	1181.87	15.4845	98.4005	1655.9	2426.27	100.173	111.255
				YLR117C	uptag	79.1	290.4	72.314	361.679	417.367	213.067	0.493288	197.553	418.867	738.967	0.305505	24.1664	516.867	1099.5	17.8747	28.9936
				YLR127C	downtag	759.2	627.8	1.38924	166.392	36.6	37	0.34641	1.65227	36.7333	36.0667	0.288675	0.57735	37.2	36.0333	0.7	1.09697
				YLR127C	uptag	36.8667	672.5	0.321455	1101.33	32.9333	33.1333	0.305505	0.305505	32.7	34.1333	0.173205	0.450925	33.0333	33.1	0.351188	1.15326
				YLR129W	downtag	1491.5	575.733	927.997	284.622	991.9	39.1	1.74356	5.11566	1589.93	37.3333	15.9375	0.550757	2170.93	2116.37	90.9263	99.618
				YLR129W	uptag	1035.77	453.167	969.372	364.732	123.033	432.333	0.288675	685.786	124.133	32.3333	0.378594	0.750555	133.833	695.267	4.15251	39.6656
				YLR132C	downtag	36.2	714.467	0.264575	74.9573	875.667	731.933	1.20968	103.347	1086.77	175.267	5.08462	139.122	1815.5	607.9	90.8194	100.064
				YLR132C	uptag	34.5333	582.167	0.208167	947.201	328.3	509.233	0.173205	89.6451	330.2	274.967	0.4	83.8734	364.1	263.767	7.07036	101.181
				YLR141W	downtag	1141	2187.37	3.06431	801.581	62.7333	1069.4	0.472582	15.2197	63.2333	701.2	0.288675	17.8412	67.2	268.46	2.22711	30.0192
				YLR141W	uptag	37.8333	228.933	0.46188	330.021	34.3667	34	0.321455	0.52915	34.3	34.1	0.173205	0.7	34.6	34.2667	0.5	0.152753
				YLR145W	downtag	885.767	815.2	1.80093	52.3793	138.067	1830.7	0.493288	184.165	138.7	1803.67	0.264575	49.1533	149	971.267	3.65923	237.2
				YLR145W	uptag	581.5	155.933	1.17898	202.286	333.6	373	0.173205	585.433	335.5	35.9333	0.4	0.503322	370.2	857.6	7.75951	91.2014
				YLR147C	downtag	644.1	192.233	525.768	229.583	769.233	271.433	0.80829	299.218	833.567	44.1	4.81802	13.6865	1495.77	210.167	93.017	82.5037
				YLR147C	uptag	340.967	214.5	526.832	307.613	32.3	31.7	0.264575	0.655744	32.1333	32.0667	0.208167	0.83865	32.4	34.2667	0.173205	2.58908
				YLR153C	downtag	572.9	35.2667	0.781025	0.568624	34.5667	34.2667	0.321455	0.80829	34.5	33.9	0.173205	0.793725	34.8333	35.0333	0.450925	1.40119
				YLR153C	uptag	35.8667	500.3	0.23094	225.559	58.3333	1001.73	0.472582	71.637	58.8	650	0.34641	31.0807	62.7	153.433	2.22711	115.36
				YLR166C	downtag	443.933	35.8333	355.274	2.15716	3131.9	3982.6	102.884	107.85	3234.2	4034.4	69.6364	28.9259	3503.4	3566.43	47.001	47.5114
				YLR166C	uptag	238.867	36.7333	355.792	1.25831	78.9667	1347.97	0.493288	224.774	79.5333	856.333	0.288675	18.1153	84.8	390.5	2.36432	74.6802
				YLR175W	downtag	616.667	41.2333	465.344	10.5794	514	33.9667	0.52915	0.929157	516.833	173.467	0.321455	241.217	735.3	1577.33	49.037	148.961
				YLR175W	uptag	885.833	210.9	465.446	126.081	43.6333	790.233	0.378594	256.581	44.1333	259.5	0.305505	175.988	46.5	53.4	1.50997	0.4
				YLR186W	downtag	574.6	35.8333	468.263	1.66233	1097.37	797.733	0.378594	397.293	1283.27	1387.13	21.4898	61.3365	1973.67	1358.33	92.5012	147.647
				YLR186W	downtag	34.7667	36.4667	1.93477	4.53468	32.4	33.2667	0.3	0.416333	32.3	33	0.173205	0.2	32.5667	32.5667	0.305505	0.416333
				YLR186W	uptag	306.533	37.3667	467.192	1.10151	989.1	34.2	1.41774	1.0583	1566.93	1128.27	22.8843	51.2406	2162.53	1009.47	88.9598	95.0573
				YLR186W	uptag	232.2	419.5	0.984886	13.9871	32.3	34.5	0.264575	0.43589	32.1333	33.5333	0.208167	0.23094	32.3667	35.2333	0.152753	1.06927
				YLR195C	downtag	35.6333	232.9	0.51316	176.988	32.9333	32.2	0.305505	0.72111	32.8333	32.3	0.152753	1.15326	33.0667	32.0667	0.251661	0.251661
				YLR195C	uptag	35.9	175.833	0.264575	241.941	713.567	3399.2	0.757188	369.893	750.867	2791.27	4.99433	60.5631	1330.53	2053.7	92.7015	89.4551
				YLR196W	downtag	478.467	112.1	0.665833	126.962	34.3667	33.9667	0.321455	1.25831	34.3	33.9667	0.173205	0.493288	34.5733	36.3	0.502129	0.6
				YLR196W	uptag	1003.13	36.9	2.59679	0.264575	30.5667	31.0667	0.450925	0.950438	30.2333	30.9333	0.057735	0.665833	30.5	31.1667	0.1	0.152753
				YLR197W	downtag	615.1	886.267	491.733	397.152	481.6	1013.87	0.173205	848.292	484.333	1649.17	0.450925	29.1637	560.3	105.833	32.1865	29.0903
				YLR197W	uptag	331.133	1095.2	492.567	298.208	32.0667	31.8667	0.251661	0.80829	31.8333	31.4333	0.11547	0.568624	32.1333	31.8667	0.23094	1.30512
				YLR208W	downtag	259.633	35.0333	0.46188	0.288675	707.767	34.3333	0.057735	0.61101	717.933	33.3	1.15902	0.781025	1009.07	1473.67	47.181	171.76
				YLR208W	uptag	38.8667	403.3	0.493288	177.539	46.3667	34.7	0.493288	1.75784	46.8667	32.9333	0.321455	1.47422	50.2333	192.467	2.02073	49.4611
				YLR212C	downtag	1094.83	663.733	3.76342	60.9302	32.7	32.8	0.264575	1.249	32.6333	33.0667	0.152753	0.11547	32.8	33	0.3	0.953939
				YLR212C	uptag	1049.37	898.7	2.80238	19.6924	831.4	137.633	1.04403	167.313	973.433	119.167	10.2569	70.4208	1702.87	2424.53	91.265	123.899
				YLR215C	downtag	655.7	316.033	1.04403	339.041	33.7333	35.1	0.305505	1.12694	33.6333	34.1	0.208167	0.2	33.9333	35.1333	0.450925	0.51316
				YLR215C	uptag	33.7333	35.6	0.152753	0.556776	38.9	634.5	0.43589	57.2953	39.3	376.333	0.264575	77.6595	41.0667	42.7333	1.15036	4.83356
				YLR222C	downtag	535.267	39.1	0.750555	3.01164	39.1333	34.0333	0.472582	0.85049	39.6	36.1	0.264575	0.793725	41.4333	47.5	1.20139	5.72975
				YLR222C	uptag	1707.97	1586.1	136.192	573.518	35.9667	35.1667	0.321455	2.13854	36.0667	33.9	0.23094	0.781025	36.5	33.8333	0.655744	0.11547
				YLR229C	downtag	129.433	381.7	165.295	601.976	33.1333	32.9	0.305505	0.52915	33	31.9667	0.2	0.723418	33.3	32.7667	0.3	0.64291
				YLR229C	uptag	224.733	607.4	164.923	517.279	41.7333	779.333	0.472582	129.546	42.2	444.4	0.264575	80.9993	44.7667	92.7333	1.50111	33.2828
				YLR272C	downtag	608.567	35.0333	0.85049	0.945163	460.6	377.7	0.52915	590.804	462.6	955.4	0.264575	26.0881	615.7	111.967	33.0018	102.385
				YLR272C	uptag	724.3	144.4	1.7088	114.463	389.2	466.167	0.264575	748.881	391.333	1152.93	0.378594	23.5483	433.533	110.733	7.26108	106.995
				YLR274W	downtag	574.3	164.5	0.781025	125.251	36.3667	241.6	0.416333	252.357	36.6333	184.867	0.208167	132.499	37.2667	38.3	0.702377	1.5
				YLR274W	uptag	36.0667	38	0.23094	0.818535	606.633	36.0333	0.305505	1.50444	611.433	225.7	0.305505	316.976	760.067	1819.93	49.0772	120.886
				YLR275W	downtag	34.7667	33.1333	0.251661	2.0232	33.9333	36.0333	0.305505	2.51661	33.9	35.2	0.2	0.2	34.3333	35.2667	0.51316	1.30512
				YLR275W	uptag	33.0333	34.1	0.152753	0.953939	33.3333	32.4667	0.305505	0.208167	33.2	32.4667	0.2	0.92376	33.54	32.0667	0.450333	0.550757
				YLR276C	downtag	973.233	722	2.70617	50.2537	33.7333	34.2	0.305505	1.01489	33.5667	33.6	0.152753	0.2	33.9333	34.5333	0.450925	0.723418
				YLR276C	uptag	37.9667	39.2667	0.493288	1.25831	38.4	485.7	0.43589	62.3469	38.8	392.167	0.264575	49.0459	40.4333	46.3	1.15036	7.63151
				YLR277C	downtag	749.8	292.267	106.185	438.509	36	429.167	0.360555	59.4537	36.2667	232.533	0.23094	163.188	36.9	37.1667	0.655744	1.60728
				YLR277C	uptag	688.533	336.033	107.019	304.238	31.6667	33.3667	0.152753	1.15902	31.3667	31.6333	0.152753	0.493288	31.6667	32.3333	0.152753	0.568624
				YLR291C	downtag	219.367	34.6667	318.726	1.09697	37.3333	33	0.378594	1.21244	37.5	32.6667	0.34641	0.503322	38.1	39.6667	0.7	3.75544
				YLR291C	uptag	403.167	34.3667	318.238	1.18462	1082.67	671.433	1.46401	5.14814	1974.47	487.6	26.6541	57.3874	2378.6	1797.17	98.1552	270.849
				YLR298C	downtag	969.533	753.8	319.624	224.776	33.9667	34.3	0.321455	0.1	33.8333	34.1333	0.208167	0.503322	34.2	34.4333	0.458258	0.702377
				YLR298C	uptag	1201.9	893.5	361.908	281.838	804.133	620.9	0.896289	52.5748	905.133	618.367	7.49022	203.969	1609.33	1414.17	89.3402	157.681
				YLR314C	downtag	383.967	36.0333	602.869	2.35443	34.1333	109.733	0.305505	128.749	34.1667	34.3667	0.152753	0.321455	34.6	35.4	0.458258	1.04403
				YLR314C	uptag	731.933	43.6667	602.529	8.00021	36.6	1210.93	0.34641	910.891	36.7333	304.7	0.288675	452.591	37.2	42.0667	0.7	4.70779
				YLR316C	downtag	312.5	38.3	238.158	7.8886	40.2	133	0.43589	99.4813	40.6	254.8	0.264575	95.4226	42.8333	59.9667	1.30128	15.1186
				YLR316C	uptag	174.967	38.8	238.619	4.25676	34.8	37.1667	0.264575	1.66233	34.7667	37.1	0.23094	0.2	35.1333	36.9333	0.550757	1.33167
				YLR317W	downtag	787.433	786	645.651	142.857	923.467	973.433	0.80829	28.4679	1280.43	2250.5	19.695	72.4135	1967.77	2602.67	82.1538	133.946
				YLR317W	uptag	415.8	842.467	648.307	52.1249	31.4333	32.0333	0.152753	0.873689	31.1333	187.467	0.152753	269.797	31.5	33.3	0.1	1.37477
				YLR340W	downtag	605.9	38.0667	106.092	3.81357	885.767	797.7	1.20968	68.2714	1121.23	1775.47	8.70019	108.571	1841.63	2428.13	90.424	101.058
				YLR340W	uptag	544.6	71.4	106.7	34.1091	32.9333	33.4667	0.305505	0.64291	32.8333	33.3	0.152753	1.27671	33.0333	49.8667	0.251661	28.6077
				YLR378C	downtag	526.9	1038.73	0.69282	30.3576	34.9667	32.7	0.321455	0.458258	34.9667	31.7667	0.23094	0.305505	35.3333	32.0667	0.550757	0.635085
				YLR378C	uptag	1121.1	304.667	3.30454	19.8155	35.9667	211	0.416333	302.072	36.2667	41.5333	0.23094	9.34041	36.8667	36.3	0.702377	0.608276
				YLR397C	downtag	1001.47	841.3	2.77909	51.3685	35.9667	382.733	0.416333	146.724	36.2667	204.433	0.23094	149.542	36.8667	37.8667	0.702377	1.73877
				YLR397C	uptag	36.0667	36.9	0.23094	1.45258	31.3	32.1333	0.1	0.585947	31.0667	31.0667	0.251661	0.251661	31.4	31.2667	0.173205	0.321455
				YLR424W	downtag	250.7	35.8333	0.519615	0.80829	36.4667	150.9	0.416333	197.629	36.7667	40.6333	0.23094	5.54106	37.5	38.2	0.754983	0.556776
				YLR424W	uptag	101.667	295.433	0.85049	443.636	32.0667	566.833	0.251661	924.367	31.8667	32.1667	0.251661	0.251661	32.1	32.5333	0.2	0.723418
				YLR440C	downtag	722.633	255.533	596.812	192.682	33.3333	34.2667	0.305505	1.20968	33.2	32.4	0.2	0.519615	33.5333	32.7	0.450925	0.69282
				YLR440C	uptag	379.067	35.2333	599.059	3.78462	34.1333	231.2	0.305505	179.141	34.1667	65.6667	0.152753	48.0999	34.6	37.1667	0.458258	0.665833
				YLR459W	downtag	103.333	37.0667	57.2745	2.34592	922.867	1700.1	0.80829	516.037	1274.6	2653.57	17.2218	91.5457	1953.47	2185.57	85.0641	301.522
				YLR459W	uptag	70.2333	35.6	57.6495	1.4	32.3	31.9333	0.264575	0.70946	32.1333	31.5333	0.208167	0.80829	32.3333	31.9667	0.208167	0.416333
				YML015C	downtag	563.033	335.167	457.38	273.089	32.9333	33.2333	0.305505	1.00167	32.8333	32.3	0.152753	0.888819	33	33.9	0.3	0.916515
				YML015C	uptag	299.133	155.567	458.012	210.04	36.8667	378.733	0.416333	298.044	37.2	149.867	0.264575	193.239	38.0333	36.8667	0.750555	0.416333
				YML015C	uptag	34.3333	34.7333	0.208167	1.70098	916.333	883.033	0.404145	61.4337	956.933	607	6.34061	21.5669	1456.17	1060.23	78.9272	219.933
				YML023C	downtag	279	538.067	207.587	431.925	557.433	1131.6	0.568624	291.223	561.667	1599.7	0.321455	80.0157	851.467	1800.93	55.2584	138.473
				YML023C	uptag	159.033	484.533	208.078	398.535	454.567	519.5	0.493288	128.623	456.467	363.4	0.251661	56.8996	602.467	594.467	34.0024	69.3142
				YML023C	uptag	431.467	37.9	1.06927	1.4	56.3	1283.23	0.34641	83.9473	57.2	941.467	0.43589	7.10657	62.8333	317.667	2.70247	86.8479
				YML064C	uptag	34.3333	32.4333	0.208167	0.321455	422.267	36.2333	0.493288	0.92376	423.833	790	0.351188	33.3654	526.1	34.4	18.724	0.72111
				YML065W	uptag	32.8667	34.2	0.11547	0.458258	498.933	482.133	0.208167	185.461	501.9	826.4	0.458258	32.1677	585.967	44.8333	32.7036	0.472582
				YML077W	downtag	429.3	35.2333	0.519615	0.152753	34.7333	50.4333	0.404145	17.4242	34.8333	91.7333	0.208167	94.0245	35.3333	35.7	0.450925	1.15326
				YML077W	uptag	33.0333	33.7	0.152753	0.8544	82.9333	1337.03	0.288675	66.0144	83.9333	1011.7	0.472582	13.0675	91.5667	515.467	3.03535	47.6781
				YML092C	downtag	36.2	167.833	0.264575	204.96	204.667	35.5333	0.493288	1.5308	205.367	868.167	0.321455	10.1066	222.133	852.467	6.06163	182.697
				YML092C	uptag	36.6667	37.4667	0.321455	1.34288	707	358.2	0.1	189.177	717	1310.17	1.34536	55.1371	1003.23	1404.37	48.0777	153.772
				YML105C	downtag	603	123	0.87178	146.707	37.7667	96.7	0.321455	94.5178	38.0333	43.8333	0.378594	9.58871	38.7333	60.2	0.802081	36.4674
				YML105C	uptag	38.7667	38.5667	0.493288	1.00167	34.9333	37.3667	0.404145	2.53837	35.0667	39.0667	0.152753	4.2004	35.5667	37.1333	0.503322	0.650641
				YML114C	downtag	37.4	630.5	0.34641	315.32	4724.57	5403	226.867	663.131	4368.07	5307.6	10.0047	9.70155	4186.17	4639.1	88.7587	86.0793
				YML114C	uptag	1165.93	659.333	4.12593	84.9068	43.6333	35.9333	0.378594	0.665833	44.1333	242.5	0.305505	359.314	46.4667	35.5333	1.45717	0.85049
				YML125C	downtag	1015.57	882.2	2.75379	47.2863	36.5667	36.6	0.404145	0.43589	36.7333	36.9667	0.288675	0.152753	37.2	37.6667	0.7	1.40475
				YML125C	uptag	1567.73	1133.73	105.52	25.482	34.1333	47.4	0.305505	18.9808	34.1667	37.3	0.152753	2.77308	34.6	35.5	0.458258	1.05357
				YML126C	downtag	818.6	300.967	371.959	413.871	502	37.5667	0.52915	2.21435	504.733	38.7	0.321455	1.96977	714.633	1049.17	45.7301	74.7298
				YML126C	uptag	1040	568.3	377.358	462.378	35.9667	37.3333	0.321455	1.07858	36.0667	36.8333	0.23094	1.12398	36.5	35.9	0.655744	1.05357
				YML127W	downtag	693.9	176	1.13578	241.799	1068.47	348.4	1.25033	215.871	1879.73	746.7	13.3844	90.7575	2338.53	2209	89.1067	216.22
				YML127W	uptag	33.2667	33.7	0.208167	0.3	76.3	1019.93	0.264575	118.055	77.2667	690.5	0.404145	6.51844	84.3667	205.4	2.67644	169.667
				YML130C	downtag	660.7	795.567	542.485	831.173	34.3	35.2	0.360555	0.964365	34.4	33.8333	0.2	0.305505	34.8333	34.1667	0.51316	0.550757
				YML130C	uptag	347.8	256.633	543.518	383.707	37.6333	37.5	0.288675	0.7	37.8333	36.0667	0.378594	0.550757	38.5	36.8	0.8	0.984886
				YMR001C	uptag	98.8667	800.767	0.85049	752.435	36.6	595	0.43589	109.168	36.9	78.9	0.264575	41.4544	37.7	38.3	0.754983	1.47986
				YMR005W	downtag	148.833	35.2667	0.46188	0.802081	35.4	35.5	0.360555	1.17898	35.4	35.2	0.173205	0.264575	35.8	35.5	0.6	0.3
				YMR005W	uptag	47.7667	34.6	0.757188	1.22882	32.9333	34.4333	0.305505	0.585947	32.8333	33.8333	0.152753	0.737111	33	36.0667	0.3	0.757188
				YMR005W	uptag	34.9333	36.3333	0.208167	0.550757	34.9333	148.533	0.404145	192.403	35.0667	37.7333	0.152753	1.07858	35.5667	36.5	0.503322	0.43589
				YMR013C	uptag	1612.27	130	113.65	78.4744	80.5667	36.5	0.493288	0.953939	81.1333	583.033	0.288675	44.3844	86.7	397.133	2.5865	81.7351
				YMR028W	uptag	40.0667	1017.37	0.585947	439.772	43.2667	443.2	0.404145	681.418	43.8333	114.667	0.305505	34.0596	46	42.4	1.50997	3.83145
				YMR033W	downtag	249.4	177.333	0.519615	239.774	42.5333	977	0.378594	153.019	43	663.933	0.360555	15.1912	44.9333	97.8667	1.20554	35.1406
				YMR033W	uptag	37.3	35.7333	0.43589	2.21209	38.2667	786.167	0.416333	89.5966	38.7	540.067	0.264575	33.1099	40.3	77.6	1.1	10.1528
				YMR033W	uptag	1100.9	1164.67	2.92062	31.1346	43.6	953.4	0.34641	14.4357	44.1333	591.833	0.305505	35.152	46.4333	64.5333	1.50444	7.32416
				YMR043W	uptag	54.1	35.7333	0.781025	1.10151	244.5	34.6667	0.43589	0.57735	245.2	34.6667	0.264575	0.416333	265	168	6.8	65.6779
				YMR049C	downtag	569.3	34.1	0.781025	0.264575	35.1667	37.9333	0.321455	1.30512	35.2	38.7667	0.173205	0.971253	35.5333	38.2	0.550757	0.458258
				YMR049C	uptag	1209.97	204.167	4.85833	125.202	35.4667	37.4	0.416333	0.888819	35.6333	35.4333	0.208167	0.929157	36.2	36.9667	0.556776	0.665833
				YMR061W	downtag	447.467	34.0333	0.57735	1.56312	646.367	754.033	0.585947	54.3314	658.733	1037.03	1.76163	57.2399	1086.8	1671.57	68.2665	48.2649
				YMR061W	uptag	94.1667	35.8	0.85049	0.72111	32.0667	34.8667	0.251661	1.50111	31.8333	33.9667	0.208167	0.802081	32.1	33.7333	0.2	0.650641
				YMR079W	downtag	476.3	120.8	380.966	147.311	1004.9	36.7667	0.556776	1.22202	1094.87	263.533	16.0001	392.454	1706.17	2219.23	104.943	164.205
				YMR079W	uptag	256.4	37.8667	381.484	0.650641	465.6	37.2667	0.52915	0.404145	467.7	54.9	0.264575	30.867	625.133	1251.67	36.614	83.0495
				YMR093W	downtag	37.4	344.533	0.34641	233.357	326.267	34.4667	0.493288	1.06927	327.267	34.8	0.251661	0.793725	370.267	544.633	15.3001	62.0801
				YMR093W	uptag	959.033	80.9	2.33524	58.1684	41.6667	34.1667	0.404145	0.83865	42.1333	34.5667	0.404145	1.15036	43.8333	35.7333	1.15036	0.404145
				YMR094W	downtag	574.333	600.5	472.215	979.131	33.9667	35.5	0.321455	0.608276	33.8333	37.0333	0.208167	1.35769	34.1667	37.1333	0.503322	0.929157
				YMR094W	uptag	846.467	74.0667	471.445	65.4141	34.5667	34.8	0.351188	2.62298	34.6333	34.8333	0.208167	0.680686	35.1	34.2333	0.458258	1.40119
				YMR112C	downtag	1106.3	1116.17	302.077	96.5192	886.567	118.2	1.20968	141.166	1136.43	713.1	16.6161	84.368	1849.3	502.1	93.1974	105.73
				YMR112C	uptag	1324.6	1056.43	342.473	130.859	200.533	35.6667	0.208167	0.378594	201.767	39.4333	0.321455	4.04516	218.467	71.7667	5.35288	51.0812
				YMR117C	downtag	40.2667	35.3	0.404145	1.93132	45.1667	954.367	0.404145	109.732	45.8333	580.8	0.288675	26.8274	49.1	63.1333	2.15174	16.9477
				YMR117C	uptag	908.9	773.833	2.29129	61.5445	34.5667	36.9333	0.351188	1.24231	34.6333	35.4	0.208167	0	35.1	35.3667	0.458258	1.44684
				YMR134W	downtag	453.1	35.5333	312.116	3.00888	37	233.233	0.360555	220.833	37.1333	39.0667	0.288675	0.650641	37.7	40.6	0.7	3.42199
				YMR134W	uptag	633.2	91.7333	311.689	95.2766	34.9333	36.7	0.404145	2.62298	35.0667	38.3667	0.152753	1.95021	35.5667	35.5667	0.503322	0.665833
				YMR146C	downtag	79.8333	33.7	0.46188	0.556776	34.8	35.7333	0.264575	0.057735	34.7667	33.8	0.23094	0.781025	35.1	33.8667	0.556776	0.776745
				YMR146C	uptag	932.333	767.467	2.33524	85.8922	34.9	34.4333	0.360555	0.873689	35.0333	34.6333	0.152753	0.665833	35.5667	34.9	0.503322	0.9
				YMR149W	downtag	592.433	34.8667	0.814453	0.680686	37.3333	39.4333	0.378594	6.67108	37.5	37.1	0.34641	0.43589	38.1	37.7	0.7	2.15174
				YMR149W	uptag	585.833	126.6	1.22202	73.2501	34.7333	33.2	0.404145	0.5	34.8333	32.7	0.208167	0.519615	35.3333	33.8333	0.450925	1.1547
				YMR197C	downtag	259.233	77.0667	0.46188	69.758	3328.57	1057	415.913	55.0717	3427.03	3631.1	52.4759	59.6399	3550.33	3572.23	71.5877	88.2247
				YMR197C	uptag	141.8	38.0333	0.87178	1.67432	34.3667	34.7667	0.321455	0.450925	34.3	33.5	0.173205	0.264575	34.5667	34.5667	0.503322	0.057735
				YMR200W	downtag	722.367	211.733	85.165	306.546	498.567	34.4333	0.493288	0.981495	501.2	35.1	0.360555	0.1	700.733	787.667	44.5089	157.684
				YMR200W	uptag	771.5	359.5	84.5477	285.095	142.4	34.3333	0.264575	0.61101	143.567	34.8	0.416333	0.173205	154.967	516.5	4.50925	77.8805
				YMR208W	downtag	175.567	145.333	0.493288	187.726	34.7333	34.4667	0.404145	0.92376	34.8333	33.5667	0.208167	0.351188	35.3333	33.4333	0.450925	0.568624
				YMR208W	uptag	39.8667	751.267	0.585947	39.5374	35.4	34.9333	0.360555	1.35769	35.4	34.4667	0.173205	0.378594	35.8	34.1333	0.6	0.404145
				YMR211W	downtag	597.567	939.467	0.83865	388.143	38.7	127.4	0.34641	149.508	39.0333	43.6	0.378594	7.42226	40.0333	38.7	1.00167	0.984886
				YMR211W	uptag	35.8667	38.6	0.23094	2.0664	36.8667	192.233	0.416333	173.188	37.2	64.5333	0.264575	46.0606	38	38.0667	0.754983	0.70946
				YMR213W	downtag	657.9	635.433	1.04403	65.7876	34.5667	34.8667	0.351188	0.723418	34.6333	38.5333	0.208167	0.351188	35.1	36.7	0.458258	1.01489
				YMR213W	uptag	36.0667	38.6	0.23094	0.964365	33.9667	34.0667	0.321455	1.12398	33.8333	33.8	0.208167	0.173205	34.1667	34.1	0.503322	0.916515
				YMR218C	downtag	805.3	967.967	1.57162	35.4379	40.5667	347.433	0.404145	500.232	41	83.3667	0.360555	52.5469	42.4667	48.9333	1.20139	7.54807
				YMR218C	uptag	34.9333	35.7333	0.208167	0.723418	32.6333	33.5667	0.208167	1.19304	32.5	32.3667	0.173205	0.723418	32.7333	32.6667	0.251661	0.450925
				YMR220W	downtag	463.3	372.433	370.054	311.112	622.5	38.5667	0.264575	2.11975	627.867	44.6	0.208167	1.96977	793.9	1250.33	46.2485	115.508
				YMR220W	uptag	249.733	162.933	370.543	217.351	429.5	181.933	0.52915	248.522	431.1	36.0667	0.3	1.42244	541	886.467	18.981	109.792
				YMR227C	downtag	896	820.467	1.85203	51.4135	728.2	802.567	0.7	79.3749	768.267	1428.77	4.47698	127.132	1379.47	2301.07	111.629	276.085
				YMR227C	uptag	33.2667	34	0.208167	0.43589	50.3	1100.8	0.34641	19.8109	51.0667	707.467	0.404145	9.21973	55.2333	207.267	2.35018	75.55
				YMR235C	downtag	1726.8	745.367	100.407	47.3093	37.2667	35.7333	0.321455	1.45717	37.5	37.1333	0.34641	1.9218	38.1	35.2	0.7	0.4
				YMR235C	uptag	1155.4	926.467	3.70405	70.9908	35.3	35.2333	0.360555	1.24231	35.4333	35.1333	0.208167	1.5308	36	35.6333	0.556776	0.929157
				YMR239C	downtag	747.1	35.4	615.149	2.66646	38.1	550	0.34641	104.205	38.4	325.233	0.34641	40.1448	39.1333	43.7667	0.802081	2.73191
				YMR239C	uptag	392.2	37.7333	616.004	1.42244	949.8	1054.6	0.8544	29.0346	1437.27	679.5	26.2214	8.90618	2065.43	1865.63	97.1155	34.8601
				YMR240C	downtag	744.4	227.967	1.38924	135.703	34.5333	34.1	0.404145	2.17025	34.6333	33.8667	0.208167	0.503322	35.1	34.4	0.458258	0.818535
				YMR240C	uptag	965.8	39.0667	2.29129	1.95533	35.8	566.967	0.360555	921.48	35.8667	34.5	0.23094	0.52915	36.3333	34.8667	0.650641	1.32791
				YMR260C	downtag	727.567	359.3	206.231	558.067	36.7667	36.2	0.416333	0.754983	37.0333	35.9	0.208167	0.866025	37.8333	34.6	0.750555	0.264575
				YMR260C	uptag	846.367	743.133	205.492	635.909	34.8	34.1667	0.264575	0.85049	34.7667	33.2667	0.23094	0.11547	35.1	33.7667	0.556776	0.832666
				YMR268C	downtag	520.7	353.967	418.899	217.136	35.6	39.2333	0.360555	1.32035	35.6667	36.8333	0.23094	0.64291	36.0333	101.233	0.650641	109.698
				YMR268C	uptag	279.1	192.267	419.676	260.293	36.7667	796.567	0.416333	61.569	37.0333	412.667	0.208167	73.9422	37.8333	45.1	0.750555	7.54255
				YMR277W	downtag	832.5	320.1	1.75784	165.972	596.033	39.2	0.251661	4.86929	600.467	330.967	0.351188	495.166	734.4	620.267	34.1609	65.4327
				YMR277W	uptag	35.1667	34	0.23094	0.264575	311.167	35.7	0.493288	1.03923	312.133	430.7	0.208167	118.464	350.467	349.433	12.7641	64.3457
				YMR281W	downtag	164.4	35	78.9825	2.51595	40.8667	318.967	0.404145	273.198	41.3	44.3667	0.360555	5.18684	42.8333	41.3667	1.20554	2.71539
				YMR281W	uptag	118.567	36.9	79.5335	1.49332	36.1667	35.3333	0.416333	0.862168	36.4333	36.6	0.208167	0.781025	37.0667	37.2	0.702377	1.7088
				YMR288W	downtag	375.567	380.733	293.554	301.942	2351.27	967.067	210.806	74.5061	2922.7	892.733	53.783	243.077	3268.93	3159.57	44.3018	135.001
				YMR288W	uptag	206.133	51.0333	294.073	24.6547	835.667	349.433	1.0116	290.795	985.467	706.3	5.70731	41.9017	1720.47	1823.8	92.8626	83.0487
				YMR290C	downtag	598.633	647.4	488.73	530.027	35.4667	73.1	0.416333	38.3485	35.6333	145.733	0.208167	124.603	36.2	37.9667	0.556776	1.32035
				YMR290C	uptag	316.633	292.333	489.535	447.966	46.7	1117.77	0.34641	0.929157	47.4	709.967	0.34641	27.806	51.0333	148.1	2.25019	16.2197
				YMR296C	downtag	672.133	190.867	1.07858	174.088	35.4	37	0.360555	1.21244	35.4	38.0333	0.173205	0.351188	35.8	36.8	0.6	1.56205
				YMR296C	uptag	532.2	40.9667	1.17898	4.00666	379	583.467	0.52915	107.755	380.167	315.333	0.23094	152.884	439.833	290	14.8662	14.9923
				YMR298W	downtag	730.3	674.4	1.3	5.15073	33.9667	34.6	0.321455	0.953939	33.8333	35.1667	0.208167	0.57735	34.1667	34.2333	0.503322	0.90185
				YMR298W	uptag	1068.3	1259.03	2.85132	53.4749	512	622.7	0.52915	89.9027	514.733	351.6	0.321455	185.988	730.433	479.167	47.9083	118.809
				YMR314W	downtag	719.567	1868.97	591.992	1623.1	34.8	36.1	0.264575	2.12838	34.7667	37.7667	0.23094	2.15484	35.0667	37.8667	0.503322	1.67432
				YMR314W	uptag	378.833	1006.23	594.151	1678.24	69.8333	1170.13	0.472582	12.0289	70.4	765.267	0.34641	19.9315	74.9333	343.033	2.4173	56.9042
				YNL002C	downtag	857.767	57.6	1.81475	36.7331	37.0667	658.733	0.416333	49.262	37.3667	310.167	0.23094	132.882	38.2667	38.9333	0.802081	0.46188
				YNL002C	uptag	34.5333	37.7333	0.208167	1.48436	33.5667	35.4333	0.321455	0.85049	33.3667	37.1	0.152753	1.91572	33.7333	35.7333	0.450925	0.85049
				YNL006W	downtag	166.267	138.233	7.43259	176.381	34.9	46.5667	0.360555	17.1001	35.0333	35.1333	0.152753	1.30512	35.5667	35.7667	0.503322	0.85049
				YNL006W	uptag	161.733	37.4	7.98394	1.41774	35.1667	35.0667	0.321455	0.763763	35.2	35.5	0.173205	0.608276	35.5333	34.8333	0.550757	0.57735
				YNL007C	downtag	456.667	35.3333	0.57735	1.19304	35.6	272.7	0.360555	37.8908	35.8333	116.767	0.208167	68.5471	36.3667	37.7667	0.602771	1.04083
				YNL007C	uptag	678.433	66.9333	1.51767	28.2057	32.7	34.1	0.264575	1.27671	32.6	33.1	0.2	0.7	32.8	32.3667	0.3	1.00664
				YNL038W	downtag	511.733	338.833	13.2085	272.712	34.3	36.4333	0.360555	0.80829	34.4	36.0333	0.2	0.85049	34.8333	36.1333	0.51316	0.351188
				YNL038W	uptag	504	343.6	13.8177	278.015	827.767	37.8	0.152753	2.6	848.467	36.6667	1.30128	1.13725	1253.83	1145.8	84.6547	51.5872
				YNL062C	downtag	747.167	818.3	40.4388	63.1223	35.4667	35.5	0.416333	1.22882	35.6333	44.3	0.208167	13.6539	36.2	36.3333	0.556776	0.057735
				YNL062C	uptag	723.867	839.667	41.3655	12.303	570.3	35.1667	0.3	0.404145	574.067	35.7	0.70946	0.7	681.8	744.533	34.3961	43.7324
				YNL075W	downtag	1146.63	703.2	1.55027	90.0775	37.2667	39.4333	0.321455	0.873689	37.5	38.2667	0.34641	0.80829	38.1	38.3333	0.7	1.68028
				YNL075W	uptag	40.9667	1267.1	0.585947	1026.43	2193.17	450.567	97.4075	205.623	2843	819.3	18.8947	84.6024	3175.27	2950.57	91.2981	77.1291
				YNL110C	downtag	36.0333	241.8	0.503322	179.04	36.5667	35.3667	0.404145	1.06927	36.7333	35.7333	0.288675	0.208167	37.2	35.8333	0.7	0.550757
				YNL110C	uptag	35.7667	178.5	0.737111	251.061	33.9333	65.5	0.305505	48.2389	33.9	35.8667	0.2	2.13854	34.3	34.5333	0.458258	1.20968
				YNL118C	downtag	74.7	39.9	0.43589	6.0918	1392.57	636.467	110.707	102.614	2409.2	435.233	5.91016	20.1013	2774.57	3131.6	92.6117	106.582
				YNL118C	uptag	35.1667	36.2	0.23094	1.50997	34.9667	35.3	0.321455	0.43589	34.9667	34.8667	0.23094	0.665833	35.3333	36.0333	0.550757	0.757188
				YNL126W	downtag	1006.03	399.033	239.952	42.6565	529	295.467	0.264575	176.205	532.267	1560.53	0.61101	44.7755	623.067	1439.4	33.5871	81.791
				YNL126W	uptag	1157.2	521.167	250.124	108.839	383.233	381.2	0.550757	297.932	384.4	1192.27	0.173205	58.5287	447.867	942.767	15.0527	95.3369
				YNL131W	downtag	680.8	36.1	322.768	3.27872	34.5667	35.1667	0.321455	0.92376	34.5	35.6667	0.173205	0.90185	34.8	35.3	0.5	1.05357
				YNL131W	uptag	867.167	37.5667	322.318	3.00721	41.5333	906.333	0.472582	120.747	41.9667	578.933	0.321455	65.2941	44.5333	107.167	1.50444	40.4278
				YNL132W	downtag	38.6	581.767	0.43589	100.739	34.7333	34.0667	0.404145	0.64291	34.8333	35.0667	0.208167	0.61101	35.3333	34	0.450925	0.34641
				YNL132W	uptag	34.5	35.3333	0.173205	2.60832	34.9667	38.7	0.321455	3.06431	34.9667	71.8667	0.23094	61.604	35.31	36.5	0.515073	0.556776
				YNL152W	downtag	171.867	78.9333	0.493288	60.1317	34.1	36.5333	0.360555	0.550757	34.1667	35	0.152753	1.249	34.6	35.3667	0.458258	1.45717
				YNL152W	uptag	760.1	855.167	1.96723	132.417	35.8	91.3667	0.360555	93.8213	35.8667	36.3	0.23094	1.41067	36.3333	35.8	0.650641	1.03923
				YNL158W	downtag	1191	1193.7	2.43311	572.915	598.8	460.867	0.6245	736.844	604.833	36.1	0.950438	3.9128	943.5	749.267	63.1607	43.7555
				YNL158W	uptag	33.7333	35.3333	0.152753	0.945163	46.7	42.3333	0.34641	7.51155	47.4	36.5333	0.34641	1.50111	51	45.6667	2.3	13.8045
				YNL181W	downtag	520.767	579.3	419.909	470.518	567.5	816.367	0.6245	14.7164	572.033	1829.03	0.404145	58.4899	875.7	1920.8	53.6937	155.47
				YNL181W	uptag	278.633	292.7	420.6	445.315	36.1333	35.8333	0.378594	0.80829	36.2667	36.3667	0.23094	1.02144	36.7	36	0.655744	1.31149
				YNL182C	downtag	637.6	509.667	0.964365	119.818	872.233	36.5667	1.19304	1.13725	1070.87	34.3333	4.42869	1.0116	1799.03	1625.6	95.3491	47.248
				YNL182C	uptag	922.967	44.7667	2.34592	5.11599	31.1667	31.7667	0.11547	0.723418	31.0667	32.5	0.251661	0.556776	31.2667	32.1	0.208167	0.87178
				YNL189W	downtag	903.633	901.633	2.0108	71.927	939.9	988.367	1.01489	13.147	1383.27	2622.17	6.4392	133.838	2037.67	2395.67	96.7017	107.157
				YNL189W	uptag	2006.37	1155.5	41.047	17.022	32.9333	34.3333	0.305505	0.832666	32.8333	33.4333	0.152753	1.2741	33	33.9333	0.3	1.02632
				YNL216W	downtag	792.767	1115.13	1.53731	30.3053	702.267	34.8333	0.152753	0.51316	711.967	577.667	1.33167	7.7242	987.933	451.467	47.0617	85.3643
				YNL216W	uptag	47.8667	1216.47	0.757188	27.9659	836.067	35	1.0116	1.92873	992.9	267.7	0.916515	402.789	1722.4	371.767	92.7006	235.571
				YNL232W	downtag	292.133	96.3	0.46188	102.537	35.1667	39.4667	0.321455	4.53909	35.1667	199.6	0.23094	288.213	35.5333	34.5333	0.550757	0.70946
				YNL232W	uptag	36.6333	37.6	0.288675	1.3	40.8	173.567	0.43589	233.259	41.2333	38.8333	0.288675	2.54231	43.6	40.6333	1.4	3.72335
				YNL244C	downtag	699.2	1406.37	1.13578	437.764	33.1333	441.233	0.305505	708.727	33	32.5333	0.2	1.62583	33.2667	33.1333	0.351188	0.70946
				YNL244C	uptag	1880.63	2270.83	74.9693	962.854	214.167	757.133	0.493288	100.553	214.9	1179.47	0.264575	184.003	232.727	430.567	5.99668	43.2613
				YNL247W	downtag	670.933	211.633	1.07858	75.8704	1069.17	961.433	1.23423	27.401	1895.03	632.6	28.1052	14.4375	2340.47	837.167	88.737	119.947
				YNL247W	uptag	37.3	37.4333	0.43589	0.404145	672.2	223.4	0.264575	157.556	679.733	510.467	1.0116	158.825	903.633	492.3	50.9473	112.228
				YNL256W	downtag	832.9	252.767	492.163	374.068	34.7667	33.6	0.321455	0.72111	34.7667	34.0333	0.23094	0.416333	35.0667	33.8667	0.503322	0.750555
				YNL256W	uptag	1169.93	500.9	539.462	319.875	59.2333	1089.97	0.472582	8.903	59.7	698.3	0.34641	12.53	63.6	274.567	2.22711	22.1545
				YNL258C	downtag	340.067	568.733	263.59	459.287	37.6333	37.9333	0.288675	0.665833	37.8333	36.0333	0.378594	2.0502	38.5	42.3	0.8	2.28692
				YNL258C	uptag	187.967	299.2	263.993	452.239	5757.6	3733.7	70.4779	151.998	5307.6	3972.33	9.70155	98.0163	4639.1	4186.17	86.0793	88.7587
				YNL260C	downtag	1008.13	34.4667	3.00721	0.351188	33.9333	259.167	0.305505	241.643	33.9	37.6333	0.2	1.18462	34.3	35.9	0.458258	0.458258
				YNL260C	uptag	1763.3	810	124.309	117.804	37.9667	37.3	0.321455	1.7088	38.2333	38.1333	0.378594	0.503322	38.9667	37.3333	0.85049	0.585947
				YNL267W	downtag	222.933	34.7667	161.023	2.89194	35.3	34.6667	0.360555	1.17189	35.4333	35.0667	0.208167	0.57735	35.9667	36.0667	0.503322	0.832666
				YNL267W	uptag	129.967	35	161.37	2.6	34.3667	37.5333	0.321455	1.04083	34.3	36.1	0.173205	1.55242	34.5667	36.2667	0.503322	1.11505
				YNL272C	downtag	550.767	404.1	0.750555	26.9089	34.3667	35.3333	0.321455	0.814453	34.3	34.9333	0.173205	0.960902	34.5667	34.8	0.503322	0.43589
				YNL272C	uptag	662.367	115.6	1.42945	122.596	35.8333	34.9	0.378594	0.793725	36.0667	35.3	0.23094	0.458258	36.6333	36.4667	0.650641	0.986577
				YNL282W	downtag	419.833	558.5	331.544	453.488	952.233	515.233	0.862168	389.694	1450.8	1362.97	17.3424	263.099	2071.43	1594.17	97.217	96.6487
				YNL282W	uptag	228.5	335	332.034	518.23	1174.1	168.967	2.91033	143.22	1550.57	1634.87	30.0801	177.348	2178.37	2069.7	117.426	188.398
				YNL287W	downtag	820.667	317.867	1.62891	264.409	36.8	37.6	0.360555	1.51327	36.9333	54.2333	0.288675	14.3005	37.4	38	0.7	2.74955
				YNL287W	uptag	34.3	34.5667	0.2	0.404145	33.5333	34.7	0.305505	0.556776	33.4333	35.4	0.152753	0.984886	33.8	36.9	0.4	0.984886
				YNL310C	downtag	1423	866	55.3	59.7681	37.2667	36.6	0.321455	0.556776	37.4667	36	0.321455	0.4	38.1	36.4333	0.7	0.568624
				YNL310C	uptag	882.467	454.3	2.15019	203.232	69.9667	1149.73	0.493288	14.8129	70.5	770.3	0.34641	12.095	75.1667	380.267	2.5697	23.7574
				YNL312W	downtag	449.167	461.7	716.405	737.422	36.3667	464.167	0.321455	739.874	36.4667	39.7333	0.23094	3.23316	36.9667	39.8333	0.702377	1.32035
				YNL312W	uptag	873.933	689	725.848	533.729	34.9	34.9667	0.360555	0.450925	35	36.1667	0.2	3.75411	35.5667	34.8667	0.503322	0.750555
				YNL313C	downtag	905.4	156.933	2.0664	189.255	32.2333	33.4	0.305505	0.9	32.0333	33.1667	0.11547	0.288675	32.3667	34.5667	0.305505	0.288675
				YNL313C	uptag	643.267	121.4	1.33167	130.082	33.9667	33.5333	0.321455	0.61101	33.8333	33.8	0.208167	0.87178	34.1333	33.6667	0.450925	0.550757
				YNR011C	downtag	564.933	366.867	460.151	307.12	31.9	32.5667	0.2	0.450925	31.6667	33.1333	0.251661	0.23094	31.9	33.0667	0.2	1.51767
				YNR011C	uptag	299.433	105.967	460.783	125.608	35.1	35.1333	0.360555	1.04083	35.2333	35.0333	0.208167	0.288675	35.7667	36.3333	0.503322	1.00167
				YNR017W	downtag	455.567	37.9333	366.648	3.01717	35.6	36.4667	0.360555	0.665833	35.6667	37.4	0.23094	0.360555	36.0333	37.3667	0.650641	0.585947
				YNR017W	uptag	244	35.3	367.195	1.13578	761.933	748.433	0.80829	134.003	815.233	496.367	5.23864	34.2096	1463.27	132.5	95.4003	127.046
				YNR035C	downtag	52.4333	1047.7	0.46188	33.4049	37.2667	41.8667	0.321455	7.49022	37.4667	39.5	0.321455	1.73494	38.0667	39.4667	0.750555	1.45029
				YNR035C	uptag	881.933	47.0333	2.13854	18.2487	38.0333	634.5	0.472582	52.4804	38.4	335.167	0.264575	59.0842	39.8	44.3	1	3.73229
				YNR038W	downtag	1010.77	531.767	186.794	424.077	37.2667	37.1	0.416333	0.655744	37.6333	38.5	0.208167	1.95192	38.6333	49.7333	0.80829	21.7167
				YNR038W	uptag	903.2	471.067	188.197	372.229	38.4	37.6	0.34641	1.65227	38.7	37.8	0.34641	0.754983	39.5	39.6333	0.8544	0.404145
				YNR043W	downtag	136.533	34.1667	0.46188	0.251661	2682.33	1166.5	108.318	60.1659	2990.5	2640	101.25	133.261	3327.83	3318.17	55.0859	51.325
				YNR043W	uptag	661.433	35.4333	1.38684	1.11505	550.767	378.767	0.585947	66.1344	554.833	1177.37	0.305505	48.5071	838.267	1882.1	54.4207	30.7537
				YOL021C	downtag	153.367	707.267	80.9455	433.656	35.8	37.9	0.360555	2.16564	35.8667	37.5	0.23094	1.01489	36.2767	36.6333	0.60136	1.32035
				YOL021C	uptag	106.433	883.2	81.4671	548.647	34.5333	120.1	0.404145	85.8704	34.6333	122.033	0.208167	146.589	35.1	81.7333	0.458258	78.3556
				YOL022C	downtag	890.5	1531.23	320.258	720.043	667.567	772.5	0.585947	44.2878	685.4	509.6	2.28692	28.2722	1170.23	912.2	77.9767	195.581
				YOL022C	uptag	1081.53	1161.17	325.008	669.597	38.5667	690.167	0.321455	194.403	38.9	182.133	0.34641	131.921	39.8	44.2333	0.953939	0.378594
				YOL034W	downtag	1277.93	1244.67	427.853	70.026	276.567	1610.7	0.493288	78.6689	277.467	1342.3	0.251661	58.1436	306.167	1093.87	7.45676	98.3439
				YOL034W	uptag	1069.07	1182.6	489.684	83.9311	755.567	44	0.057735	8.55102	766.833	2217.4	1.32035	64.5663	1079.33	2216.5	59.5055	166.914
				YOL038W	downtag	1598.3	981	72.3393	83.7598	36.6	131.467	0.43589	158.626	36.9	44.4333	0.264575	13.396	37.6667	36.5667	0.702377	0.70946
				YOL038W	uptag	2176	997.933	29.2621	52.7585	39.1	318.267	0.34641	214.864	39.4333	41.2667	0.378594	3.00389	40.6	40.1667	1.1	3.57957
				YOL066C	downtag	1383.77	622.867	357.874	501.27	298.5	2111.77	0.173205	175.222	300.033	1591.07	0.208167	58.6237	326.767	535.3	3.95264	51.3664
				YOL066C	uptag	1643.47	310.433	408.185	439.112	997.6	1346.3	1.66433	192.161	1611.57	2522.73	15.0932	60.0567	2178.53	1166.83	91.9273	88.0932
				YOL069W	downtag	707.4	509.867	582.234	410.187	712.4	537.233	0.793725	46.5784	747.9	443.433	4.19047	17.7286	1326.47	1722	93.5001	146.427
				YOL069W	uptag	371.933	262.333	583.845	393.234	969.367	646.367	0.321455	51.8321	1040.37	628.367	12.3144	40.549	1608.8	2120.67	104.959	156.488
				YOL077C	downtag	51.9333	34.5	0.46188	1.01489	1174.9	508.9	2.66646	288.252	1563.37	262.767	33.0479	91.224	2184.5	838.367	117.113	114.755
				YOL077C	uptag	267	441.8	0.984886	701.05	38.9	34.5667	0.43589	0.723418	39.3	34.8	0.264575	0.264575	41.0667	35.4	1.15036	1.12694
				YOL094C	downtag	1388.23	1047.3	36.0561	12.373	33.7333	34.8	0.305505	0.984886	33.6667	33.3	0.152753	0.556776	34.0667	33.5	0.404145	0.173205
				YOL094C	uptag	43.4667	740.933	0.665833	158.101	34.7667	35.8	0.321455	1.15326	34.7333	36.2	0.208167	0.34641	35.0667	35.5333	0.503322	1.15902
				YOL102C	downtag	166.167	184.467	223.723	254.727	522	2884.37	0.52915	62.3702	525.133	742.133	0.416333	12.1903	761.433	1463.3	52.65	30.1856
				YOL102C	uptag	295.167	67.3667	223.322	51.3939	40.6667	936.9	0.404145	777.995	41.1	37.1	0.360555	0.793725	42.6333	44.8	1.20554	7.35731
				YOL130W	downtag	561.4	329.967	0.781025	199.436	38.5667	37.1333	0.321455	0.873689	38.9	37.1	0.34641	0.556776	39.7667	41.5	0.950438	8.69713
				YOL130W	uptag	35.1333	35.7333	0.208167	2.11975	32.5667	33.5333	0.251661	1.33167	32.4667	33.7	0.152753	0.6	32.7333	32.9	0.251661	0.3
				YOL135C	downtag	34.3	69.9667	0.2	58.749	37.1667	275.7	0.416333	190.071	37.5333	110.333	0.208167	120.535	38.4667	39.3	0.802081	2.0664
				YOL135C	uptag	32.3333	34.3667	0.208167	0.929157	38.0667	56.0667	0.321455	11.7602	38.4	52.9333	0.34641	19.2157	39.1	41.1333	0.8544	0.960902
				YOL139C	downtag	566.933	431.833	754.712	688.028	32.2	34.7333	0.3	1.22202	32.0333	33.3667	0.11547	0.750555	32.3	33.8	0.264575	1.1
				YOL139C	uptag	1050.7	819.667	797.517	680.236	38.9667	39.5667	0.321455	2.51064	39.3333	135.467	0.378594	82.1375	40.4	42.7667	1.05357	2.82194
				YOL144W	downtag	607.4	363.167	361.309	286.513	2215.73	885.833	98.9056	32.192	2880.23	1053.83	24.3816	61.5258	3199.73	2816.53	90.8775	12.2806
				YOL144W	uptag	398.767	147.267	362.288	195.232	36.5667	41.1667	0.404145	3.11341	36.7333	36.7333	0.288675	1.13725	37.2	37.2	0.7	1.22882
				YOL146W	downtag	621.733	82.8667	427.961	47.8861	35.4	37.9667	0.360555	0.90185	35.4	38	0.173205	1.1	35.8	37.2	0.6	2.10713
				YOL146W	uptag	868.367	43.4	427.191	3.43948	443.467	35.7333	0.493288	1.62583	445.2	133.9	0.264575	166.541	568	1537.8	22.7921	298.795
				YOL149W	downtag	282.967	444.3	3.42977	354.725	34.3	78.2	0.360555	72.8356	34.3667	35	0.152753	1.249	34.8333	35.0667	0.51316	0.635085
				YOL149W	uptag	284.7	241.233	3.01164	359.372	1015.13	1028.83	0.585947	52.2728	1113.5	1164.27	19.4031	132.912	1747.5	2442.77	96.9488	186.26
				YOR004W	downtag	1208.13	418.033	1655.73	623.892	194.2	283.2	0.43589	126.587	194.9	193.033	0.264575	187.054	210.7	455.133	6.35531	33.8185
				YOR004W	uptag	1997.1	832.3	1567.69	538.634	36.1333	37.2	0.378594	0.6245	36.2667	36.1333	0.23094	0.70946	36.7	35.1667	0.655744	0.862168
				YOR046C	downtag	34.3	32.8	0.2	0.2	37.7667	39.5	0.321455	2.52389	38	227.633	0.34641	322.58	38.7333	41.3667	0.802081	2.34592
				YOR046C	uptag	575.333	36.5333	1.19304	0.288675	34.3	35.7333	0.360555	1.27017	34.3667	35.6667	0.152753	1.50111	34.8	36.1667	0.458258	0.602771
				YOR048C	downtag	704.267	750.3	1.10151	167.004	40.8	477.567	0.43589	91.7489	41.2	302.867	0.264575	255.885	43.5667	38.1	1.35031	2.69072
				YOR048C	uptag	596.833	224.967	1.19304	169.162	51.0333	1101.47	0.378594	22.466	51.8	705.533	0.43589	21.1628	56.4667	162.8	2.65016	40.9682
				YOR056C	downtag	304.867	613.867	231.807	500.97	475.933	64.5	0.550757	47.9829	478.167	183.5	0.251661	127.359	650.467	1076.7	43.5046	70.506
				YOR056C	uptag	171.033	327.3	232.239	505.586	36.1333	737.1	0.378594	1210.44	36.2667	38.7667	0.23094	1.78979	36.6667	96.3333	0.702377	101.902
				YOR057W	downtag	280	167.933	211.397	225.25	46.3	914.9	0.34641	319.724	46.9667	632.333	0.321455	16.7959	50.4333	80.5	2.3029	1.3
				YOR057W	uptag	158	37.0333	211.743	3.76076	175.9	701.433	0.43589	57.4914	176.6	551.667	0.264575	35.0012	191.767	1178.43	5.87566	59.6319
				YOR060C	downtag	263.533	846.567	0.46188	707.526	793.6	2715.67	0.866025	342.919	885.2	3095.73	7.11407	10.0585	1585.07	2384.07	92.0502	121.273
				YOR060C	uptag	35.8	35.4	0.173205	1.34536	1048.23	3435.13	0.288675	31.8161	1176.73	3311.2	22.3198	25.3075	1831.1	2726.53	114.781	141.401
				YOR063W	downtag	528.6	94.0333	281.806	95.6117	44.7333	40.5667	0.378594	2.74287	45.2667	39.4667	0.321455	1.72143	48.1	39.5	1.86815	2.68514
				YOR063W	uptag	365.733	64.4	282.557	49.018	127.667	33.9	0.493288	0.458258	128.233	583.233	0.288675	19.4878	136.8	669.933	3.30454	115.414
				YOR075W	downtag	653.967	911.1	1.02144	21.3164	35.9667	36.3333	0.321455	2.12211	36.0667	37.1667	0.23094	0.907377	36.5	36.1	0.655744	1.253
				YOR075W	uptag	35.1333	35.6	0.208167	0.2	34.7333	186.867	0.404145	254.161	34.8333	171.933	0.208167	237.089	35.3333	37.1333	0.450925	1.33167
				YOR103C	downtag	520.867	51.2667	101.992	30.0154	33.1333	33.5	0.305505	1.3	33	32.4333	0.2	0.665833	33.2667	33.0333	0.351188	0.351188
				YOR103C	uptag	461.867	34.3	102.572	1.67033	549.567	35.1333	0.585947	1.20554	553.433	34.8	0.321455	1.49332	831.933	520.2	53.863	116.66
				YOR122C	downtag	276.933	51.9667	210.474	27.0733	38.0667	48.8667	0.321455	5.82266	38.4	38.4667	0.34641	1.30512	39.1	39	0.8544	0.5
				YOR122C	uptag	155.4	36.5333	210.877	2.57941	34.7333	235.1	0.404145	168.864	34.8333	36.2667	0.208167	0.929157	35.3333	37.3	0.450925	0.818535
				YOR143C	downtag	548.067	630.367	439.741	479.257	35.1	34.8333	0.360555	0.950438	35.2333	35	0.208167	1.37477	35.7667	35.4	0.503322	1.66433
				YOR143C	uptag	294.333	380.533	440.605	455.648	1076.57	610.4	0.11547	54.9926	1232.33	839.733	28.7166	325.645	1888.5	1771.6	130.244	247.476
				YOR148C	downtag	556.8	2037.6	0.781025	470.584	35.4667	38.3667	0.416333	3.80044	35.6333	35.2333	0.208167	0.493288	36.2	35.1333	0.556776	1.46401
				YOR148C	uptag	36.2333	331.6	0.288675	503.767	35.9667	34.7667	0.321455	1.26623	36.0667	36.5	0.23094	0.5	36.4667	36.6667	0.702377	0.450925
				YOR151C	downtag	140.367	40.2	89.8657	4.63573	34.3	204.967	0.360555	193.642	34.3667	42.1	0.152753	8.41843	34.8	36.9	0.458258	1.91572
				YOR151C	uptag	88.4667	44.8	90.2691	1.37477	34.3667	34.9333	0.321455	0.450925	34.3	34.1333	0.173205	0.351188	34.5667	34.3	0.503322	0.916515
				YOR160W	downtag	682.133	40.2667	88.8046	1.30512	34.9	153.433	0.360555	141.222	35	37.1667	0.2	0.450925	35.5667	36.6	0.503322	0.72111
				YOR160W	uptag	630.933	40	89.6987	1.13578	37.7667	39.1667	0.321455	2.73008	38	40.0667	0.34641	2.2301	38.7	39.5	0.8	0.953939
				YOR168W	downtag	252.533	36.5667	0.46188	2.04042	379.7	187.333	0.52915	240.718	380.867	2052.23	0.23094	49.2565	441.3	1607.53	15.2128	105.114
				YOR168W	uptag	1212.2	340.233	6.41561	230.11	299.8	52.0333	0.173205	12.9693	301.367	1319.77	0.251661	24.8737	329.567	1148.93	4.769	100.371
				YOR174W	downtag	286	560.9	89.9812	900.586	33.7333	580.167	0.305505	945.988	33.5667	33.8333	0.152753	0.404145	33.9333	33.6667	0.450925	0.873689
				YOR174W	uptag	233.833	1002.07	90.5614	835.658	529.467	292.533	0.585947	259.208	532.667	121.8	0.472582	78.2805	784.2	348.8	51.3977	101.48
				YOR176W	downtag	747.8	562.167	109.47	137.882	36.3667	145.933	0.321455	156.234	36.4667	53.6333	0.23094	13.9507	36.9667	42.1	0.702377	0.8544
				YOR176W	uptag	810.867	551.1	108.851	200.041	35.6	232.233	0.360555	169.082	35.8333	63.9333	0.208167	45.3542	36.3667	36.5333	0.602771	0.64291
				YOR181W	downtag	35.5333	37.3333	3.4356	2.34379	35.4667	126.767	0.416333	152.28	35.6333	88.8333	0.208167	75.9195	36.2	36.5333	0.556776	1.0116
				YOR181W	uptag	37.3333	69.7667	3.10054	53.3795	32.9333	35.1667	0.305505	0.208167	32.8	34.7333	0.2	0.321455	33	33.6	0.3	0.43589
				YOR194C	downtag	702.233	322.1	1.07858	255.677	52.5333	1020.57	0.378594	22.7227	53.3667	626.667	0.493288	40.8564	58.4	113.033	2.90517	35.9339
				YOR194C	uptag	694.167	56.1667	1.52753	18.6602	35.6	198.833	0.360555	155.155	35.8333	86.7667	0.208167	74.4581	36.3667	37.9	0.602771	2.00749
				YOR206W	downtag	331.7	110.867	0.519615	125.343	33.9333	34.8667	0.305505	0.80829	33.8333	34.6	0.208167	0.866025	34.1333	34.9333	0.450925	0.568624
				YOR206W	uptag	1259.07	50.1667	10.9573	21.9475	35.3	34.9	0.360555	0.458258	35.4333	34.7667	0.208167	1.09697	35.9667	34.8333	0.503322	0.51316
				YOR224C	downtag	1206.3	240.867	161.389	196.936	36.8	35.5667	0.360555	1.53731	36.9333	35.5	0.288675	0.360555	37.4	36.9	0.7	1.08167
				YOR224C	uptag	1123.23	93.6	179.257	93.8815	1063.17	608.367	0.85049	61.7042	1859.87	777.2	25.7016	39.3104	2318.87	710.167	84.7307	69.3976
				YOR244W	downtag	1291.27	456.633	258.905	520.706	34.9	38.5	0.360555	3.62905	35	35.7333	0.2	0.665833	35.5667	36.9667	0.503322	1.61967
				YOR244W	uptag	1533.93	830.467	356.817	297.177	34.7667	37	0.321455	1.4	34.7333	37.5333	0.208167	1.15902	35.0333	35.9	0.550757	0.888819
				YOR250C	downtag	3081.13	1108.73	384.501	26.5398	2020.3	336.833	120.327	96.7211	2762.23	2134.8	22.4981	42.3461	3106.4	846.467	77.1961	173.17
				YOR250C	uptag	39.0333	627.033	0.550757	121.287	1973.03	883.1	277.374	74.8018	2721.47	2808.93	54.2048	165.463	3037.03	1730.53	51.4502	211.54
				YOR260W	downtag	200	36.1333	142.808	0.23094	44.2667	870.733	0.321455	169.205	44.8333	681.567	0.305505	13.0757	47.5	76.5667	1.67033	1.84481
				YOR260W	uptag	117.5	474.533	143.154	760.862	33.3333	35.2	0.305505	1.6	33.2	35.4667	0.1	1.70392	33.5333	34.3333	0.351188	1.10151
				YOR261C	downtag	358.367	35.8667	29.304	2.19393	35.8	34.0667	0.360555	0.64291	35.8667	35.1333	0.23094	2.05994	36.2333	33.7333	0.650641	0.251661
				YOR261C	uptag	375.167	36.6333	28.8271	1.25033	66.6333	1179.43	0.472582	14.3786	67.1667	779.8	0.321455	35.6916	71.3	436.8	2.10713	50.5048
				YOR262W	downtag	309.1	525.233	106.609	426.291	35.1667	36.7667	0.321455	0.776745	35.1667	35.5667	0.23094	0.404145	35.5333	35.1333	0.550757	1.37961
				YOR262W	uptag	247.3	230.533	107.131	338.934	213.867	128.367	0.493288	150.388	214.6	49.6333	0.264575	22.1509	232.367	433.333	5.95847	133.089
				YOR272W	downtag	614.533	365.3	123.468	284.069	35.1667	35.0333	0.321455	0.61101	35.1667	35.5667	0.23094	1.09697	35.5333	36.1667	0.550757	1.20139
				YOR272W	uptag	685.833	228.6	122.933	329.523	241.6	34.7	0.43589	1.64621	242.3	230.633	0.264575	184.983	261.6	1146.13	6.30238	104.335
				YOR294W	downtag	1047.97	698	2.91947	131.578	37.6333	396.367	0.288675	286.515	37.8333	122.9	0.378594	69.4261	38.5	54.4	0.8	22.9654
				YOR294W	uptag	729.133	34.6	1.71561	0.984886	701	598.8	0.7	47.9159	732.333	325.8	4.70567	83.8661	1273.77	164.267	84.2639	118.295
				YOR310C	downtag	302.833	34.6	0.46188	0.2	34.5333	34.8667	0.404145	1.43643	34.6333	35.6333	0.208167	0.493288	35.0667	34.4667	0.472582	0.251661
				YOR310C	uptag	1064.17	737	2.80238	179.139	37.1333	34.8333	0.378594	0.51316	37.3	33.7	0.34641	0.519615	37.8333	35.1333	0.750555	0.907377
				YOR329C	downtag	210.6	570.9	146.186	348.864	36.7667	591.767	0.416333	113.302	37.0333	363.6	0.208167	105.959	37.8333	45.8333	0.750555	2.82902
				YOR329C	uptag	126.067	694.4	146.648	266.731	34.3667	34.0667	0.321455	0.64291	34.2667	33.4333	0.152753	0.251661	34.5667	33.6333	0.503322	1.28582
				YOR335C	downtag	1200.3	643.567	2.3	131.662	41.8333	859.1	0.472582	65.9068	42.3	521.1	0.264575	40.106	44.9333	71.1	1.60416	36.0156
				YOR335C	uptag	549.4	53.1667	1.17898	12.1722	33.3333	34.1667	0.305505	0.493288	33.2	33.9667	0.2	0.493288	33.5	127.567	0.4	162.41
				YOR353C	downtag	33.2333	33.9	0.057735	0.655744	35.3667	34.7667	0.321455	0.873689	35.4	35.2333	0.173205	0.305505	35.8	33.7667	0.6	1.30128
				YOR353C	uptag	684.367	2138.6	1.52753	306.555	37.5333	649.333	0.472582	408.566	37.9	146.4	0.264575	188.361	39.0333	49	0.85049	14.7255
				YOR361C	downtag	563.233	179.433	0.80829	217.911	35.8	500.5	0.43589	26.5275	36.0667	175.167	0.23094	93.6597	36.6333	40.2667	0.650641	2.34592
				YOR361C	uptag	33.9333	33.9	0.152753	0.7	33.9	35.9667	0.360555	0.873689	33.8333	36.7667	0.208167	1.45029	34.1333	36.6	0.450925	1.86815
				YOR362C	downtag	535.367	74.6667	149.709	53.9591	33.3333	34.7	0.305505	0.888819	33.2	36.5333	0.2	0.305505	33.5	35.9	0.4	0.4
				YOR362C	uptag	448.8	35.1667	150.345	3.58097	38.1667	746.533	0.416333	21.8221	38.6	456.967	0.264575	9.90269	40	51.3333	1.1	9.13583
				YPL007C	downtag	241.8	36.9333	80.1086	0.550757	38.7	222.533	0.34641	155.811	39.0333	68.1667	0.378594	7.75263	40	41	0.953939	1.83303
				YPL007C	uptag	195.3	36.5	80.6314	1.21244	36.8667	559.2	0.416333	76.5608	37.1667	158.067	0.23094	184.908	38	37.91	0.754983	1.20926
				YPL010W	downtag	609.133	633.8	495.658	518.232	33.5333	34.4333	0.305505	0.550757	33.4	34.4	0.2	0.52915	33.8	33.9667	0.4	1.35769
				YPL010W	uptag	323.2	337.333	496.492	523.398	34.7667	681.7	0.321455	1123.49	34.7333	33.2	0.208167	0.34641	35.0333	33.5667	0.550757	0.750555
				YPL020C	downtag	619.833	146.267	230.768	189.429	37.9333	261.767	0.288675	305.56	38.2	128.767	0.34641	72.1549	38.9667	40.5333	0.85049	0.776745
				YPL020C	uptag	752.633	216.633	229.882	156.99	32.4	34.8667	0.3	0.650641	32.2333	35.1	0.208167	0.608276	32.5333	33.9333	0.351188	0.80829
				YPL028W	downtag	828.3	788.567	1.68226	60.4404	33.1	35.8	0.3	1.05357	32.9333	35.7333	0.11547	0.986577	33.2333	35.1333	0.351188	1.50444
				YPL028W	uptag	239.7	37.6	0.984886	0.781025	37	36.5667	0.360555	2.30723	37.1333	36.4333	0.288675	1.15036	37.7	34.9	0.7	0.655744
				YPL043W	downtag	419.633	485.9	330.159	385.863	33.3333	34.5667	0.305505	0.635085	33.2	32.6333	0.1	0.64291	33.5333	32.8667	0.351188	0.305505
				YPL043W	uptag	228.933	326.6	330.706	469.76	37.6333	36.8667	0.288675	0.472582	37.8333	37.3	0.378594	0.6245	38.5	37.1	0.8	1.17898
				YPL063W	downtag	634.833	383.733	520.861	319.613	32.7	36.4667	0.264575	0.929157	32.6	34.5667	0.2	0.750555	32.7667	35.4333	0.251661	0.737111
				YPL063W	uptag	334.467	136.367	521.896	168.75	932.167	452.2	0.750555	21.5293	1316.67	286.833	12.6666	98.2529	2007.53	1323.5	98.7628	84.2741
				YPL076W	downtag	299.7	83.7333	229.844	51.001	37.1667	267.867	0.416333	153.248	37.5	219	0.264575	160.792	38.4667	40.1	0.802081	2.70555
				YPL076W	uptag	166.933	34.8	230.247	1.27671	34.5667	34.3	0.321455	1.01489	34.5	34.4	0.173205	0.69282	34.8	35.4667	0.5	1.09697
				YPL128C	downtag	820.133	593.433	672.244	175.311	31.0667	32.7667	0.152753	0.51316	30.9	32.5	0.173205	0.608276	31.1333	32.1333	0.23094	0.057735
				YPL128C	uptag	431.833	692.167	672.787	201.802	34.1667	34.7	0.321455	0.655744	34.0333	35.4	0.208167	0.556776	34.3667	34.5667	0.503322	2.04287
				YPL131W	downtag	372.4	1057.33	0.519615	14.8729	40.2333	35.9333	0.378594	2.25019	40.6	35.6	0.360555	1.04403	42.0667	36.8	1.20139	0.458258
				YPL131W	uptag	604.067	692.833	1.20968	612.281	120.433	166.633	0.472582	220.902	121.033	421.267	0.288675	72.6331	128.667	417.7	3.38575	67.4469
				YPL151C	downtag	542.2	165.1	436.479	218.503	35.4667	35.2	0.416333	1.21244	35.6333	35	0.208167	0.655744	36.2	35.2	0.556776	0.754983
				YPL151C	uptag	290.367	766.167	437.372	1233.36	34.5667	34.1333	0.321455	0.757188	34.5	33.2667	0.173205	0.416333	34.8	34.9667	0.5	0.57735
				YPL160W	downtag	41.4333	37.6667	0.46188	0.929157	34.3	36.2	0.360555	0.264575	34.3667	44.6667	0.152753	9.8068	34.8	36.3	0.458258	0.888819
				YPL160W	uptag	36.8	425.467	0.34641	151.319	34.5667	36	0.321455	1.45258	34.5	295.8	0.173205	450.68	34.8	35.6	0.5	1.17898
				YPL169C	downtag	468.467	574.333	375.394	932.68	34.3	35.7333	0.360555	1.43643	34.3667	37.6	0.152753	2.3516	34.8	36.2	0.458258	0.964365
				YPL169C	uptag	251.833	37.2667	375.826	2.47049	36.3667	38.7333	0.321455	2.13854	36.4667	36.4667	0.23094	0.23094	36.9333	37.4667	0.650641	0.665833
				YPL175W	downtag	183.933	163.533	124.824	147.459	38.2667	318.333	0.416333	71.8513	38.7	77	0.264575	61.9148	40.2	66.8	1.15326	22.2933
				YPL175W	uptag	111.767	42.2333	125.257	3.92726	38.5667	44.2	0.321455	6.40234	38.9	39.4	0.34641	0.984886	39.7667	43.8667	0.950438	1.20968
				YPL190C	downtag	860.467	287.4	712.97	218.193	37.6667	823.167	0.416333	98.9761	38.0667	556.967	0.23094	18.9495	39.2667	84.0333	0.85049	32.3206
				YPL190C	uptag	451.133	133.767	717.387	167.269	39.6333	789.033	0.378594	110.376	40	464.533	0.360555	64.6584	41.4	61.3333	1.2	4.00666
				YPL204W	downtag	735.867	386.6	1.35769	166.852	36.1667	34.5333	0.416333	1.33167	36.4333	32.1333	0.208167	1.00167	37.0667	34.8667	0.702377	0.251661
				YPL204W	uptag	34.1	35.2667	0.2	0.61101	39.3667	37.3333	0.321455	0.11547	39.7333	35.5667	0.378594	0.832666	41.0333	35.9667	1.15036	0.550757
				YPL209C	downtag	117.6	427.233	64.4335	346.68	552.2	2302.13	0.6245	243.264	556.3	1529.8	0.264575	148.041	842.867	793	53.0329	132.96
				YPL209C	uptag	80.2	222.867	64.9547	323.403	617	1819.13	0.264575	91.1244	622.167	1789.3	0.057735	105.883	786	1089.23	48.0769	87.4477
				YPL211W	downtag	583.767	367.7	102.568	423.061	37.6667	619.7	0.416333	69.3377	38.0667	372.267	0.23094	21.2286	39.2333	40.1667	0.85049	1.25033
				YPL211W	uptag	642.9	611.467	101.943	171.045	35.3667	37.8333	0.321455	1.50444	35.4	35.9333	0.173205	0.90185	35.8	36.6333	0.6	1.04083
				YPL217C	downtag	730.933	303.433	599.416	237.691	41.9667	680.333	0.404145	83.7157	42.5	101.733	0.360555	49.8755	44.3	49.9333	1.15326	17.5697
				YPL217C	uptag	385.467	119.667	601.051	148.293	782.5	462.1	0.866025	77.0961	856.267	78.8333	7.03586	43.3779	1535.13	761.967	91.6768	139.219
				YPL235W	downtag	525.167	36	423.72	0.9	36.5667	37.3333	0.404145	1.06927	36.7	260.833	0.264575	391.501	37.2	35.8667	0.7	0.702377
				YPL235W	uptag	280.767	35.9	424.468	1.75214	54.5333	32.8333	0.472582	0.665833	55	32.7667	0.34641	0.85049	58.7833	230.667	2.23178	56.413
				YPL266W	downtag	690.733	248.833	556.023	368.64	34.3	36.4	0.360555	1.55242	34.3667	33.9333	0.152753	0.251661	34.8	34.9333	0.458258	0.378594
				YPL266W	uptag	370.067	364.967	557.49	475.029	34.1	36	0.360555	0.655744	34.1667	35.3667	0.152753	0.83865	34.6	35.2	0.458258	0.43589
				YPR016C	downtag	280.267	51.2	109.004	24.511	34.9667	35.4	0.321455	1.77764	34.9667	35.7	0.23094	0.818535	35.31	34.8667	0.515073	2.04042
				YPR016C	uptag	217.1	62.9	109.556	46.0726	33.5667	35.3	0.321455	0.43589	33.3667	35.4	0.152753	0.72111	33.7333	35.4	0.450925	0.264575
				YPR019W	downtag	241.667	403.533	27.1384	635.028	34.7667	34.4667	0.321455	0.750555	34.7333	34.0333	0.208167	0.57735	35.0333	34.1667	0.550757	0.929157
				YPR019W	uptag	257.167	39.2	26.6616	2.75136	35.8	39.4333	0.360555	5.89604	35.8667	39.2	0.23094	0.87178	36.2333	38.0667	0.650641	0.862168
				YPR025C	downtag	626.933	963.633	0.907377	23.3612	34.5	62.2333	0.360555	45.6995	34.6333	36.9	0.208167	1.41774	35.0333	36.1667	0.51316	0.70946
				YPR025C	uptag	1045.8	741.833	2.5632	116.035	37.8	213.6	0.43589	243.691	38.2	79.9	0.264575	42.8014	39.5	37.5667	0.9	0.550757
				YPR034W	downtag	312.5	287.6	233.135	439.075	2637.4	1000.4	144.925	45.5687	3020.27	651.6	3.30202	16.8769	3270.27	3352.97	78.8036	22.0083
				YPR034W	uptag	177.733	609.733	233.712	500.525	34.3667	34.2667	0.321455	1.1547	34.2667	33.9	0.152753	0.556776	34.5667	35	0.503322	0.953939
				YPR035W	downtag	97.1333	37.4333	50.5197	1.81475	971.767	4963.93	1.04083	640.829	1509.83	3340.33	18.7362	71.0632	2120.37	2407.17	98.0172	57.5502
				YPR035W	uptag	67.8667	41.4667	50.9531	8.47722	1237.6	2918.47	16.4721	702.814	1746.33	2898.37	31.2161	110.036	2343.17	2850.07	86.374	240.038
				YPR055W	downtag	308.6	185.933	234.174	231.385	1570.57	976.8	72.4945	58.0576	2593.5	3421.7	43.3833	57.1698	2901.83	3338.9	56.221	103.484
				YPR055W	uptag	173.333	159.7	234.664	216.073	127.133	245.333	0.288675	344.658	128.267	1157.23	0.416333	26.3823	138.467	790.433	4.30039	56.8307
				YPR082C	downtag	469.233	39.4	386.392	1.56205	681.133	33.5667	0.64291	0.907377	701.567	790.333	3.72066	29.1111	1205.93	1701.9	76.7011	262.232
				YPR082C	uptag	691.967	43.9333	385.705	9.98065	34.7667	34.6667	0.321455	1.15902	34.7333	34.0333	0.208167	0.404145	35.0333	34.4667	0.550757	1.19304
				YPR085C	downtag	31.8667	32.7333	0.152753	0.57735	32.5667	33.6667	0.251661	0.503322	32.4333	33.1333	0.11547	0.550757	32.7	33.4667	0.3	0.814453
				YPR085C	uptag	38.5667	511.7	0.493288	139.876	39.8667	371.8	0.404145	264.619	40.2333	43.9	0.404145	6.48614	41.7	42.9667	1.2	5.11892
				YPR086W	downtag	171.767	34.4	0.493288	0.6245	35.1	284.833	0.360555	111.078	35.2333	65.5333	0.208167	48.2092	35.7667	38.7333	0.503322	1.72143
				YPR086W	uptag	912.8	33.6667	2.29129	1.23423	44.1667	825.867	0.321455	214.73	44.7	431.267	0.360555	114.568	47.3333	64	1.66233	20.5241
				YPR088C	downtag	117.833	117.6	69.5719	146.618	35.8	36.8	0.43589	3.995	36.0667	35.3333	0.23094	0.80829	36.6333	37.1333	0.650641	0.568624
				YPR088C	uptag	77.5667	186.667	70.0046	251.749	74.5667	1339.97	0.321455	107.735	75.5667	895.567	0.404145	21.5806	82.5667	396.9	2.61598	39.1648
				YPR107C	downtag	505.967	34.5	407.438	1.51327	362.667	43.2667	0.493288	13.9948	363.733	36	0.208167	0.608276	417.167	35.8333	17.9901	0.83865
				YPR107C	uptag	270.967	36.3	408.187	1.8735	34.1667	35.4	0.321455	1.04403	34.0333	35.2333	0.208167	1.40119	34.3667	36.0667	0.503322	1.60416
				YPR108W	downtag	246.6	87.5667	0.519615	91.0501	38.2333	117.333	0.288675	72.5372	38.5	39.2333	0.34641	1.861	39.3	39.2667	0.8544	2.31157
				YPR108W	uptag	36.6	37.2667	0.34641	1.76163	34.1	36	0.360555	1.57162	34.1667	36	0.152753	1.21244	34.6	35.4	0.458258	0.888819
				YPR110C	downtag	513.5	36.3667	413.962	1.00167	35.9667	37.4	0.321455	1.37477	36.0667	37.3667	0.23094	1.42945	36.4667	37	0.702377	0.1
				YPR110C	uptag	274.733	37.1	414.711	0.360555	36.3667	124.567	0.416333	152.796	36.6333	35.9	0.208167	1.38924	37.2667	36.1333	0.702377	1.33167
				YPR133C	downtag	222.4	35.6667	160.388	0.51316	36.8	68	0.360555	28.8271	36.9333	37.4	0.288675	2.0664	37.4	37.1667	0.7	1.32035
				YPR133C	uptag	129.767	682.5	160.764	1120.2	37.5333	150.967	0.472582	46.7714	37.9	44.2	0.264575	12.8732	39.0333	37.9333	0.85049	1.81475
				YPR137W	downtag	959.467	569.433	801.397	466.51	33.3333	33.2	0.305505	0.6245	33.2	33.5	0.2	0.360555	33.5	35.5667	0.4	0.585947
				YPR137W	uptag	545.8	300.3	886.723	461.505	808.6	168.5	0.953939	113.426	914.733	277.533	5.27668	332.763	1619.87	1328.4	88.254	28.1555
				YPR144C	downtag	442	830.6	348.663	682.592	37.9333	569.6	0.288675	63.8942	38.2	229.533	0.34641	53.6211	38.9667	46.7667	0.85049	3.1628
				YPR144C	uptag	240.667	535.633	349.211	597.158	797.733	166.167	0.896289	202.717	894.4	37.0333	8.63655	0.472582	1596.83	1484.38	92.5227	204.168
				YPR161C	downtag	35.3	34.3333	0.793725	0.90185	43.4333	758.133	0.472582	205.095	43.9333	225.167	0.288675	174.98	46.8	65.0833	1.65227	6.67576
				YPR161C	uptag	35.6667	33.8333	0.550757	0.832666	36.3667	36.5	0.321455	1.30767	36.4667	36.7	0.23094	0.984886	36.9333	35.9667	0.650641	0.057735
				YPR162C	downtag	1032.23	866.367	291.307	276.313	34.1	34.8	0.360555	2	34.1333	36.0667	0.208167	1.0504	34.5667	34.6667	0.503322	0.208167
				YPR162C	uptag	1251.53	1030.63	337.86	225.104	34.1667	243.933	0.321455	362.663	34.0333	34.5667	0.208167	0.057735	34.3667	34.0333	0.503322	0.51316
				YPR168W	downtag	589.733	36.1333	0.814453	1.45717	402.8	214.967	0.52915	289.272	404.2	1251.53	0.3	23.7136	486.033	390.727	17.864	33.0867
				YPR168W	uptag	39.9667	1152.03	0.585947	46.2001	134.033	132.967	0.288675	95.2967	135.267	1074.97	0.416333	27.5195	145.8	364.367	4.55082	63.5942
				YPR176C	downtag	606.033	557.967	492.973	453.042	32.8667	45.1	0.251661	16.6385	32.7	33.9333	0.173205	0.585947	33.0333	34.3	0.351188	0.8544
				YPR176C	uptag	321.6	288.033	493.808	438.873	35.9667	35.0333	0.321455	0.635085	36.0667	34.5	0.23094	0.173205	36.4667	35.3667	0.702377	0.85049
				YPR178W	downtag	715.667	504.5	1.27017	643.468	35.6	37.3333	0.360555	1.62583	35.6667	36.9	0.23094	1.35277	36.0333	36.8667	0.650641	1.17189
				YPR178W	uptag	33.4333	34.1333	0.152753	1.10151	32.2	32.3333	0.3	0.152753	32	32.9	0.173205	0.72111	32.3	31.8	0.264575	0.793725
				YPR180W	downtag	514.9	516.967	697.151	537.701	46.9333	587.667	0.378594	956.814	47.6333	37.5667	0.288675	1.30128	51.3667	70.7	2.15019	62.4414
				YPR180W	uptag	932.533	711.233	710.09	584.047	898.733	450.067	1.00167	154.76	1173.87	785.467	12.566	49.7551	1879.4	2032.93	84.1325	109.542
				YPR181C	downtag	163.467	38.0333	0.493288	2.41316	694.567	1794.17	0.665833	70.9457	719.433	1982.53	5.57345	71.559	1242.2	888.7	81.06	25.7529
				YPR181C	uptag	37.2333	35.8667	0.378594	0.929157	31.6	33.7333	0.173205	0.757188	31.3333	32.9333	0.11547	0.416333	31.6333	33.1333	0.11547	0.907377
				YPR183W	downtag	166.567	35.1	104.212	0.964365	33.9333	34.3667	0.305505	0.802081	33.9	35	0.2	0.34641	34.3	34.1333	0.458258	0.750555
				YPR183W	uptag	226.5	35.1333	103.668	0.64291	35.1667	35.0333	0.321455	0.152753	35.1667	33.4667	0.23094	0.61101	35.5333	35.7667	0.550757	0.493288
				YPR190C	downtag	974.033	63.6667	440.173	48.9793	903.267	750.4	0.70946	100.388	1187.53	513.867	9.24626	159.347	1900.23	482.567	89.3255	115.444
				YPR190C	uptag	1287.9	246.833	498.373	350.251	395.333	32.7667	0.208167	1.00167	397.5	167.867	0.360555	229.699	442.767	283.533	8.10021	109.579
