# Supplementary material for: An Updated Collection of Sequence Barcoded Temperature-Sensitive Alleles of Yeast Essential Genes
Source: G3 (Bethesda). 2015 Jul 14;5(9):1879–87. doi: 10.1534/g3.115.019174 (PMC4555224; doi:10.1534/g3.115.019174)
Supplement: Supporting Information [file supp_g3.115.019174_TableS5.xls]

## Sheet: Sheet1
Supplementary Table S5. Results of Lsm1-GFP P-body formation screen
* The CHI square p-value is p<0.0001 for all indicated alleles. Alleles not shown did not meet this cut-off
ORF	Allele	N	Percent of cells with P-bodies
YGL233W	sec15-1	102	0.980392
YMR079W	sec14-3	98	0.979592
YDR164C	sec1-1	83	0.927711
YLR166C	sec10-2	103	0.92233
YCR052W	RSC6-PH1	124	0.895161
YBR080C	sec18-1	99	0.888889
YIL068C	sec6-4	105	0.866667
YFL045C	sec53-6	87	0.862069
YFL034C-B	mob2-22	119	0.815126
YER008C	sec3-2	95	0.810526
YER136W	gdi1-1	114	0.807018
YOR048C	rat1-1	50	0.8
YGL130W	ceg1-C354	104	0.778846
YOR075W	ufe1-1	141	0.77305
YGL137W	sec27-1	122	0.770492
YGL097W	srm1-ts	95	0.768421
YDR196C	CAB5-PH1	137	0.766423
YDR088C	slu7-ts1	174	0.758621
YGR009C	sec9-4	132	0.757576
YLR005W	SSL1-PH1	119	0.756303
YMR013C	sec59-ts	68	0.75
YPR144C	NOC4-PH1	112	0.75
YPR055W	sec8-9	99	0.747475
YOR143C	THI80-PH1	112	0.732143
YLR298C	yhc1-1	92	0.728261
YPR178W	prp4-1	85	0.717647
YMR235C	rna1-1	88	0.715909
YBL050W	sec17-1	109	0.715596
YGR277C	CAB4-PH1	122	0.704918
YIL109C	sec24-2	116	0.698276
YPR161C	SGV1-PH2	122	0.696721
YGL207W	spt16-ts	138	0.695652
YNL258C	dsl1-DC30	101	0.693069
YBL041W	PRE7-PH1	168	0.690476
YLR440C	SEC39-PH1	100	0.69
YNL158W	PGA1-PH1	58	0.689655
YJL203W	prp21-ts	118	0.677966
YPR181C	sec23-1	130	0.676923
YNR035C	arc35-5	64	0.671875
YDL209C	CWC2-PH1	131	0.671756
YPR019W	MCM4-PH1	148	0.668919
YBR102C	exo84-102	81	0.666667
YPL169C	mex67-ts5	78	0.653846
YBR236C	abd1-8	126	0.650794
YDL043C	prp11-ts	94	0.638298
YER022W	srb4-2	124	0.637097
YHR058C	MED6-PH1	77	0.636364
YMR298W	LIP1-PH1	131	0.618321
YOR250C	CLP1-PH1	148	0.614865
YKR062W	tfa2-45	114	0.605263
YGL098W	use1-ts	119	0.605042
YOL146W	PSF3-PH1	111	0.603604
YIL061C	SNP1-PH1	95	0.6
YDR454C	GUK1-PH1	109	0.59633
YAL041W	cdc24-H	84	0.595238
YPR016C	TIF6-PH1	116	0.594828
YBR055C	prp6-ts	113	0.59292
YMR290C	HAS1-PH1	122	0.590164
YPL063W	TIM50-PH1	148	0.587838
YDR021W	fal1-1	126	0.587302
YOR244W	esa1-D414	87	0.586207
YML125C	PGA3-PH1	113	0.584071
YDR498C	sec20-1	74	0.567568
YDR243C	prp28-101	171	0.567251
YGL047W	ALG13-PH1	76	0.565789
YDR489W	SLD5-PH1	142	0.56338
YOR148C	SPP2-PH1	132	0.560606
YML015C	taf11-ts2	138	0.557971
YGR048W	ufd1-2	163	0.552147
YDL087C	luc7-1	97	0.546392
YPL190C	nab3-11	99	0.545455
YDL017W	cdc7-4	85	0.541176
YIR010W	dsn1-7	111	0.540541
YLR195C	nmt1-181	111	0.540541
YIL144W	tid3-1	93	0.537634
YDL003W	MCD1-PH1	125	0.536
YDL132W	CDC53-PH1	94	0.531915
YAL034W-A	mtw1-ts	158	0.531646
YPL151C	PRP46-PH1	49	0.530612
YIR022W	sec11-2	102	0.529412
YDL108W	kin28-ts	132	0.522727
YLR186W	EMG1-PH1	132	0.522727
YGR075C	prp38-1	90	0.522222
YBR153W	RIB7-PH1	71	0.521127
YER013W	prp22-1	50	0.52
YBR247C	enp1-1	91	0.516484
YDL055C	PSA1-PH1	95	0.515789
YDR302W	GPI11-PH1	132	0.515152
YLR045C	stu2-10	157	0.509554
YGL065C	alg2-1	67	0.507463
YDR052C	dbf4-ts	98	0.5
YER147C	SCC4-PH1	106	0.5
YKL012W	PRP40-PH1	129	0.496124
YMR093W	UTP15-PH1	109	0.486239
YER171W	rad3-ts14	114	0.482456
YDR013W	psf1-1	79	0.481013
YMR033W	prp39-1	94	0.478723
YLR116W	MSL5-PH1	92	0.478261
YML064C	tem1-3	138	0.478261
YMR117C	spc24 4-2	114	0.473684
YBL074C	AAR2-PH1	131	0.473282
YGR091W	prp31-ts	91	0.472527
YGL113W	SLD3-PH1	72	0.472222
YMR061W	RNA14-PH1	123	0.471545
YNR011C	prp2-1	102	0.470588
YDR472W	TRS31-PH1	130	0.469231
YML065W	ORC1-PH1	101	0.465347
YPR034W	arp7-E411K	123	0.463415
YML092C	PRE8-PH1	108	0.462963
YLR153C	ACS2-PH1	145	0.462069
YER148W	spt15-I143N	115	0.46087
YDL084W	sub2-1	127	0.456693
YKR068C	BET3-PH1	46	0.456522
YMR240C	cus1-3	57	0.45614
YNL002C	RLP7-PH1	77	0.454545
YOR060C	SLD7-PH1	143	0.454545
YOL149W	DCP1-PH1	102	0.45098
YGR278W	CWC22-PH1	60	0.45
YKR063C	LAS1-PH1	110	0.445455
YDR182W	cdc1-1	63	0.444444
YJL097W	PHS1-PH1	64	0.4375
YKL024C	ura6-6	106	0.433962
YDL030W	prp9-1	72	0.430556
YDR145W	taf12-9	142	0.429577
YOL069W	NUF2-PH1	154	0.428571
YFR031C	smc2-8	101	0.425743
YIL143C	ssl2-ts	106	0.424528
YBR029C	CDS1-PH1	125	0.424
YCR035C	RRP43-PH1	116	0.422414
YGL112C	taf6-ts	176	0.420455
YGR179C	okp1-5	105	0.419048
YIL022W	TIM44-PH1	132	0.416667
YBR237W	prp5-1	77	0.415584
YMR288W	HSH155-PH1	195	0.415385
YDR434W	GPI17-PH1	70	0.414286
YLL011W	SOF1-PH1	99	0.414141
YMR213W	cef1-13	130	0.407692
YLR033W	RSC58-PH1	119	0.403361
YHR065C	RRP3-PH1	93	0.397849
YHR036W	BRL1-PH1	146	0.39726
YBR154C	RPB5-PH1	149	0.395973
YJR007W	SUI2-PH1	133	0.390977
YBR198C	taf5-3	156	0.384615
YDR236C	FMN1-PH1	91	0.384615
YBR079C	RPG1-PH1	125	0.384
YDR404C	RPB7-PH1	135	0.37037
YER012W	PRE1-PH1	81	0.37037
YLR115W	CFT2-PH1	114	0.368421
YGR119C	NUP57-PH1	131	0.366412
YAL043C	PTA1-PH1	122	0.360656
YLR117C	clf1-1	110	0.354545
YKL033W	TTI1-PH1	111	0.351351
YDR180w	SCC2-PH1	137	0.350365
YGR099W	tel2-7	129	0.348837
YKL052C	ask1-2	150	0.346667
YER018C	spc25-1	127	0.346457
YDR280W	RRP45-PH1	110	0.345455
YKL089W	mif2-3	84	0.345238
YJL069C	UTP18-PH1	122	0.344262
YLR141W	RRN5-PH1	183	0.344262
YPR176C	bet2-1	127	0.338583
YMR277W	fcp1-1	116	0.336207
YPL128C	TBF1-PH1	143	0.335664
YHR040W	BCD1-PH1	124	0.330645
YER009W	NTF2-PH1	97	0.329897
YGL055W	ole1-m2	122	0.327869
YPR025C	ccl1-ts4	143	0.321678
YLL031C	gpi13-4	133	0.308271
YKR086W	prp16-2	228	0.289474
Wildtype	-	459	0.152505
