# Supplementary material for: An Updated Collection of Sequence Barcoded Temperature-Sensitive Alleles of Yeast Essential Genes
Source: G3 (Bethesda). 2015 Jul 14;5(9):1879–87. doi: 10.1534/g3.115.019174 (PMC4555224; doi:10.1534/g3.115.019174)
Supplement: Supporting Information [file supp_g3.115.019174_TableS6.xls]

## Sheet: Sheet1
Supplementary Table S6. Summary of essential gene mutant collections
*Strain collections are available from GE Dharmacon, Euroscarf or the authors of the indicated study. The number of mutant alleles in the collections described in columns B-H are listed
in parentheses after the gene ID in column A. Additional alleles may of course be available in single gene studies from individual labs.
All inviable nulls (Yeastmine)	Heterozygous KO collection	DAmP collection (Breslow et al., 2008)	ts-alleles (Li et al. 2011) (allele names differentiate multi-allele genes)		ts-alleles (Ben-Aroya et al., 2008; this study)	ts degron (Kanemaki et al., 2003)	Doxycycline repressible (Mnaimneh et al., 2004)
1185 genes	1153 alleles	879 alleles	500 genes	787 alleles	600 alleles	104 alleles	892 alleles
Gene ID (# of mutant alleles)	Gene ID	Gene ID	Gene ID	Allele	Gene ID	Gene ID	Gene ID
YAL001C (2)	YAL001C	YAL003W	YAL001C	tfc3-G349E	YAL025C	YBL077W	YAL003W
YAL003W (4)	YAL003W	YAL025C	YAL003W	efb1-4	YAL034W-A	YBR168W	YAL025C
YAL012W (1)	YAL012W	YAL032C	YAL034W-A	mtw1-1	YAL038W	YDL105W	YAL033W
YAL025C (4)	YAL025C	YAL033W	YAL038W	cdc19-1	YAL041W	YDL139C	YAL034W-A
YAL032C (2)	YAL032C	YAL034W-A	YAL041W	cdc24-1	YAL043C	YDL148C	YAL038W
YAL033W (3)	YAL033W	YAL038W	YAL041W	cdc24-2	YAR008W	YDR013W	YAL043C
YAL034C-B (0)	YAL034W-A	YAL041W	YAL041W	cdc24-3	YAR019C	YDR016C	YAR008W
YAL034W-A (5)	YAL035W	YAL043C	YAL041W	cdc24-11	YBL026W	YDR196C	YAR019C
YAL035W (1)	YAL038W	YAR007C	YAL041W	cdc24-4	YBL040C	YDR288W	YAR019C
YAL038W (5)	YAL041W	YAR008W	YAL041W	cdc24-5	YBL041W	YDR367W	YBL004W
YAL041W (10)	YAL043C	YAR019C	YAL041W	cdc24-H	YBL050W	YDR398W	YBL014C
YAL043C (4)	YAR007C	YBL004W	YAR007C	rfa1-M2	YBL074C	YDR434W	YBL018C
YAR007C (3)	YAR008W	YBL014C	YAR019C	cdc15-1	YBL076C	YDR437W	YBL020W
YAR008W (4)	YAR019C	YBL018C	YAR019C	cdc15-2	YBL084C	YDR449C	YBL030C
YAR019C (7)	YBL004W	YBL020W	YBL023C	mcm2-1	YBL105C	YDR489W	YBL034C
YBL004W (3)	YBL014C	YBL023C	YBL034C	stu1-5	YBR004C	YDR527W	YBL035C
YBL014C (3)	YBL018C	YBL030C	YBL034C	stu1-8	YBR011C	YER048W-A	YBL040C
YBL018C (3)	YBL020W	YBL035C	YBL034C	stu1-12	YBR029C	YER082C	YBL050W
YBL020W (3)	YBL023C	YBL041W	YBL034C	stu1-6	YBR049C	YFR003C	YBL073W
YBL023C (3)	YBL026W	YBL050W	YBL034C	stu1-7	YBR055C	YFR042W	YBL074C
YBL026W (2)	YBL030C	YBL073W	YBL035C	pol12-ts	YBR060C	YGL111W	YBL076C
YBL030C (3)	YBL034C	YBL074C	YBL050W	sec17-1	YBR070C	YGL113W	YBL077W
YBL034C (7)	YBL035C	YBL076C	YBL076C	ils1-1	YBR079C	YGR024C	YBL084C
YBL035C (4)	YBL040C	YBL084C	YBL084C	cdc27-1	YBR080C	YGR046W	YBR002C
YBL040C (3)	YBL041W	YBL092W	YBL084C	cdc27-2	YBR087W	YGR090W	YBR011C
YBL041W (3)	YBL050W	YBL097W	YBL093C	rox3-182	YBR088C	YGR103W	YBR029C
YBL050W (5)	YBL058W	YBL105C	YBL097W	brn1-9	YBR102C	YGR156W	YBR049C
YBL058W (1)	YBL073W	YBR004C	YBL097W	brn1-16	YBR121C	YGR211W	YBR055C
YBL073W (3)	YBL074C	YBR011C	YBL105C	pkc1-4	YBR123C	YGR251W	YBR060C
YBL074C (4)	YBL076C	YBR029C	YBL105C	pkc1-1	YBR142W	YGR277C	YBR070C
YBL076C (5)	YBL077W	YBR038W	YBL105C	pkc1-2	YBR143C	YGR278W	YBR079C
YBL077W (3)	YBL084C	YBR055C	YBL105C	pkc1-3	YBR152W	YGR280C	YBR080C
YBL084C (6)	YBL092W	YBR060C	YBL105C	pkc1-ts	YBR153W	YHR036W	YBR086C
YBL092W (2)	YBL097W	YBR070C	YBR055C	prp6-1	YBR154C	YHR083W	YBR087W
YBL097W (4)	YBL105C	YBR079C	YBR055C	prp6-ts	YBR167C	YHR085W	YBR088C
YBL105C (8)	YBR002C	YBR080C	YBR058C-A	tsc3-2	YBR196C	YHR088W	YBR102C
YBR002C (2)	YBR004C	YBR087W	YBR060C	orc2-1	YBR198C	YHR122W	YBR110W
YBR004C (3)	YBR011C	YBR088C	YBR060C	orc2-3	YBR211C	YHR188C	YBR135W
YBR011C (4)	YBR029C	YBR089W	YBR060C	orc2-2	YBR234C	YHR196W	YBR135W
YBR029C (4)	YBR038W	YBR091C	YBR060C	orc2-4	YBR236C	YHR197W	YBR136W
YBR038W (2)	YBR049C	YBR102C	YBR079C	rpg1-1	YBR237W	YIL019W	YBR140C
YBR049C (3)	YBR055C	YBR109C	YBR080C	sec18-1	YBR247C	YIL083C	YBR142W
YBR055C (6)	YBR060C	YBR110W	YBR087W	rfc5-1	YBR253W	YIL091C	YBR143C
YBR060C (8)	YBR070C	YBR121C	YBR102C	exo84-102	YBR254C	YIL104C	YBR153W
YBR070C (4)	YBR079C	YBR124W	YBR109C	cmd1-3	YBR256C	YIR010W	YBR153W
YBR079C (5)	YBR080C	YBR135W	YBR109C	cmd1-8	YBR257W	YJL010C	YBR155W
YBR080C (5)	YBR088C	YBR140C	YBR109C	cmd1-1	YBR265W	YJL019W	YBR167C
YBR087W (5)	YBR089W	YBR142W	YBR110W	alg1-1	YCL004W	YJL069C	YBR168W
YBR088C (4)	YBR091C	YBR143C	YBR123C	tfc1-E447K	YCL052C	YJL072C	YBR170C
YBR089W (2)	YBR102C	YBR152W	YBR135W	cks1-35	YCL059C	YJL097W	YBR190W
YBR091C (2)	YBR106W	YBR153W	YBR135W	cks1-38	YCR035C	YJL104W	YBR192W
YBR102C (5)	YBR109C	YBR154C	YBR143C	sup45-ts	YCR052W	YJR012C	YBR193C
YBR106W (1)	YBR110W	YBR155W	YBR154C	rpb5-H147R	YCR054C	YJR072C	YBR196C
YBR109C (5)	YBR112C	YBR160W	YBR155W	cns1-1	YCR057C	YJR136C	YBR198C
YBR110W (4)	YBR121C	YBR167C	YBR156C	sli15-3	YCR072C	YJR141W	YBR202W
YBR112C (1)	YBR123C	YBR190W	YBR160W	cdc28-1	YDL003W	YKL018W	YBR211C
YBR121C (3)	YBR124W	YBR192W	YBR160W	cdc28-4	YDL014W	YKL033W	YBR234C
YBR123C (3)	YBR135W	YBR193C	YBR160W	cdc28-13	YDL015C	YKL052C	YBR234C
YBR124W (2)	YBR136W	YBR196C	YBR160W	cdc28-td	YDL017W	YKL082C	YBR236C
YBR135W (6)	YBR140C	YBR202W	YBR193C	med8-39	YDL028C	YKL099C	YBR236C
YBR136W (2)	YBR142W	YBR234C	YBR193C	med8-51	YDL029W	YKL195W	YBR237W
YBR140C (3)	YBR143C	YBR236C	YBR196C	pgi1-2	YDL030W	YKR022C	YBR243C
YBR142W (4)	YBR152W	YBR237W	YBR198C	taf5-3	YDL043C	YKR071C	YBR247C
YBR143C (5)	YBR153W	YBR243C	YBR198C	taf5-20	YDL045C	YLR002C	YBR252W
YBR152W (3)	YBR154C	YBR247C	YBR198C	taf5-15	YDL055C	YLR010C	YBR253W
YBR153W (5)	YBR155W	YBR252W	YBR202W	cdc47-ts	YDL064W	YLR186W	YBR253W
YBR154C (4)	YBR160W	YBR254C	YBR211C	ame1-4	YDL084W	YLR215C	YBR253W
YBR155W (3)	YBR167C	YBR256C	YBR236C	abd1-8	YDL087C	YLR243W	YBR254C
YBR160W (6)	YBR168W	YBR257W	YBR236C	abd1-5	YDL097C	YLR323C	YBR256C
YBR167C (4)	YBR190W	YBR265W	YBR237W	prp5-1	YDL098C	YLR409C	YBR257W
YBR168W (3)	YBR192W	YCL004W	YBR247C	enp1-1	YDL103C	YLR440C	YBR257W
YBR190W (3)	YBR193C	YCL017C	YBR265W	tsc10-1	YDL105W	YLR459W	YCL004W
YBR192W (3)	YBR196C	YCL031C	YCL059C	krr1-18	YDL108W	YML023C	YCL004W
YBR193C (5)	YBR198C	YCL041C	YCL059C	krr1-17	YDL111C	YML093W	YCL017C
YBR196C (5)	YBR200W	YCL043C	YCR002C	cdc10-1	YDL126C	YMR093W	YCL053C
YBR198C (6)	YBR202W	YCL052C	YCR002C	cdc10-2	YDL132W	YNL038W	YCL054W
YBR200W (1)	YBR211C	YCL054W	YCR002C	cdc10-4	YDL141W	YNL110C	YCL059C
YBR202W (4)	YBR234C	YCL059C	YCR002C	cdc10-5	YDL143W	YNL124W	YCR013C
YBR211C (4)	YBR236C	YCR012W	YCR042C	taf2-1	YDL145C	YNL132W	YCR013C
YBR233W-A (0)	YBR237W	YCR035C	YCR093W	cdc39-1	YDL147W	YNL152W	YCR035C
YBR234C (5)	YBR243C	YCR052W	YDL003W	mcd1-73	YDL148C	YNL158W	YCR042C
YBR236C (7)	YBR247C	YCR054C	YDL007W	rpt2-RF	YDL164C	YNL181W	YCR052W
YBR237W (5)	YBR252W	YCR057C	YDL008W	apc11-22	YDL165W	YNL182C	YCR072C
YBR243C (3)	YBR253W	YCR072C	YDL008W	apc11-13	YDL166C	YNL207W	YDL007W
YBR247C (5)	YBR254C	YCR093W	YDL014W	nop1-3	YDL193W	YNL245C	YDL008W
YBR252W (3)	YBR256C	YDL003W	YDL014W	nop1-2	YDL208W	YNL258C	YDL015C
YBR253W (5)	YBR257W	YDL004W	YDL017W	cdc7-4	YDL209C	YNL260C	YDL016C
YBR254C (4)	YBR265W	YDL007W	YDL017W	cdc7-1	YDL220C	YNL263C	YDL028C
YBR256C (4)	YCL004W	YDL008W	YDL028C	mps1-3796	YDR002W	YNR046W	YDL029W
YBR257W (5)	YCL017C	YDL014W	YDL028C	mps1-6	YDR013W	YOL026C	YDL030W
YBR265W (4)	YCL031C	YDL015C	YDL028C	mps1-1	YDR016C	YOL078W	YDL031W
YCL004W (5)	YCL043C	YDL017W	YDL028C	mps1-417	YDR021W	YOL146W	YDL043C
YCL017C (3)	YCL052C	YDL028C	YDL029W	arp2-14	YDR044W	YOR060C	YDL045C
YCL031C (2)	YCL054W	YDL029W	YDL030W	prp9-1	YDR045C	YOR145C	YDL047W
YCL041C (2)	YCL059C	YDL030W	YDL030W	prp9-ts	YDR052C	YOR218C	YDL055C
YCL043C (2)	YCR035C	YDL031W	YDL043C	prp11-1	YDR054C	YOR287C	YDL055C
YCL052C (3)	YCR052W	YDL043C	YDL058W	uso1-1	YDR060W	YPL012W	YDL058W
YCL054W (3)	YCR054C	YDL045C	YDL064W	ubc9-2	YDR062W	YPL063W	YDL060W
YCL059C (6)	YCR057C	YDL055C	YDL084W	sub2-1	YDR064W	YPL146C	YDL064W
YCR012W (2)	YCR072C	YDL058W	YDL087C	luc7-1	YDR081C	YPR085C	YDL087C
YCR013C (3)	YCR093W	YDL060W	YDL090C	ram1-119	YDR082W	YPR105C	YDL092W
YCR035C (4)	YDL003W	YDL087C	YDL097C	rpn6-1	YDR086C	YPR143W	YDL098C
YCR052W (4)	YDL004W	YDL097C	YDL102W	cdc2-1	YDR087C	YPR144C	YDL102W
YCR054C (3)	YDL007W	YDL098C	YDL102W	cdc2-7	YDR088C	YPR169W	YDL103C
YCR057C (3)	YDL008W	YDL102W	YDL102W	cdc2-2	YDR091C		YDL105W
YCR072C (4)	YDL014W	YDL105W	YDL103C	qri1-ts1	YDR113C		YDL108W
YCR093W (3)	YDL015C	YDL108W	YDL103C	qri1-ts6	YDR118W		YDL111C
YDL003W (4)	YDL016C	YDL111C	YDL105W	nse4-ts1	YDR145W		YDL126c
YDL004W (2)	YDL017W	YDL120W	YDL105W	nse4-ts3	YDR164C		YDL132W
YDL007W (4)	YDL028C	YDL126C	YDL105W	nse4-ts4	YDR180w		YDL132W
YDL008W (5)	YDL029W	YDL132W	YDL105W	nse4-ts2	YDR182W		YDL139C
YDL014W (5)	YDL030W	YDL139C	YDL108W	kin28-ts	YDR188W		YDL140C
YDL015C (4)	YDL031W	YDL140C	YDL126C	cdc48-3	YDR189W		YDL141W
YDL016C (2)	YDL043C	YDL143W	YDL126C	cdc48-2	YDR196C		YDL143W
YDL017W (5)	YDL045C	YDL147W	YDL126C	cdc48-1	YDR201W		YDL145C
YDL028C (8)	YDL055C	YDL148C	YDL126C	cdc48-4601	YDR208W		YDL147W
YDL029W (5)	YDL058W	YDL150W	YDL126C	cdc48-9	YDR212W		YDL148C
YDL030W (6)	YDL060W	YDL152W	YDL132W	cdc53-1	YDR232W		YDL150W
YDL031W (3)	YDL064W	YDL153C	YDL140C	rpo21-1	YDR235W		YDL153C
YDL043C (5)	YDL084W	YDL163W	YDL143W	cct4-1	YDR236C		YDL164c
YDL045C (4)	YDL087C	YDL164C	YDL145C	cop1-1	YDR240C		YDL166C
YDL055C (5)	YDL089W	YDL165W	YDL147W	rpn5-1	YDR243C		YDL193W
YDL058W (4)	YDL092W	YDL193W	YDL164C	cdc9-1	YDR246W		YDL195W
YDL060W (3)	YDL097C	YDL195W	YDL165W	cdc36-16	YDR267C		YDL196W
YDL064W (4)	YDL098C	YDL205C	YDL195W	sec31-1	YDR280W		YDL207W
YDL084W (3)	YDL102W	YDL207W	YDL207W	gle1-4	YDR288W		YDL208W
YDL087C (5)	YDL103C	YDL208W	YDL207W	gle1-2	YDR299W		YDL209C
YDL089W (1)	YDL105W	YDL209C	YDL209C	cwc2-1	YDR302W		YDL217C
YDL092W (2)	YDL108W	YDL212W	YDL217C	tim22-19	YDR303C		YDL220C
YDL097C (4)	YDL111C	YDL217C	YDL220C	cdc13-1	YDR325W		YDR013W
YDL098C (4)	YDL120W	YDL220C	YDR002W	yrb1-51	YDR328C		YDR016C
YDL102W (6)	YDL126C	YDL235C	YDR013W	psf1-1	YDR331W		YDR021W
YDL103C (5)	YDL132W	YDR002W	YDR021W	fal1-1	YDR339C		YDR023W
YDL105W (9)	YDL139C	YDR013W	YDR050C	tpi1-1670	YDR341C		YDR037W
YDL108W (5)	YDL140C	YDR021W	YDR052C	dbf4-2	YDR356W		YDR044W
YDL111C (4)	YDL141W	YDR037W	YDR052C	dbf4-1	YDR361C		YDR045C
YDL120W (2)	YDL143W	YDR041W	YDR052C	dbf4-ts	YDR367W		YDR047W
YDL126C (9)	YDL145C	YDR044W	YDR052C	dbf4-4	YDR394W		YDR050C
YDL132W (5)	YDL147W	YDR045C	YDR052C	dbf4-3	YDR398W		YDR052C
YDL139C (4)	YDL148C	YDR047W	YDR054C	cdc34-1	YDR404C		YDR054C
YDL140C (4)	YDL150W	YDR050C	YDR054C	cdc34-2	YDR416W		YDR060W
YDL141W (3)	YDL152W	YDR052C	YDR060W	mak21-1	YDR429C		YDR062W
YDL143W (5)	YDL153C	YDR053W	YDR060W	mak21-3	YDR434W		YDR062W
YDL145C (4)	YDL163W	YDR054C	YDR062W	lcb2-19	YDR437W		YDR087C
YDL147W (5)	YDL164C	YDR060W	YDR062W	lcb2-16	YDR449C		YDR088C
YDL148C (5)	YDL165W	YDR062W	YDR062W	lcb2-1	YDR454C		YDR091C
YDL150W (3)	YDL166C	YDR082W	YDR062W	lcb2-2	YDR460W		YDR113C
YDL152W (2)	YDL193W	YDR087C	YDR082W	stn1-13	YDR472W		YDR118W
YDL153C (3)	YDL195W	YDR088C	YDR087C	rrp1-1	YDR473C		YDR141C
YDL163W (2)	YDL196W	YDR091C	YDR088C	slu7-ts2	YDR478W		YDR145W
YDL164C (5)	YDL205C	YDR113C	YDR088C	slu7-ts1	YDR487C		YDR160W
YDL165W (4)	YDL207W	YDR118W	YDR113C	pds1-128	YDR489W		YDR164C
YDL166C (3)	YDL208W	YDR141C	YDR141C	dop1-1	YDR498C		YDR166C
YDL193W (4)	YDL209C	YDR145W	YDR145W	taf12-ts23	YDR510W		YDR167W
YDL195W (4)	YDL212W	YDR160W	YDR145W	taf12-L446A	YDR527W		YDR168w
YDL196W (2)	YDL217C	YDR164C	YDR145W	taf12-L464A	YDR531W		YDR168w
YDL205C (2)	YDL220C	YDR166C	YDR145W	taf12-W486stop	YEL026W		YDR170C
YDL207W (5)	YDL221W	YDR167W	YDR145W	taf12-9	YEL034W		YDR177W
YDL208W (4)	YDL232W	YDR168W	YDR164C	sec1-1	YER003C		YDR182W
YDL209C (5)	YDL235C	YDR170C	YDR166C	sec5-24	YER006W		YDR188W
YDL212W (2)	YDR002W	YDR172W	YDR167W	taf10-ts34	YER008C		YDR189W
YDL217C (4)	YDR013W	YDR177W	YDR168W	cdc37-ts	YER009W		YDR190C
YDL220C (5)	YDR016C	YDR180W	YDR168W	cdc37-1	YER012W		YDR196C
YDL221W (1)	YDR021W	YDR182W	YDR170C	sec7-1	YER013W		YDR196C
YDL232W (1)	YDR023W	YDR187C	YDR172W	sup35-td	YER018C		YDR201W
YDL235C (2)	YDR037W	YDR189W	YDR180W	scc2-4	YER022W		YDR208W
YDR002W (4)	YDR041W	YDR190C	YDR182W	cdc1-6	YER023W		YDR211W
YDR013W (6)	YDR044W	YDR196C	YDR182W	cdc1-4	YER094C		YDR228C
YDR016C (4)	YDR045C	YDR201W	YDR182W	cdc1-2	YER125W		YDR232W
YDR021W (5)	YDR047W	YDR208W	YDR182W	cdc1-1	YER136W		YDR235W
YDR023W (2)	YDR052C	YDR211W	YDR188W	cct6-18	YER147C		YDR236C
YDR037W (3)	YDR053W	YDR212W	YDR189W	sly1-ts	YER148W		YDR238C
YDR041W (2)	YDR054C	YDR224C	YDR196C	ydr196c-1	YER165W		YDR240C
YDR044W (4)	YDR060W	YDR228C	YDR208W	mss4-102	YER168C		YDR243C
YDR045C (4)	YDR062W	YDR232W	YDR208W	mss4-103	YER171W		YDR243C
YDR047W (3)	YDR064W	YDR235W	YDR212W	tcp1-1	YFL002C		YDR246W
YDR050C (4)	YDR081C	YDR238C	YDR212W	tcp1-2	YFL005W		YDR267C
YDR052C (9)	YDR082W	YDR240C	YDR228C	pcf11-ts9	YFL009W		YDR280W
YDR053W (2)	YDR086C	YDR243C	YDR228C	pcf11-1	YFL017C		YDR288W
YDR054C (6)	YDR087C	YDR246W	YDR228C	pcf11-2	YFL022C		YDR292C
YDR060W (6)	YDR088C	YDR267C	YDR228C	pcf11-ts10	YFL029C		YDR299W
YDR062W (9)	YDR091C	YDR288W	YDR228C	pcf11-ts2	YFL034C-B		YDR301W
YDR064W (2)	YDR113C	YDR292C	YDR238C	sec26-11D26	YFL038C		YDR302W
YDR081C (2)	YDR118W	YDR299W	YDR238C	sec26-F856AW860A	YFL045C		YDR308C
YDR082W (4)	YDR141C	YDR301W	YDR243C	prp28-101	YFR004W		YDR311W
YDR086C (2)	YDR145W	YDR302W	YDR288W	nse3-ts3	YFR005C		YDR324c
YDR087C (5)	YDR160W	YDR303C	YDR288W	nse3-ts4	YFR027W		YDR325W
YDR088C (6)	YDR164C	YDR308C	YDR292C	srp101-47	YFR028C		YDR327W
YDR091C (4)	YDR166C	YDR311W	YDR303C	rsc3-1	YFR031C		YDR339C
YDR113C (5)	YDR167W	YDR324C	YDR311W	tfb1-1	YFR036W		YDR341C
YDR118W (4)	YDR168W	YDR325W	YDR311W	tfb1-6	YFR042W		YDR353W
YDR141C (4)	YDR170C	YDR331W	YDR325W	ycg1-2	YFR050C		YDR356W
YDR145W (9)	YDR172W	YDR339C	YDR328C	skp1-3	YFR051C		YDR361C
YDR160W (3)	YDR177W	YDR341C	YDR331W	gpi8-ts	YFR052W		YDR361C
YDR164C (5)	YDR180W	YDR355C	YDR356W	spc110-220	YGL001C		YDR365c
YDR166C (4)	YDR182W	YDR356W	YDR361C	bcp1-ts	YGL008C		YDR367W
YDR167W (4)	YDR187C	YDR361C	YDR362C	tfc6-M1	YGL011C		YDR373W
YDR168W (6)	YDR188W	YDR362C	YDR364C	cdc40-ts	YGL022W		YDR376W
YDR170C (4)	YDR189W	YDR367W	YDR373W	frq1-1	YGL030W		YDR396W
YDR172W (3)	YDR190C	YDR373W	YDR394W	rpt3-1	YGL040C		YDR397C
YDR177W (3)	YDR196C	YDR376W	YDR437W	gpi19-2	YGL047W		YDR398W
YDR180W (4)	YDR201W	YDR381W	YDR437W	gpi19-2-XH	YGL048C		YDR407C
YDR182W (8)	YDR208W	YDR390C	YDR460W	tfb3-ts	YGL055W		YDR412W
YDR187C (2)	YDR211W	YDR394W	YDR473C	prp3-1	YGL065C		YDR413C
YDR188W (4)	YDR212W	YDR397C	YDR478W	snm1-172	YGL073W		YDR416W
YDR189W (5)	YDR224C	YDR398W	YDR498C	sec20-1	YGL091C		YDR429C
YDR190C (3)	YDR226W	YDR404C	YDR510W	smt3-331	YGL093W		YDR434W
YDR196C (7)	YDR228C	YDR407C	YEL002C	wbp1-1	YGL097W		YDR437W
YDR201W (4)	YDR232W	YDR412W	YEL002C	wbp1-2	YGL098W		YDR437W
YDR208W (6)	YDR235W	YDR429C	YEL019C	mms21-1	YGL111W		YDR449c
YDR211W (3)	YDR236C	YDR434W	YEL026W	snu13-L67W	YGL112C		YDR454C
YDR212W (5)	YDR238C	YDR437W	YEL032W	mcm3-1	YGL113W		YDR460W
YDR224C (2)	YDR240C	YDR454C	YEL034W	hyp2-3	YGL116W		YDR464W
YDR226W (1)	YDR241W	YDR460W	YEL034W	hyp2-2	YGL120C		YDR472W
YDR228C (8)	YDR243C	YDR464W	YEL034W	hyp2-1	YGL130W		YDR473C
YDR232W (4)	YDR246W	YDR468C	YEL034W	hyp2-1159	YGL137W		YDR478W
YDR235W (4)	YDR267C	YDR472W	YEL055C	pol5-1	YGL142C		YDR489W
YDR236C (3)	YDR280W	YDR473C	YEL055C	pol5-2	YGL155W		YDR498C
YDR238C (5)	YDR288W	YDR478W	YEL055C	pol5-3	YGL201C		YDR527W
YDR240C (4)	YDR292C	YDR487C	YER006W	nug1-2	YGL207W		YDR531W
YDR241W (1)	YDR299W	YDR498C	YER008C	sec3-2	YGL233W		YEL002C
YDR243C (6)	YDR301W	YDR499W	YER009W	ntf2-H104Y	YGL238W		YEL019C
YDR246W (4)	YDR302W	YDR510W	YER012W	pre1-1	YGL245W		YEL032W
YDR267C (4)	YDR308C	YDR526C	YER013W	prp22-1	YGL247W		YEL034W
YDR280W (3)	YDR311W	YDR527W	YER018C	spc25-1	YGR005C		YEL055C
YDR288W (7)	YDR323C	YDR531W	YER022W	srb4-2	YGR009C		YEL058W
YDR292C (4)	YDR324C	YEL002C	YER038C	kre29-ts2	YGR013W		YER003C
YDR299W (4)	YDR325W	YEL032W	YER093C	tsc11-1	YGR024C		YER006W
YDR301W (3)	YDR327W	YEL035C	YER093C	tsc11-5	YGR029W		YER008C
YDR302W (4)	YDR328C	YEL055C	YER093C	tsc11-7	YGR046W		YER009W
YDR303C (3)	YDR331W	YEL058W	YER125W	rsp5-3	YGR047C		YER012W
YDR308C (3)	YDR339C	YER003C	YER125W	rsp5-sm1	YGR048W		YER013W
YDR311W (5)	YDR341C	YER006W	YER125W	rsp5-1	YGR074W		YER013W
YDR320C-A (0)	YDR353W	YER008C	YER133W	glc7-12	YGR075C		YER022W
YDR323C (1)	YDR355C	YER012W	YER133W	glc7-10	YGR091W		YER023W
YDR324C (3)	YDR356W	YER013W	YER136W	gdi1-1	YGR094W		YER026C
YDR325W (5)	YDR361C	YER021W	YER147C	scc4-4	YGR099W		YER029C
YDR327W (2)	YDR362C	YER022W	YER148W	spt15-I143N	YGR103W		YER043C
YDR328C (3)	YDR364C	YER023W	YER148W	spt15-P65S	YGR119C		YER048C
YDR331W (4)	YDR365C	YER025W	YER157W	cog3-2	YGR128C		YER082C
YDR339C (4)	YDR367W	YER036C	YER157W	cog3-1	YGR140W		YER093C
YDR341C (4)	YDR373W	YER038C	YER168C	cca1-1	YGR145W		YER112W
YDR353W (2)	YDR376W	YER043C	YER171W	rad3-ts14	YGR156W		YER125W
YDR355C (2)	YDR378C	YER048W-A	YFL005W	sec4-8	YGR172C		YER127W
YDR356W (5)	YDR381W	YER112W	YFL008W	smc1-259	YGR179C		YER146W
YDR361C (6)	YDR390C	YER125W	YFL008W	smc1-2	YGR185C		YER165W
YDR362C (3)	YDR394W	YER126C	YFL009W	cdc4-3	YGR195W		YER168C
YDR364C (2)	YDR396W	YER133W	YFL009W	cdc4-2	YGR211W		YER171W
YDR365C (2)	YDR397C	YER147C	YFL009W	cdc4-1	YGR218W		YER172C
YDR367W (5)	YDR398W	YER159C	YFL017C	gna1-ts	YGR245C		YFL002C
YDR373W (4)	YDR404C	YER168C	YFL029C	cak1-23	YGR246C		YFL005W
YDR376W (3)	YDR407C	YFL002C	YFL034C-B	mob2-34	YGR253C		YFL005W
YDR378C (1)	YDR412W	YFL005W	YFL034C-B	mob2-22	YGR277C		YFL008w
YDR381W (2)	YDR413C	YFL008W	YFL034C-B	mob2-26	YGR278W		YFL009W
YDR390C (2)	YDR416W	YFL009W	YFL034C-B	mob2-19	YHR019C		YFL017C
YDR394W (4)	YDR420W	YFL017C	YFL034C-B	mob2-14	YHR020W		YFL018W-A
YDR396W (2)	YDR429C	YFL022C	YFL034C-B	mob2-40	YHR024C		YFL024C
YDR397C (3)	YDR432W	YFL024C	YFL034C-B	mob2-8	YHR036W		YFL029C
YDR398W (5)	YDR434W	YFL037W	YFL034C-B	mob2-20	YHR040W		YFL035C
YDR404C (3)	YDR437W	YFL038C	YFL034C-B	mob2-28	YHR058C		YFL035C-A
YDR407C (3)	YDR449C	YFR002W	YFL034C-B	mob2-38	YHR065C		YFL038C
YDR412W (3)	YDR454C	YFR003C	YFL034C-B	mob2-11	YHR069C		YFL045C
YDR413C (2)	YDR460W	YFR004W	YFL034C-B	mob2-36	YHR070W		YFR002W
YDR416W (3)	YDR464W	YFR005C	YFL038C	ypt1-3	YHR085W		YFR003C
YDR420W (1)	YDR468C	YFR027W	YFL039C	act1-2	YHR088W		YFR004W
YDR427W (1)	YDR472W	YFR028C	YFL039C	act1-133	YHR101C		YFR004W
YDR429C (4)	YDR473C	YFR029W	YFL039C	act1-101	YHR118C		YFR005C
YDR432W (1)	YDR478W	YFR031C	YFL039C	act1-124	YHR122W		YFR028c
YDR434W (5)	YDR487C	YFR037C	YFL039C	act1-122	YHR166C		YFR031C
YDR437W (8)	YDR489W	YFR050C	YFL039C	act1-136	YHR170W		YFR031C
YDR449C (4)	YDR498C	YFR051C	YFL039C	act1-4	YHR172W		YFR037C
YDR454C (4)	YDR499W	YFR052W	YFL039C	act1-105	YHR186C		YFR050C
YDR460W (5)	YDR510W	YGL001C	YFL039C	act1-121	YHR188C		YFR051C
YDR464W (3)	YDR526C	YGL008C	YFL039C	act1-120	YHR190W		YGL001C
YDR468C (2)	YDR527W	YGL011C	YFL039C	act1-112	YHR196W		YGL008C
YDR472W (4)	YDR531W	YGL018C	YFL039C	act1-125	YHR197W		YGL018C
YDR473C (5)	YDR532C	YGL022W	YFL039C	act1-3	YIL022W		YGL044C
YDR478W (5)	YEL002C	YGL040C	YFL039C	act1-119	YIL061C		YGL047W
YDR487C (3)	YEL019C	YGL044C	YFL039C	act1-129	YIL068C		YGL048C
YDR489W (4)	YEL026W	YGL047W	YFL039C	act1-108	YIL078W		YGL061C
YDR498C (5)	YEL032W	YGL048C	YFL039C	act1-132	YIL083C		YGL065C
YDR499W (2)	YEL034W	YGL055W	YFL039C	act1-155	YIL104C		YGL068W
YDR510W (4)	YEL035C	YGL061C	YFL039C	act1-159	YIL106W		YGL068W
YDR526C (2)	YEL044W	YGL065C	YFL045C	sec53-6	YIL109C		YGL069C
YDR527W (5)	YEL055C	YGL068W	YFR004W	rpn11-14	YIL118W		YGL069C
YDR531W (4)	YEL058W	YGL069C	YFR004W	rpn11-8	YIL143C		YGL073W
YDR532C (1)	YER003C	YGL073W	YFR005C	sad1-1	YIL144W		YGL075C
YEL002C (5)	YER006W	YGL074C	YFR027W	eco1-1	YIL147C		YGL091C
YEL019C (3)	YER008C	YGL075C	YFR028C	cdc14-3	YIL150C		YGL092W
YEL020W-A (0)	YER009W	YGL091C	YFR028C	cdc14-1	YIR008C		YGL093W
YEL026W (3)	YER012W	YGL092W	YFR028C	cdc14-8	YIR010W		YGL098W
YEL032W (4)	YER013W	YGL097W	YFR028C	cdc14-2	YIR011C		YGL098W
YEL034W (7)	YER018C	YGL098W	YFR031C	smc2-8	YIR012W		YGL103W
YEL035C (2)	YER021W	YGL099W	YFR036W	cdc26-1	YIR022W		YGL106W
YEL044W (1)	YER022W	YGL116W	YFR037C	rsc8-ts21	YJL002C		YGL108C
YEL055C (6)	YER023W	YGL120C	YFR037C	rsc8-ts16	YJL010C		YGL112C
YEL058W (3)	YER025W	YGL123W	YFR051C	ret2-1	YJL011C		YGL116W
YER003C (4)	YER036C	YGL130W	YFR052W	rpn12-1	YJL025W		YGL120C
YER006W (5)	YER038C	YGL137W	YGL001C	erg26-1	YJL031C		YGL122C
YER008C (5)	YER043C	YGL142C	YGL022W	stt3-1	YJL034W		YGL130W
YER009W (4)	YER070W	YGL145W	YGL022W	stt3-2	YJL035C		YGL137W
YER012W (5)	YER082C	YGL169W	YGL022W	stt3-7	YJL039C		YGL142C
YER013W (6)	YER094C	YGL171W	YGL044C	rna15-58	YJL069C		YGL145W
YER018C (3)	YER104W	YGL201C	YGL048C	rpt6-25	YJL072C		YGL155W
YER019C-A (0)	YER112W	YGL225W	YGL048C	rpt6-20	YJL081C		YGL171W
YER021W (2)	YER125W	YGL233W	YGL048C	rpt6-1	YJL087C		YGL172W
YER022W (5)	YER126C	YGL238W	YGL055W	ole1-m2	YJL097W		YGL207W
YER023W (4)	YER127W	YGL239C	YGL061C	duo1-2	YJL167W		YGL225W
YER025W (2)	YER133W	YGL245W	YGL065C	alg2-1	YJL174W		YGL225W
YER036C (2)	YER136W	YGR013W	YGL073W	hsf1-848	YJL194W		YGL233W
YER038C (3)	YER146W	YGR030C	YGL075C	mps2-1	YJL203W		YGL238W
YER043C (3)	YER147C	YGR046W	YGL075C	mps2-2	YJR002W		YGL245W
YER048W-A (2)	YER148W	YGR048W	YGL092W	nup145-R4	YJR006W		YGL247W
YER070W (1)	YER157W	YGR060W	YGL092W	nup145-1	YJR007W		YGR002C
YER074W-A (0)	YER159C	YGR065C	YGL093W	spc105-4	YJR017C		YGR005C
YER082C (3)	YER165W	YGR073C	YGL093W	spc105-15	YJR042W		YGR013W
YER093C (5)	YER168C	YGR074W	YGL097W	srm1-G282S	YJR045C		YGR013W
YER094C (2)	YER171W	YGR075C	YGL097W	srm1-ts	YJR064W		YGR030C
YER104W (1)	YER172C	YGR083C	YGL098W	use1-ts	YJR068W		YGR046W
YER112W (3)	YFL002C	YGR090W	YGL112C	taf6-ts	YJR072C		YGR047C
YER125W (7)	YFL005W	YGR091W	YGL116W	cdc20-3	YJR093C		YGR048W
YER126C (2)	YFL008W	YGR094W	YGL116W	cdc20-1	YJR112W		YGR060W
YER127W (2)	YFL009W	YGR095C	YGL116W	cdc20-2	YJR141W		YGR065C
YER133W (4)	YFL017C	YGR098C	YGL120C	prp43-ts2	YKL004W		YGR065C
YER136W (3)	YFL022C	YGR099W	YGL130W	ceg1-34	YKL012W		YGR074W
YER146W (2)	YFL023W	YGR113W	YGL130W	ceg1-C354	YKL013C		YGR075C
YER147C (4)	YFL024C	YGR114C	YGL130W	ceg1-3	YKL019W		YGR075C
YER148W (4)	YFL029C	YGR116W	YGL130W	ceg1-ts	YKL021C		YGR083C
YER157W (3)	YFL037W	YGR120C	YGL137W	sec27-1	YKL024C		YGR090w
YER159C (2)	YFL038C	YGR140W	YGL145W	tip20-5	YKL033W		YGR091W
YER165W (3)	YFL039C	YGR145W	YGL155W	cdc43-2	YKL035W		YGR094W
YER168C (5)	YFL045C	YGR147C	YGL207W	spt16-ts	YKL042W		YGR095C
YER171W (4)	YFR002W	YGR158C	YGL233W	sec15-1	YKL052C		YGR098C
YER172C (2)	YFR003C	YGR175C	YGR002C	swc4-4	YKL059C		YGR099W
YFL002C (4)	YFR004W	YGR185C	YGR006W	prp18-ts	YKL060C		YGR103w
YFL005W (6)	YFR005C	YGR186W	YGR006W	prp18-1202	YKL078W		YGR116W
YFL008W (5)	YFR027W	YGR190C	YGR009C	sec9-4	YKL088W		YGR119C
YFL009W (7)	YFR028C	YGR191W	YGR048W	ufd1-2	YKL089W		YGR120C
YFL017C (5)	YFR029W	YGR198W	YGR074W	smd1-1	YKL095W		YGR128C
YFL017W-A (0)	YFR037C	YGR211W	YGR075C	prp38-1	YKL104C		YGR128C
YFL022C (3)	YFR042W	YGR245C	YGR091W	prp31-1	YKL112W		YGR147C
YFL023W (1)	YFR050C	YGR246C	YGR091W	prp31-ts	YKL125W		YGR158C
YFL024C (3)	YFR051C	YGR251W	YGR092W	dbf2-3	YKL144C		YGR172C
YFL029C (4)	YFR052W	YGR264C	YGR092W	dbf2-1	YKL154W		YGR173w
YFL034C-B (13)	YGL001C	YGR265W	YGR092W	dbf2-2	YKL165C		YGR175C
YFL037W (2)	YGL008C	YGR267C	YGR098C	esp1-1	YKL172W		YGR179C
YFL038C (5)	YGL011C	YGR278W	YGR099W	tel2-15	YKL173W		YGR185C
YFL039C (20)	YGL018C	YHL015W	YGR099W	tel2-7	YKL186C		YGR186W
YFL045C (4)	YGL022W	YHR005C	YGR103W	nop7-1	YKL193C		YGR190C
YFR002W (3)	YGL029W	YHR005C-A	YGR113W	dam1-1	YKL195W		YGR191W
YFR003C (4)	YGL030W	YHR007C	YGR113W	dam1-11	YKL196C		YGR195W
YFR004W (7)	YGL040C	YHR036W	YGR113W	dam1-19	YKL210W		YGR198w
YFR005C (5)	YGL044C	YHR040W	YGR113W	dam1-9	YKR002W		YGR211W
YFR027W (4)	YGL047W	YHR042W	YGR113W	dam1-5	YKR022C		YGR216C
YFR028C (8)	YGL048C	YHR058C	YGR116W	spt6-14	YKR025W		YGR218W
YFR029W (2)	YGL055W	YHR062C	YGR119C	nup57-E17	YKR037C		YGR245C
YFR031C (6)	YGL061C	YHR065C	YGR120C	cog2-1	YKR062W		YGR251w
YFR037C (5)	YGL065C	YHR070W	YGR140W	cbf2-1	YKR063C		YGR255C
YFR042W (3)	YGL068W	YHR083W	YGR140W	cbf2-2	YKR068C		YGR264C
YFR050C (4)	YGL069C	YHR085W	YGR140W	cbf2-42	YKR071C		YGR267C
YFR051C (5)	YGL073W	YHR101C	YGR156W	pti1-ts7	YKR081C		YGR274C
YFR052W (4)	YGL074C	YHR118C	YGR156W	pti1-ts1	YKR083C		YGR277C
YGL001C (5)	YGL075C	YHR164C	YGR158C	mtr3-ts	YKR086W		YGR278W
YGL008C (4)	YGL084C	YHR166C	YGR172C	yip1-40	YLL003W		YGR280c
YGL011C (3)	YGL091C	YHR170W	YGR172C	yip1-4	YLL004W		YGR283c
YGL018C (3)	YGL092W	YHR186C	YGR179C	okp1-5	YLL008W		YHR005C
YGL022W (6)	YGL093W	YHR196W	YGR185C	tys1-1	YLL011W		YHR019C
YGL029W (1)	YGL098W	YHR197W	YGR211W	zpr1-1	YLL031C		YHR020W
YGL030W (2)	YGL099W	YIL003W	YGR216C	gpi1-1	YLL035W		YHR023W
YGL040C (3)	YGL102C	YIL019W	YGR218W	crm1-1	YLL050C		YHR036W
YGL044C (4)	YGL103W	YIL021W	YGR245C	sda1-2	YLR002C		YHR040W
YGL047W (4)	YGL111W	YIL022W	YGR246C	brf1-W107R	YLR005W		YHR042W
YGL048C (7)	YGL112C	YIL026C	YGR264C	mes1-1	YLR007W		YHR058C
YGL055W (4)	YGL113W	YIL031W	YGR274C	taf1-2	YLR009W		YHR062C
YGL061C (4)	YGL116W	YIL046W	YGR274C	taf1-1	YLR022C		YHR068W
YGL065C (5)	YGL120C	YIL051C	YHR005C	gpa1-ts	YLR026C		YHR069C
YGL068W (4)	YGL122C	YIL061C	YHR007C	erg11-td	YLR029C		YHR070W
YGL069C (4)	YGL123W	YIL062C	YHR024C	mas2-10	YLR033W		YHR072W
YGL073W (5)	YGL128C	YIL063C	YHR027C	rpn1-821	YLR045C		YHR072W-A
YGL074C (2)	YGL130W	YIL068C	YHR036W	brl1-C371R	YLR060W		YHR074W
YGL075C (5)	YGL137W	YIL075C	YHR036W	brl1-C371S	YLR066W		YHR083W
YGL084C (1)	YGL142C	YIL078W	YHR036W	brl1-K405I	YLR078C		YHR085W
YGL091C (4)	YGL145W	YIL083C	YHR036W	brl1-2221	YLR088W		YHR088W
YGL092W (5)	YGL150C	YIL104C	YHR036W	brl1-3231	YLR100W		YHR089C
YGL093W (5)	YGL155W	YIL115C	YHR052W	cic1-2	YLR103C		YHR090C
YGL097W (5)	YGL169W	YIL118W	YHR058C	med6-ts	YLR105C		YHR099W
YGL098W (6)	YGL171W	YIL126W	YHR069C	rrp4-1	YLR115W		YHR101C
YGL099W (2)	YGL172W	YIL129C	YHR083W	sam35-2	YLR116W		YHR102W
YGL102C (1)	YGL201C	YIL142W	YHR088W	rpf1-1	YLR117C		YHR107C
YGL103W (2)	YGL207W	YIL144W	YHR107C	cdc12-1	YLR127C		YHR118C
YGL106W (1)	YGL213C	YIL147C	YHR107C	cdc12-td	YLR129W		YHR122W
YGL111W (3)	YGL225W	YIL150C	YHR164C	dna2-1	YLR132C		YHR143W-A
YGL112C (4)	YGL233W	YIL171W	YHR166C	cdc23-1	YLR141W		YHR164C
YGL113W (3)	YGL236C	YIR006C	YHR166C	cdc23-4	YLR145W		YHR165C
YGL116W (7)	YGL238W	YIR008C	YHR170W	nmd3-4	YLR147C		YHR166C
YGL120C (5)	YGL245W	YIR010W	YHR186C	kog1-1	YLR153C		YHR169W
YGL122C (2)	YGL247W	YIR012W	YHR191C	ctf8-162	YLR166C		YHR170W
YGL123W (2)	YGR002C	YIR015W	YHR191C	ctf8-9	YLR175W		YHR172W
YGL128C (1)	YGR005C	YIR022W	YIL004C	bet1-1	YLR186W		YHR174W
YGL130W (8)	YGR009C	YJL001W	YIL021W	rpb3-2	YLR195C		YHR186C
YGL137W (5)	YGR013W	YJL002C	YIL022W	tim44-8	YLR196W		YHR188C
YGL142C (4)	YGR024C	YJL005W	YIL026C	irr1-1	YLR197W		YHR196w
YGL145W (4)	YGR029W	YJL008C	YIL046W	met30-6	YLR208W		YHR197W
YGL150C (1)	YGR030C	YJL009W	YIL046W	met30-9	YLR212C		YHR197W
YGL155W (4)	YGR046W	YJL010C	YIL048W	neo1-2	YLR215C		YHR205W
YGL169W (2)	YGR047C	YJL011C	YIL062C	arc15-10	YLR222C		YIL003W
YGL171W (3)	YGR048W	YJL014W	YIL068C	sec6-4	YLR229C		YIL004C
YGL172W (2)	YGR060W	YJL015C	YIL109C	sec24-2	YLR272C		YIL021W
YGL201C (3)	YGR065C	YJL018W	YIL115C	nup159-1	YLR274W		YIL026C
YGL207W (4)	YGR073C	YJL025W	YIL118W	rho3-Ser228	YLR275W		YIL046W
YGL213C (1)	YGR074W	YJL026W	YIL118W	rho3-1	YLR276C		YIL048W
YGL225W (4)	YGR075C	YJL031C	YIL126W	sth1-2	YLR277C		YIL061C
YGL233W (5)	YGR082W	YJL032W	YIL126W	sth1-3	YLR291C		YIL078w
YGL236C (1)	YGR083C	YJL033W	YIL143C	ssl2-ts	YLR298C		YIL078w
YGL238W (4)	YGR090W	YJL034W	YIL144W	tid3-1	YLR314C		YIL106W
YGL239C (2)	YGR091W	YJL035C	YIL147C	sln1-ts4	YLR316C		YIL109C
YGL245W (4)	YGR094W	YJL050W	YIL150C	mcm10-1	YLR317W		YIL115C
YGL247W (3)	YGR095C	YJL054W	YIL150C	mcm10-43	YLR340W		YIL126W
YGR002C (3)	YGR098C	YJL061W	YIR006C	pan1-4	YLR378C		YIL144W
YGR005C (3)	YGR099W	YJL072C	YIR008C	pri1-M4	YLR397C		YIL147C
YGR009C (3)	YGR103W	YJL074C	YIR010W	dsn1-7	YLR424W		YIL150C
YGR013W (5)	YGR113W	YJL076W	YIR010W	dsn1-8	YLR440C		YIR006C
YGR024C (3)	YGR114C	YJL081C	YIR012W	sqt1-201	YLR459W		YIR008C
YGR029W (2)	YGR115C	YJL085W	YIR022W	sec11-2	YML015C		YIR010W
YGR030C (3)	YGR116W	YJL087C	YJL001W	pre3-2	YML023C		YIR011c
YGR046W (5)	YGR119C	YJL090C	YJL002C	ost1-6	YML064C		YIR012W
YGR047C (3)	YGR120C	YJL091C	YJL005W	cdc35-1	YML065W		YIR015W
YGR048W (5)	YGR128C	YJL097W	YJL019W	mps3-1	YML077W		YIR022W
YGR060W (3)	YGR140W	YJL109C	YJL019W	mps3-7	YML092C		YJL001W
YGR065C (4)	YGR145W	YJL125C	YJL034W	kar2-159	YML105C		YJL002C
YGR073C (2)	YGR147C	YJL143W	YJL039C	nup192-15	YML114C		YJL009W
YGR074W (5)	YGR156W	YJL167W	YJL050W	mtr4-1	YML125C		YJL011C
YGR075C (6)	YGR158C	YJL174W	YJL074C	smc3-42	YML126C		YJL033W
YGR082W (1)	YGR172C	YJL194W	YJL074C	smc3-1	YML127W		YJL039C
YGR083C (3)	YGR175C	YJL195C	YJL081C	arp4-G161D	YML130C		YJL042W
YGR090W (4)	YGR179C	YJL203W	YJL085W	exo70-38	YMR001C		YJL050W
YGR091W (6)	YGR185C	YJR007W	YJL085W	exo70-29/37	YMR005W		YJL061W
YGR094W (4)	YGR186W	YJR012C	YJL090C	dpb11-1	YMR013C		YJL069C
YGR095C (3)	YGR190C	YJR013W	YJL091C	gwt1-20	YMR028W		YJL072C
YGR098C (4)	YGR191W	YJR016C	YJL097W	phs1-1	YMR033W		YJL074C
YGR099W (6)	YGR195W	YJR017C	YJL104W	pam16-3	YMR043W		YJL076W
YGR103W (5)	YGR198W	YJR022W	YJL125C	gcd14-4	YMR049C		YJL081C
YGR113W (7)	YGR211W	YJR045C	YJL173C	rfa3-313	YMR061W		YJL087C
YGR114C (2)	YGR216C	YJR046W	YJL194W	cdc6-1	YMR079W		YJL090C
YGR115C (1)	YGR218W	YJR057W	YJL203W	prp21-ts	YMR093W		YJL091C
YGR116W (4)	YGR245C	YJR065C	YJR006W	hys2-ts	YMR094W		YJL097W
YGR119C (4)	YGR246C	YJR067C	YJR017C	ess1-H164R	YMR112C		YJL125C
YGR120C (4)	YGR251W	YJR068W	YJR045C	ssc1-2	YMR117C		YJL156C
YGR128C (4)	YGR253C	YJR072C	YJR046W	tah11-ts	YMR134W		YJL194W
YGR140W (6)	YGR264C	YJR076C	YJR057W	cdc8-1	YMR146C		YJL202C
YGR145W (3)	YGR265W	YJR093C	YJR057W	cdc8-2	YMR149W		YJL203W
YGR147C (3)	YGR267C	YJR112W	YJR065C	arp3-D11A	YMR197C		YJR002W
YGR155W (1)	YGR274C	YJR141W	YJR065C	arp3-F306G	YMR200W		YJR007W
YGR156W (5)	YGR277C	YKL012W	YJR065C	arp3-G15C	YMR208W		YJR017C
YGR158C (4)	YGR278W	YKL014C	YJR065C	arp3-G302Y	YMR211W		YJR022W
YGR172C (5)	YGR280C	YKL019W	YJR065C	arp3-H161A	YMR213W		YJR041C
YGR175C (3)	YHL015W	YKL021C	YJR065C	arp3-31	YMR218C		YJR042W
YGR179C (4)	YHR007C	YKL022C	YJR068W	rfc2-1	YMR220W		YJR046W
YGR185C (5)	YHR009C	YKL028W	YJR076C	cdc11-4	YMR227C		YJR057W
YGR186W (3)	YHR019C	YKL033W	YJR076C	cdc11-5	YMR235C		YJR058C
YGR190C (3)	YHR020W	YKL035W	YJR076C	cdc11-1	YMR239C		YJR067C
YGR191W (3)	YHR023W	YKL042W	YJR076C	cdc11-2	YMR240C		YJR068W
YGR195W (3)	YHR024C	YKL045W	YJR076C	cdc11-3	YMR260C		YJR072C
YGR198W (3)	YHR036W	YKL049C	YJR093C	fip1-433	YMR268C		YJR076C
YGR211W (6)	YHR040W	YKL052C	YJR112W	nnf1-17	YMR277W		YJR093C
YGR216C (3)	YHR042W	YKL059C	YJR112W	nnf1-77	YMR281W		YJR123W
YGR218W (4)	YHR058C	YKL060C	YJR112W	nnf1-48	YMR288W		YJR141W
YGR245C (5)	YHR062C	YKL078W	YKL006C-A	sft1-15	YMR290C		YKL006C-A
YGR246C (4)	YHR065C	YKL082C	YKL018W	swd2-1	YMR296C		YKL009W
YGR251W (4)	YHR068W	YKL083W	YKL021C	mak11-2	YMR298W		YKL012W
YGR253C (2)	YHR069C	YKL088W	YKL022C	cdc16-1	YMR314W		YKL014C
YGR264C (4)	YHR070W	YKL095W	YKL024C	ura6-6	YNL002C		YKL018W
YGR265W (2)	YHR072W	YKL108W	YKL024C	ura6-4	YNL006W		YKL021C
YGR267C (3)	YHR074W	YKL112W	YKL024C	ura6-5	YNL007C		YKL022C
YGR274C (4)	YHR083W	YKL122C	YKL028W	tfa1-21	YNL038W		YKL024C
YGR277C (4)	YHR085W	YKL125W	YKL042W	spc42-11	YNL062C		YKL033W
YGR278W (5)	YHR088W	YKL141W	YKL042W	spc42-10	YNL075W		YKL035W
YGR280C (3)	YHR101C	YKL144C	YKL045W	pri2-1	YNL110C		YKL045W
YHL015W (2)	YHR107C	YKL145W	YKL049C	cse4-1	YNL118C		YKL052C
YHR005C (4)	YHR118C	YKL154W	YKL052C	ask1-3	YNL126W		YKL059C
YHR005C-A (1)	YHR122W	YKL165C	YKL052C	ask1-2	YNL131W		YKL078W
YHR007C (3)	YHR148W	YKL173W	YKL089W	mif2-3	YNL132W		YKL082C
YHR009C (1)	YHR164C	YKL182W	YKL104C	gfa1-97	YNL152W		YKL083w
YHR019C (3)	YHR166C	YKL186C	YKL112W	abf1-101	YNL158W		YKL088W
YHR020W (3)	YHR170W	YKL189W	YKL112W	abf1-103	YNL181W		YKL089W
YHR023W (2)	YHR172W	YKL192C	YKL112W	abf1-102	YNL182C		YKL095W
YHR024C (3)	YHR186C	YKL193C	YKL125W	rrn3-S213P	YNL189W		YKL099C
YHR036W (10)	YHR188C	YKL195W	YKL145W	rpt1-1	YNL216W		YKL108W
YHR040W (4)	YHR190W	YKL203C	YKL154W	srp102-510	YNL232W		YKL111C
YHR042W (3)	YHR196W	YKL210W	YKL165C	mcd4-174	YNL244C		YKL112W
YHR058C (5)	YHR197W	YKR002W	YKL172W	ebp2-1	YNL247W		YKL122C
YHR062C (3)	YIL003W	YKR004C	YKL173W	snu114-60	YNL256W		YKL125W
YHR065C (3)	YIL004C	YKR008W	YKL173W	snu114-40	YNL258C		YKL139W
YHR068W (2)	YIL019W	YKR022C	YKL189W	hym1-15	YNL260C		YKL141W
YHR069C (4)	YIL021W	YKR025W	YKL193C	sds22-5	YNL267W		YKL144C
YHR070W (4)	YIL022W	YKR037C	YKL193C	sds22-6	YNL272C		YKL153W
YHR072W (2)	YIL026C	YKR038C	YKL203C	tor2-21	YNL282W		YKL154W
YHR072W-A (1)	YIL031W	YKR062W	YKL203C	tor2-29	YNL287W		YKL165C
YHR074W (2)	YIL046W	YKR063C	YKL210W	uba1-o1	YNL310C		YKL172W
YHR083W (5)	YIL048W	YKR068C	YKR002W	pap1-1	YNL312W		YKL180W
YHR085W (5)	YIL051C	YKR071C	YKR008W	rsc4-2	YNL313C		YKL186C
YHR088W (5)	YIL061C	YKR079C	YKR037C	spc34-5	YNR011C		YKL189W
YHR099W (1)	YIL062C	YKR081C	YKR037C	spc34-7	YNR017W		YKL193C
YHR101C (4)	YIL063C	YKR083C	YKR062W	tfa2-45	YNR035C		YKL196C
YHR107C (4)	YIL068C	YLL003W	YKR083C	dad2-9	YNR038W		YKL203C
YHR118C (4)	YIL075C	YLL004W	YKR086W	prp16-2	YNR043W		YKL210w
YHR122W (4)	YIL078W	YLL008W	YKR086W	prp16-ts	YOL021C		YKR002W
YHR128W (0)	YIL083C	YLL011W	YLL003W	sfi1-3	YOL022C		YKR008W
YHR143W-A (1)	YIL091C	YLL031C	YLL003W	sfi1-7	YOL034W		YKR022C
YHR148W (1)	YIL104C	YLL034C	YLL004W	orc3-70	YOL038W		YKR025W
YHR164C (4)	YIL106W	YLL035W	YLL031C	gpi13-3	YOL066C		YKR037C
YHR165C (1)	YIL109C	YLL037W	YLL031C	gpi13-5	YOL069W		YKR062W
YHR166C (6)	YIL115C	YLL050C	YLL031C	gpi13-4	YOL077C		YKR063C
YHR169W (1)	YIL118W	YLR002C	YLL036C	prp19-1	YOL094C		YKR068C
YHR170W (5)	YIL126W	YLR005W	YLL050C	cof1-8	YOL102C		YKR071C
YHR172W (3)	YIL129C	YLR007W	YLR005W	ssl1-T242I	YOL130W		YKR079C
YHR186C (5)	YIL137C	YLR008C	YLR007W	nse1-16	YOL135C		YKR079C
YHR188C (4)	YIL142W	YLR009W	YLR008C	pam18-1	YOL139C		YKR083C
YHR190W (2)	YIL143C	YLR010C	YLR022C	sdo1-VMA1-ts	YOL144W		YKR086W
YHR196W (5)	YIL144W	YLR022C	YLR026C	sed5-1	YOL146W		YKR086W
YHR197W (6)	YIL147C	YLR026C	YLR045C	stu2-10	YOL149W		YLL003W
YHR199C-A (0)	YIL150C	YLR033W	YLR045C	stu2-11	YOR004W		YLL004W
YIL003W (3)	YIR006C	YLR066W	YLR045C	stu2-12	YOR046C		YLL008W
YIL004C (3)	YIR008C	YLR071C	YLR045C	stu2-13	YOR048C		YLL018C
YIL019W (3)	YIR010W	YLR076C	YLR066W	spc3-4	YOR056C		YLL034c
YIL021W (4)	YIR011C	YLR078C	YLR071C	rgr1-100	YOR057W		YLL035W
YIL022W (4)	YIR012W	YLR086W	YLR078C	bos1-1	YOR060C		YLL035W
YIL026C (4)	YIR015W	YLR088W	YLR086W	smc4-1	YOR063W		YLL036C
YIL031W (2)	YIR022W	YLR103C	YLR088W	gaa1-ts	YOR075W		YLL037W
YIL046W (5)	YJL001W	YLR105C	YLR103C	cdc45-27	YOR103C		YLL050C
YIL048W (3)	YJL002C	YLR106C	YLR105C	sen2-1	YOR122C		YLR002c
YIL051C (2)	YJL005W	YLR115W	YLR115W	cft2-1	YOR143C		YLR005W
YIL061C (4)	YJL008C	YLR116W	YLR116W	msl5-9	YOR148C		YLR005W
YIL062C (3)	YJL009W	YLR117C	YLR117C	clf1-1	YOR151C		YLR007W
YIL063C (2)	YJL010C	YLR127C	YLR127C	apc2-8	YOR160W		YLR008C
YIL068C (4)	YJL011C	YLR129W	YLR145W	rmp1-ts	YOR168W		YLR009W
YIL075C (2)	YJL012C	YLR132C	YLR163C	mas1-1	YOR174W		YLR010C
YIL078W (5)	YJL014W	YLR140W	YLR166C	sec10-2	YOR176W		YLR022C
YIL083C (4)	YJL015C	YLR141W	YLR186W	emg1-1	YOR181W		YLR026C
YIL091C (2)	YJL019W	YLR145W	YLR195C	nmt1-181	YOR194C		YLR029C
YIL104C (4)	YJL025W	YLR153C	YLR208W	sec13-1	YOR206W		YLR033W
YIL106W (3)	YJL026W	YLR163C	YLR212C	tub4-ΔDSY	YOR224C		YLR045C
YIL109C (4)	YJL031C	YLR166C	YLR212C	tub4-Y445D	YOR244W		YLR060W
YIL115C (4)	YJL032W	YLR167W	YLR215C	cdc123-4	YOR250C		YLR066W
YIL118W (5)	YJL033W	YLR175W	YLR229C	cdc42-1	YOR260W		YLR071C
YIL126W (5)	YJL034W	YLR195C	YLR249W	yef3-F650S	YOR261C		YLR076C
YIL129C (2)	YJL035C	YLR196W	YLR268W	sec22-3	YOR262W		YLR078C
YIL137C (1)	YJL039C	YLR197W	YLR268W	sec22-1	YOR272W		YLR086W
YIL142W (2)	YJL041W	YLR198C	YLR272C	ycs4-1	YOR294W		YLR088W
YIL143C (3)	YJL050W	YLR212C	YLR274W	cdc46-1	YOR310C		YLR100W
YIL144W (5)	YJL054W	YLR215C	YLR293C	gsp1-P162L	YOR329C		YLR101C
YIL147C (5)	YJL061W	YLR222C	YLR298C	yhc1-3	YOR335C		YLR103C
YIL150C (6)	YJL069C	YLR223C	YLR298C	yhc1-7	YOR353C		YLR105C
YIR006C (4)	YJL072C	YLR229C	YLR298C	yhc1-1	YOR361C		YLR106C
YIR008C (5)	YJL074C	YLR230W	YLR298C	yhc1-2	YOR362C		YLR115W
YIR010W (7)	YJL076W	YLR243W	YLR298C	yhc1-8	YPL007C		YLR117C
YIR011C (3)	YJL081C	YLR249W	YLR298C	yhc1-6	YPL010W		YLR127C
YIR012W (5)	YJL085W	YLR259C	YLR305C	stt4-4	YPL020C		YLR129W
YIR015W (3)	YJL087C	YLR272C	YLR310C	cdc25-2	YPL028W		YLR132C
YIR022W (5)	YJL090C	YLR274W	YLR310C	cdc25-1	YPL043W		YLR140W
YJL001W (4)	YJL091C	YLR276C	YLR314C	cdc3-3	YPL063W		YLR141W
YJL002C (5)	YJL097W	YLR277C	YLR314C	cdc3-1	YPL076W		YLR145W
YJL005W (3)	YJL104W	YLR291C	YLR321C	sfh1-1	YPL128C		YLR147C
YJL008C (2)	YJL109C	YLR298C	YLR347C	kap95-E126K	YPL131W		YLR153C
YJL009W (3)	YJL111W	YLR305C	YLR347C	kap95-L63A	YPL151C		YLR163C
YJL010C (4)	YJL125C	YLR310C	YLR378C	sec61-2	YPL160W		YLR166C
YJL011C (3)	YJL143W	YLR314C	YLR383W	smc6-9	YPL169C		YLR167W
YJL012C (1)	YJL156C	YLR316C	YLR397C	afg2-18	YPL175W		YLR175W
YJL014W (2)	YJL167W	YLR317W	YLR430W	sen1-1	YPL190C		YLR186W
YJL015C (2)	YJL173C	YLR321C	YLR440C	sec39-2	YPL204W		YLR195C
YJL019W (4)	YJL174W	YLR323C	YLR440C	sec39-1	YPL209C		YLR196w
YJL025W (3)	YJL194W	YLR336C	YLR457C	nbp1-1	YPL211W		YLR198C
YJL026W (2)	YJL198W	YLR339C	YLR459W	gab1-1	YPL217C		YLR208W
YJL031C (3)	YJL203W	YLR347C	YLR459W	gab1-2	YPL235W		YLR212c
YJL032W (2)	YJR002W	YLR355C	YLR459W	gab1-3	YPL266W		YLR223C
YJL033W (3)	YJR006W	YLR359W	YML010W	spt5-194	YPR016C		YLR229C
YJL034W (4)	YJR007W	YLR378C	YML015C	taf11-ts2	YPR019W		YLR243W
YJL035C (3)	YJR012C	YLR379W	YML023C	nse5-ts2	YPR025C		YLR249W
YJL039C (4)	YJR013W	YLR397C	YML023C	nse5-ts1	YPR034W		YLR249W
YJL041W (1)	YJR016C	YLR409C	YML023C	nse5-ts3	YPR035W		YLR259C
YJL050W (4)	YJR017C	YLR424W	YML023C	nse5-ts4	YPR055W		YLR272C
YJL054W (2)	YJR022W	YLR430W	YML031W	ndc1-4	YPR082C		YLR274W
YJL061W (3)	YJR023C	YLR438C-A	YML046W	prp39-1	YPR085C		YLR275W
YJL069C (4)	YJR041C	YLR440C	YML049C	rse1-1	YPR086W		YLR276C
YJL072C (5)	YJR042W	YLR457C	YML064C	tem1-3	YPR088C		YLR277C
YJL074C (5)	YJR045C	YLR458W	YML069W	pob3-7	YPR107C		YLR291C
YJL076W (3)	YJR046W	YML010W	YML069W	pob3-L78R	YPR108W		YLR298C
YJL081C (5)	YJR049C	YML015C	YML069W	pob3-Q308K	YPR110C		YLR305C
YJL085W (4)	YJR057W	YML023C	YML098W	taf13-2	YPR133C		YLR310C
YJL086C (0)	YJR064W	YML025C	YML098W	taf13-1	YPR137W		YLR310C
YJL087C (4)	YJR065C	YML031W	YML105C	sec65-1	YPR144C		YLR314C
YJL090C (4)	YJR067C	YML043C	YML114C	taf8-7	YPR161C		YLR316c
YJL091C (4)	YJR068W	YML046W	YML130C	ero1-1	YPR162C		YLR323C
YJL097W (6)	YJR072C	YML049C	YMR001C	cdc5-1	YPR168W		YLR336C
YJL104W (3)	YJR076C	YML064C	YMR005W	taf4-18	YPR176C		YLR347C
YJL109C (2)	YJR093C	YML065W	YMR013C	sec59-ts	YPR178W		YLR355C
YJL111W (1)	YJR112W	YML069W	YMR028W	tap42-11	YPR180W		YLR359W
YJL125C (4)	YJR123W	YML077W	YMR033W	arp9-1	YPR181C		YLR378C
YJL143W (2)	YJR135C	YML091C	YMR076C	pds5-1	YPR183W		YLR383W
YJL156C (2)	YJR141W	YML092C	YMR079W	sec14-3	YPR190C		YLR397C
YJL167W (3)	YKL004W	YML093W	YMR094W	ctf13-30			YLR397C
YJL173C (2)	YKL012W	YML098W	YMR112C	med11-ts			YLR419w
YJL174W (3)	YKL013C	YML114C	YMR117C	spc24-10			YLR424W
YJL184W (1)	YKL014C	YML125C	YMR117C	spc24-9			YLR430W
YJL194W (5)	YKL018W	YML126C	YMR168C	cep3-2			YLR438W
YJL195C (2)	YKL019W	YMR001C	YMR168C	cep3-1			YLR440C
YJL198W (1)	YKL021C	YMR005W	YMR197C	vti1-11			YLR457C
YJL202C (2)	YKL022C	YMR013C	YMR197C	vti1-2			YLR459W
YJL203W (5)	YKL024C	YMR028W	YMR213W	cef1-13			YML015C
YJR002W (3)	YKL028W	YMR043W	YMR220W	erg8-1			YML023C
YJR006W (3)	YKL035W	YMR047C	YMR227C	taf7-ts1			YML025C
YJR007W (4)	YKL037W	YMR049C	YMR229C	rrp5-delta6			YML031W
YJR012C (3)	YKL042W	YMR059W	YMR235C	rna1-S116F			YML043C
YJR013W (2)	YKL045W	YMR061W	YMR235C	rna1-1			YML043C
YJR016C (2)	YKL049C	YMR076C	YMR236W	taf9-ts2			YML046W
YJR017C (5)	YKL052C	YMR079W	YMR239C	rnt1-47			YML049C
YJR022W (3)	YKL058W	YMR093W	YMR239C	rnt1-ts			YML064C
YJR023C (1)	YKL059C	YMR094W	YMR240C	cus1-3			YML065W
YJR041C (2)	YKL060C	YMR113W	YMR268C	prp24-ts			YML069W
YJR042W (3)	YKL078W	YMR117C	YMR277W	fcp1-1			YML077W
YJR045C (4)	YKL082C	YMR128W	YMR296C	lcb1-5			YML085C
YJR046W (4)	YKL083W	YMR131C	YMR296C	lcb1-4			YML091c
YJR049C (1)	YKL088W	YMR134W	YMR296C	lcb1-10			YML092C
YJR057W (5)	YKL089W	YMR146C	YMR296C	lcb1-2			YML093W
YJR064W (2)	YKL095W	YMR149W	YMR308C	pse1-34			YML098W
YJR065C (8)	YKL099C	YMR168C	YMR308C	pse1-41			YML105C
YJR067C (3)	YKL104C	YMR185W	YNL006W	lst8-6			YML114C
YJR068W (5)	YKL108W	YMR197C	YNL006W	lst8-15			YML125c
YJR072C (5)	YKL111C	YMR200W	YNL061W	nop2-4			YML126C
YJR076C (8)	YKL112W	YMR203W	YNL061W	nop2-5			YML127W
YJR089W (0)	YKL122C	YMR208W	YNL061W	nop2-3			YML130C
YJR093C (5)	YKL125W	YMR211W	YNL061W	nop2-9			YMR001C
YJR112W (6)	YKL141W	YMR213W	YNL061W	nop2-10			YMR005W
YJR123W (2)	YKL144C	YMR218C	YNL061W	nop2-6			YMR013C
YJR135C (1)	YKL145W	YMR220W	YNL062C	gcd10-506			YMR028W
YJR136C (1)	YKL152C	YMR227C	YNL075W	imp4-2			YMR033W
YJR141W (5)	YKL153W	YMR229C	YNL102W	pol1-1			YMR043W
YKL004W (2)	YKL154W	YMR235C	YNL102W	pol1-2			YMR047C
YKL006C-A (2)	YKL165C	YMR236W	YNL102W	pol1-13			YMR059W
YKL012W (4)	YKL172W	YMR239C	YNL102W	pol1-12			YMR061W
YKL013C (2)	YKL173W	YMR240C	YNL102W	pol1-17			YMR076C
YKL014C (3)	YKL180W	YMR260C	YNL102W	pol1-ts			YMR079W
YKL018W (4)	YKL182W	YMR268C	YNL118C	dcp2-7			YMR093W
YKL019W (3)	YKL186C	YMR270C	YNL118C	dcp2-7Δ			YMR094W
YKL021C (5)	YKL189W	YMR277W	YNL138W	srv2-2			YMR112C
YKL022C (4)	YKL192C	YMR281W	YNL138W	srv2-ts			YMR113W
YKL024C (6)	YKL193C	YMR288W	YNL163C	ria1-ts			YMR117C
YKL028W (3)	YKL195W	YMR290C	YNL207W	rio2-1			YMR128W
YKL033W (5)	YKL196C	YMR298W	YNL216W	rap1-2			YMR134W
YKL035W (4)	YKL203C	YMR301C	YNL216W	rap1-1			YMR146C
YKL036C (0)	YKL210W	YMR308C	YNL222W	ssu72-2			YMR149W
YKL037W (1)	YKR002W	YMR309C	YNL258C	dsl1-DC30			YMR168C
YKL042W (5)	YKR004C	YMR314W	YNL261W	orc5-70			YMR168C
YKL045W (4)	YKR008W	YNL002C	YNL262W	pol2-12			YMR186w
YKL049C (3)	YKR022C	YNL006W	YNL263C	yif1-td			YMR197C
YKL052C (7)	YKR025W	YNL007C	YNL267W	pik1-104			YMR200W
YKL058W (1)	YKR037C	YNL026W	YNL267W	pik1-139			YMR203W
YKL059C (4)	YKR038C	YNL038W	YNL272C	sec2-41			YMR208W
YKL060C (3)	YKR062W	YNL039W	YNL287W	sec21-1			YMR208W
YKL078W (4)	YKR063C	YNL061W	YNR003C	rpc34-1			YMR211W
YKL082C (4)	YKR068C	YNL062C	YNR011C	prp2-1			YMR213W
YKL083W (3)	YKR071C	YNL075W	YNR026C	sec12-4			YMR218C
YKL088W (4)	YKR075C	YNL088W	YNR026C	sec12-1			YMR220W
YKL089W (4)	YKR079C	YNL102W	YNR035C	arc35-6			YMR227C
YKL095W (4)	YKR081C	YNL103W	YNR035C	arc35-5			YMR235C
YKL099C (2)	YKR083C	YNL110C	YNR043W	mvd1-1296			YMR236W
YKL104C (3)	YKR086W	YNL112W	YNR053C	nog2-1			YMR239C
YKL108W (3)	YLL003W	YNL113W	YOL021C	dis3-1			YMR240C
YKL111C (2)	YLL004W	YNL114C	YOL034W	smc5-6			YMR260C
YKL112W (7)	YLL008W	YNL124W	YOL069W	nuf2-61			YMR268C
YKL122C (3)	YLL011W	YNL131W	YOL094C	rfc4-20			YMR270C
YKL125W (5)	YLL031C	YNL132W	YOL123W	hrp1-7			YMR281W
YKL138C-A (0)	YLL034C	YNL137C	YOL123W	hrp1-1			YMR288W
YKL139W (2)	YLL035W	YNL151C	YOL123W	hrp1-4			YMR290C
YKL141W (3)	YLL036C	YNL158W	YOL135C	med7-141			YMR296C
YKL144C (4)	YLL037W	YNL161W	YOL135C	med7-163			YMR308C
YKL145W (3)	YLL050C	YNL162W	YOL139C	cdc33-E72G			YMR309c
YKL152C (1)	YLR002C	YNL163C	YOL144W	nop8-101			YMR309c
YKL153W (2)	YLR005W	YNL172W	YOR020C	hsp10-ts			YMR314W
YKL154W (5)	YLR007W	YNL181W	YOR046C	dbp5-1			YNL002C
YKL165C (5)	YLR008C	YNL182C	YOR046C	dbp5-2			YNL006W
YKL172W (4)	YLR009W	YNL188W	YOR048C	rat1-1			YNL007C
YKL173W (5)	YLR010C	YNL189W	YOR057W	sgt1-5			YNL026W
YKL180W (2)	YLR022C	YNL207W	YOR057W	sgt1-3			YNL038W
YKL182W (2)	YLR026C	YNL216W	YOR074C	cdc21-1			YNL039W
YKL186C (4)	YLR027C	YNL221C	YOR074C	cdc21-ts			YNL048W
YKL189W (4)	YLR029C	YNL222W	YOR075W	ufe1-1			YNL061W
YKL192C (2)	YLR033W	YNL232W	YOR116C	rpo31-698			YNL062C
YKL193C (6)	YLR045C	YNL240C	YOR122C	pfy1-4			YNL088W
YKL195W (4)	YLR051C	YNL244C	YOR122C	pfy1-13			YNL102W
YKL196C (3)	YLR060W	YNL245C	YOR122C	pfy1-14			YNL110c
YKL203C (5)	YLR066W	YNL247W	YOR149C	smp3-1			YNL113W
YKL210W (5)	YLR071C	YNL251C	YOR149C	smp3-2			YNL118C
YKR002W (5)	YLR075W	YNL256W	YOR151C	rpb2-6			YNL124W
YKR004C (2)	YLR076C	YNL258C	YOR157C	pup1-1			YNL126W
YKR008W (4)	YLR078C	YNL260C	YOR174W	med4-6			YNL126W
YKR022C (5)	YLR086W	YNL261W	YOR174W	med4-54			YNL131W
YKR025W (4)	YLR088W	YNL262W	YOR181W	las17-1			YNL132W
YKR037C (6)	YLR100W	YNL263C	YOR181W	las17-13			YNL149C
YKR038C (2)	YLR101C	YNL267W	YOR181W	las17-14			YNL150W
YKR062W (5)	YLR103C	YNL272C	YOR204W	ded1-199			YNL151C
YKR063C (4)	YLR105C	YNL282W	YOR204W	ded1-95			YNL151C
YKR068C (4)	YLR106C	YNL287W	YOR204W	ded1-F144C			YNL158W
YKR071C (5)	YLR115W	YNL290W	YOR232W	mge1-100			YNL161W
YKR075C (1)	YLR116W	YNL306W	YOR236W	dfr1-td			YNL163C
YKR079C (4)	YLR117C	YNL308C	YOR244W	esa1-1851			YNL171C
YKR081C (3)	YLR127C	YNL310C	YOR244W	esa1-D414			YNL172W
YKR083C (5)	YLR129W	YNL312W	YOR244W	esa1-L254P			YNL181W
YKR086W (6)	YLR132C	YNL313C	YOR249C	apc5-CA-PAps			YNL182c
YLL003W (6)	YLR140W	YNL317W	YOR249C	apc5-CA			YNL188W
YLL004W (5)	YLR141W	YNR003C	YOR254C	sec63-1			YNL207W
YLL008W (4)	YLR145W	YNR011C	YOR257W	cdc31-1			YNL216W
YLL011W (3)	YLR147C	YNR016C	YOR257W	cdc31-2			YNL221C
YLL018C (2)	YLR153C	YNR017W	YOR257W	cdc31-5			YNL222W
YLL031C (6)	YLR163C	YNR026C	YOR259C	rpt4-145			YNL232W
YLL034C (3)	YLR166C	YNR035C	YOR259C	rpt4-150			YNL244C
YLL035W (3)	YLR167W	YNR038W	YOR260W	gcd1-502			YNL245C
YLL036C (3)	YLR175W	YNR043W	YOR272W	ytm1-1			YNL247W
YLL037W (3)	YLR182W	YNR046W	YOR294W	rrs1-84			YNL251C
YLL050C (5)	YLR195C	YNR053C	YOR294W	rrs1-124			YNL256W
YLR002C (5)	YLR196W	YNR054C	YOR326W	myo2-16			YNL258C
YLR005W (6)	YLR197W	YOL005C	YOR326W	myo2-14			YNL260C
YLR007W (5)	YLR198C	YOL010W	YOR329C	scd5-D338			YNL261W
YLR008C (4)	YLR208W	YOL021C	YOR329C	scd5-PP1D2			YNL262W
YLR009W (4)	YLR212C	YOL022C	YOR335C	ala1-1			YNL263C
YLR010C (4)	YLR215C	YOL026C	YOR336W	kre5-ts2			YNL267w
YLR022C (5)	YLR222C	YOL034W	YOR341W	rpa190-G728D			YNL272C
YLR026C (5)	YLR223C	YOL038W	YOR341W	rpa190-1			YNL272C
YLR027C (1)	YLR229C	YOL066C	YOR361C	prt1-1			YNL282W
YLR029C (3)	YLR230W	YOL069W	YOR370C	mrs6-2			YNL287W
YLR033W (4)	YLR240W	YOL077C	YPL010W	ret3-1			YNL290W
YLR045C (7)	YLR243W	YOL078W	YPL020C	ulp1-333			YNL308C
YLR051C (1)	YLR249W	YOL094C	YPL028W	erg10-1			YNL310C
YLR060W (3)	YLR259C	YOL097C	YPL043W	nop4-3			YNL310C
YLR066W (5)	YLR272C	YOL102C	YPL076W	gpi2-1-7B			YNL312W
YLR071C (4)	YLR274W	YOL123W	YPL076W	gpi2-774			YNL313c
YLR075W (1)	YLR275W	YOL130W	YPL082C	mot1-1033			YNL317W
YLR076C (3)	YLR276C	YOL133W	YPL085W	sec16-2			YNR003C
YLR078C (5)	YLR277C	YOL134C	YPL093W	nog1-1			YNR026C
YLR086W (4)	YLR291C	YOL135C	YPL094C	sec62-ts			YNR035C
YLR088W (5)	YLR293C	YOL139C	YPL124W	spc29-20			YNR038w
YLR099W-A (0)	YLR298C	YOL144W	YPL124W	spc29-3			YNR043W
YLR100W (3)	YLR305C	YOL146W	YPL160W	cdc60-ts			YNR046W
YLR101C (2)	YLR310C	YOL149W	YPL169C	mex67-ts5			YNR053C
YLR103C (5)	YLR314C	YOR004W	YPL175W	spt14-1-10C			YNR054C
YLR105C (5)	YLR316C	YOR020C	YPL190C	nab3-11			YOL005C
YLR106C (3)	YLR317W	YOR046C	YPL209C	ipl1-2			YOL010W
YLR115W (5)	YLR321C	YOR048C	YPL209C	ipl1-1			YOL021C
YLR116W (4)	YLR323C	YOR056C	YPL211W	nip7-1			YOL022C
YLR117C (5)	YLR336C	YOR057W	YPL217C	bms1-1			YOL026C
YLR127C (5)	YLR339C	YOR060C	YPL228W	cet1-1			YOL034W
YLR129W (4)	YLR340W	YOR074C	YPL228W	cet1-15			YOL038W
YLR132C (4)	YLR347C	YOR075W	YPL228W	cet1-2			YOL069W
YLR140W (3)	YLR355C	YOR077W	YPL233W	nsl1-5			YOL077c
YLR141W (4)	YLR359W	YOR095C	YPL233W	nsl1-6			YOL078W
YLR145W (5)	YLR371W	YOR098C	YPL252C	yah1-ts			YOL094C
YLR147C (3)	YLR378C	YOR103C	YPL255W	bbp1-1			YOL097C
YLR153C (4)	YLR379W	YOR110W	YPL255W	bbp1-2			YOL102C
YLR163C (4)	YLR397C	YOR116C	YPL266W	dim1-2			YOL120C
YLR166C (5)	YLR409C	YOR117W	YPR016C	tif6-ts1			YOL123W
YLR167W (3)	YLR424W	YOR119C	YPR016C	tif6-ts4			YOL130W
YLR175W (4)	YLR430W	YOR122C	YPR025C	ccl1-ts4			YOL133W
YLR182W (1)	YLR440C	YOR145C	YPR033C	hts1-1			YOL135C
YLR186W (5)	YLR454W	YOR148C	YPR034W	arp7-E411K			YOL139C
YLR195C (5)	YLR457C	YOR149C	YPR055W	sec8-9			YOL142W
YLR196W (4)	YLR458W	YOR151C	YPR055W	sec8-6			YOL144W
YLR197W (3)	YLR459W	YOR157C	YPR086W	sua7-C149R			YOL149W
YLR198C (3)	YML025C	YOR159C	YPR094W	rds3-1			YOR004W
YLR208W (4)	YML031W	YOR160W	YPR103W	pre2-2			YOR048C
YLR212C (6)	YML043C	YOR168W	YPR103W	pre2-1			YOR048C
YLR215C (5)	YML046W	YOR174W	YPR103W	pre2-127			YOR057W
YLR222C (3)	YML049C	YOR176W	YPR103W	pre2-75			YOR060C
YLR223C (3)	YML064C	YOR181W	YPR103W	pre2-V214A			YOR063W
YLR229C (5)	YML065W	YOR194C	YPR108W	rpn7-3			YOR074C
YLR230W (2)	YML069W	YOR204W	YPR110C	rpc40-V78R			YOR077w
YLR240W (1)	YML077W	YOR206W	YPR133C	spn1-K192N			YOR095C
YLR243W (4)	YML085C	YOR207C	YPR161C	sgv1-80			YOR098C
YLR249W (5)	YML091C	YOR217W	YPR161C	sgv1-23			YOR102W
YLR259C (3)	YML092C	YOR218C	YPR161C	sgv1-35			YOR103C
YLR272C (5)	YML093W	YOR224C	YPR165W	rho1-td			YOR110W
YLR274W (5)	YML098W	YOR232W	YPR168W	nut2-ts			YOR116C
YLR275W (3)	YML104C	YOR236W	YPR175W	dpb2-1			YOR119c
YLR276C (4)	YML105C	YOR244W	YPR176C	bet2-1			YOR122C
YLR277C (4)	YML114C	YOR249C	YPR178W	prp4-1			YOR143C
YLR291C (4)	YML125C	YOR254C	YPR178W	prp4-ts			YOR145c
YLR293C (2)	YML126C	YOR256C	YPR181C	sec23-1			YOR146W
YLR298C (10)	YML127W	YOR257W	YPR183W	dpm1-6			YOR148C
YLR305C (4)	YML130C	YOR260W					YOR149C
YLR310C (6)	YMR001C	YOR261C					YOR151C
YLR314C (6)	YMR013C	YOR262W					YOR159C
YLR316C (4)	YMR028W	YOR272W					YOR168W
YLR317W (3)	YMR043W	YOR278W					YOR169C
YLR321C (3)	YMR049C	YOR281C					YOR174W
YLR323C (4)	YMR059W	YOR287C					YOR176W
YLR336C (3)	YMR061W	YOR294W					YOR181W
YLR339C (2)	YMR076C	YOR310C					YOR194C
YLR340W (2)	YMR079W	YOR319W					YOR204W
YLR347C (5)	YMR091C	YOR326W					YOR206W
YLR355C (3)	YMR093W	YOR329C					YOR207C
YLR359W (3)	YMR094W	YOR335C					YOR210W
YLR371W (1)	YMR112C	YOR336W					YOR218C
YLR378C (5)	YMR113W	YOR340C					YOR224C
YLR379W (2)	YMR117C	YOR341W					YOR232W
YLR397C (6)	YMR128W	YOR353C					YOR236W
YLR409C (3)	YMR131C	YOR361C					YOR244W
YLR424W (4)	YMR134W	YOR370C					YOR249C
YLR430W (4)	YMR146C	YOR373W					YOR254C
YLR438C-A (1)	YMR149W	YPL010W					YOR257W
YLR440C (7)	YMR168C	YPL011C					YOR259C
YLR454W (1)	YMR197C	YPL012W					YOR261C
YLR457C (4)	YMR200W	YPL016W					YOR262W
YLR458W (2)	YMR203W	YPL020C					YOR272W
YLR459W (7)	YMR208W	YPL028W					YOR278W
YML010W (3)	YMR211W	YPL043W					YOR281C
YML015C (5)	YMR213W	YPL063W					YOR287C
YML023C (9)	YMR218C	YPL075W					YOR294W
YML025C (3)	YMR220W	YPL076W					YOR326W
YML031W (4)	YMR227C	YPL083C					YOR335C
YML043C (4)	YMR229C	YPL085W					YOR336W
YML046W (4)	YMR235C	YPL093W					YOR340C
YML049C (4)	YMR236W	YPL094C					YOR341W
YML064C (5)	YMR239C	YPL117C					YOR353C
YML065W (4)	YMR240C	YPL122C					YOR361C
YML069W (6)	YMR260C	YPL124W					YOR370C
YML077W (4)	YMR268C	YPL128C					YOR372C
YML085C (2)	YMR270C	YPL143W					YPL007C
YML091C (3)	YMR277W	YPL146C					YPL010W
YML092C (4)	YMR281W	YPL151C					YPL011C
YML093W (4)	YMR288W	YPL160W					YPL012W
YML098W (5)	YMR290C	YPL169C					YPL016W
YML104C (1)	YMR296C	YPL175W					YPL020C
YML105C (4)	YMR298W	YPL209C					YPL028w
YML114C (5)	YMR301C	YPL210C					YPL028w
YML125C (4)	YMR308C	YPL218W					YPL043W
YML126C (4)	YMR309C	YPL228W					YPL063W
YML127W (3)	YMR314W	YPL231W					YPL063W
YML130C (4)	YNL002C	YPL233W					YPL075W
YMR001C (5)	YNL006W	YPL235W					YPL075W
YMR005W (5)	YNL007C	YPL238C					YPL076W
YMR013C (5)	YNL026W	YPL242C					YPL082C
YMR028W (5)	YNL031C	YPL243W					YPL083C
YMR033W (4)	YNL038W	YPL252C					YPL083C
YMR043W (4)	YNL039W	YPL255W					YPL093W
YMR047C (3)	YNL059C	YPL266W					YPL124W
YMR049C (3)	YNL061W	YPR016C					YPL126W
YMR059W (3)	YNL062C	YPR025C					YPL128C
YMR061W (4)	YNL075W	YPR033C					YPL142C
YMR076C (4)	YNL088W	YPR034W					YPL151C
YMR079W (5)	YNL102W	YPR035W					YPL169C
YMR091C (1)	YNL103W	YPR041W					YPL190C
YMR093W (5)	YNL110C	YPR048W					YPL204W
YMR094W (5)	YNL112W	YPR056W					YPL210C
YMR112C (4)	YNL113W	YPR082C					YPL211W
YMR113W (3)	YNL114C	YPR085C					YPL217C
YMR117C (6)	YNL118C	YPR086W					YPL218W
YMR128W (3)	YNL124W	YPR088C					YPL228W
YMR131C (2)	YNL131W	YPR103W					YPL231W
YMR134W (4)	YNL132W	YPR104C					YPL233W
YMR146C (4)	YNL137C	YPR105C					YPL235W
YMR149W (4)	YNL138W	YPR107C					YPL242C
YMR168C (6)	YNL147W	YPR108W					YPL243W
YMR185W (2)	YNL149C	YPR110C					YPL252C
YMR197C (6)	YNL150W	YPR112C					YPL266W
YMR200W (4)	YNL151C	YPR113W					YPL266W
YMR203W (3)	YNL152W	YPR133C					YPR016C
YMR208W (5)	YNL158W	YPR137W					YPR019W
YMR211W (4)	YNL161W	YPR142C					YPR033C
YMR212C (0)	YNL162W	YPR143W					YPR034W
YMR213W (5)	YNL163C	YPR144C					YPR048W
YMR218C (4)	YNL172W	YPR161C					YPR055W
YMR220W (5)	YNL178W	YPR168W					YPR082C
YMR227C (5)	YNL181W	YPR169W					YPR085C
YMR229C (3)	YNL182C	YPR175W					YPR086W
YMR235C (6)	YNL188W	YPR176C					YPR094W
YMR236W (4)	YNL189W	YPR178W					YPR105C
YMR239C (6)	YNL207W	YPR180W					YPR107C
YMR240C (5)	YNL216W	YPR183W					YPR110C
YMR260C (4)	YNL221C	YPR186C					YPR112C
YMR268C (5)	YNL222W	YPR190C					YPR133C
YMR270C (3)	YNL225C						YPR137W
YMR277W (4)	YNL232W						YPR144C
YMR281W (4)	YNL240C						YPR161C
YMR288W (4)	YNL241C						YPR162C
YMR290C (4)	YNL243W						YPR168W
YMR290W-A (0)	YNL244C						YPR169w
YMR296C (7)	YNL245C						YPR175W
YMR298W (3)	YNL246W						YPR178W
YMR301C (2)	YNL247W						YPR180W
YMR308C (5)	YNL251C						YPR183W
YMR309C (4)	YNL256W						YPR186C
YMR314W (4)	YNL258C						YPR187W
YNL002C (4)	YNL260C						YPR190C
YNL006W (6)	YNL261W
YNL007C (4)	YNL262W
YNL024C-A (0)	YNL263C
YNL026W (3)	YNL267W
YNL031C (1)	YNL272C
YNL038W (5)	YNL282W
YNL039W (3)	YNL287W
YNL059C (1)	YNL290W
YNL061W (9)	YNL306W
YNL062C (5)	YNL308C
YNL075W (4)	YNL310C
YNL088W (3)	YNL312W
YNL102W (9)	YNL313C
YNL103W (2)	YNL317W
YNL110C (5)	YNR003C
YNL112W (2)	YNR011C
YNL113W (3)	YNR016C
YNL114C (2)	YNR017W
YNL118C (5)	YNR026C
YNL124W (4)	YNR035C
YNL126W (4)	YNR038W
YNL131W (4)	YNR043W
YNL132W (5)	YNR046W
YNL137C (2)	YNR052C
YNL138W (3)	YNR053C
YNL138W-A (0)	YNR054C
YNL147W (1)	YOL005C
YNL149C (2)	YOL010W
YNL150W (2)	YOL021C
YNL151C (4)	YOL022C
YNL152W (3)	YOL026C
YNL158W (5)	YOL034W
YNL161W (3)	YOL038W
YNL162W (2)	YOL040C
YNL163C (4)	YOL066C
YNL172W (2)	YOL069W
YNL178W (1)	YOL077C
YNL181W (5)	YOL078W
YNL182C (5)	YOL094C
YNL188W (3)	YOL097C
YNL189W (3)	YOL100W
YNL207W (5)	YOL102C
YNL216W (6)	YOL120C
YNL221C (3)	YOL123W
YNL222W (4)	YOL127W
YNL225C (1)	YOL130W
YNL232W (4)	YOL133W
YNL240C (2)	YOL134C
YNL241C (1)	YOL135C
YNL243W (1)	YOL139C
YNL244C (4)	YOL144W
YNL245C (4)	YOL146W
YNL246W (1)	YOR004W
YNL247W (4)	YOR020C
YNL251C (3)	YOR036W
YNL256W (4)	YOR046C
YNL258C (6)	YOR048C
YNL260C (5)	YOR056C
YNL261W (4)	YOR057W
YNL262W (4)	YOR060C
YNL263C (5)	YOR063W
YNL267W (6)	YOR074C
YNL272C (6)	YOR075W
YNL282W (4)	YOR076C
YNL287W (5)	YOR077W
YNL290W (3)	YOR095C
YNL306W (2)	YOR098C
YNL308C (3)	YOR102W
YNL310C (5)	YOR103C
YNL312W (4)	YOR110W
YNL313C (4)	YOR116C
YNL317W (3)	YOR117W
YNR003C (4)	YOR119C
YNR011C (4)	YOR122C
YNR016C (2)	YOR143C
YNR017W (3)	YOR146W
YNR026C (5)	YOR148C
YNR035C (6)	YOR149C
YNR038W (4)	YOR151C
YNR043W (5)	YOR157C
YNR046W (4)	YOR159C
YNR052C (1)	YOR160W
YNR053C (4)	YOR167C
YNR054C (3)	YOR168W
YOL005C (3)	YOR169C
YOL010W (3)	YOR174W
YOL021C (5)	YOR176W
YOL022C (4)	YOR181W
YOL026C (4)	YOR182C
YOL034W (5)	YOR194C
YOL038W (4)	YOR203W
YOL040C (1)	YOR204W
YOL066C (3)	YOR206W
YOL069W (5)	YOR207C
YOL077C (4)	YOR210W
YOL078W (4)	YOR217W
YOL094C (5)	YOR218C
YOL097C (3)	YOR224C
YOL100W (1)	YOR232W
YOL102C (4)	YOR236W
YOL120C (2)	YOR244W
YOL123W (6)	YOR249C
YOL127W (1)	YOR250C
YOL130W (4)	YOR254C
YOL133W (3)	YOR256C
YOL134C (2)	YOR257W
YOL135C (6)	YOR259C
YOL139C (5)	YOR260W
YOL144W (5)	YOR261C
YOL146W (4)	YOR262W
YOL149W (3)	YOR272W
YOR004W (4)	YOR278W
YOR020C (3)	YOR281C
YOR036W (1)	YOR282W
YOR046C (5)	YOR287C
YOR048C (6)	YOR293W
YOR056C (3)	YOR294W
YOR057W (6)	YOR295W
YOR060C (5)	YOR297C
YOR063W (3)	YOR310C
YOR074C (5)	YOR319W
YOR075W (4)	YOR326W
YOR076C (1)	YOR329C
YOR077W (3)	YOR335C
YOR095C (3)	YOR336W
YOR098C (3)	YOR340C
YOR102W (2)	YOR341W
YOR103C (4)	YOR353C
YOR110W (3)	YOR361C
YOR116C (4)	YOR362C
YOR117W (2)	YOR370C
YOR119C (3)	YOR372C
YOR122C (7)	YOR373W
YOR143C (3)	YPL007C
YOR146W (2)	YPL010W
YOR148C (4)	YPL011C
YOR149C (5)	YPL012W
YOR151C (5)	YPL016W
YOR157C (3)	YPL020C
YOR159C (3)	YPL028W
YOR160W (3)	YPL043W
YOR167C (1)	YPL044C
YOR168W (4)	YPL045W
YOR169C (2)	YPL063W
YOR174W (6)	YPL075W
YOR176W (4)	YPL076W
YOR181W (7)	YPL082C
YOR182C (1)	YPL083C
YOR194C (4)	YPL085W
YOR203W (1)	YPL093W
YOR204W (6)	YPL094C
YOR206W (4)	YPL117C
YOR207C (3)	YPL122C
YOR210W (2)	YPL124W
YOR217W (2)	YPL126W
YOR218C (4)	YPL128C
YOR224C (4)	YPL131W
YOR232W (4)	YPL142C
YOR236W (4)	YPL143W
YOR244W (7)	YPL146C
YOR249C (5)	YPL151C
YOR250C (2)	YPL153C
YOR254C (4)	YPL160W
YOR256C (2)	YPL169C
YOR257W (6)	YPL175W
YOR259C (4)	YPL190C
YOR260W (4)	YPL204W
YOR261C (4)	YPL209C
YOR262W (4)	YPL210C
YOR272W (5)	YPL211W
YOR278W (3)	YPL213W
YOR281C (3)	YPL217C
YOR282W (1)	YPL218W
YOR287C (4)	YPL228W
YOR293W (1)	YPL231W
YOR294W (6)	YPL233W
YOR295W (1)	YPL235W
YOR297C (1)	YPL237W
YOR310C (3)	YPL238C
YOR319W (2)	YPL242C
YOR326W (5)	YPL243W
YOR329C (5)	YPL251W
YOR335C (5)	YPL252C
YOR336W (4)	YPL255W
YOR340C (3)	YPL266W
YOR341W (5)	YPL268W
YOR353C (4)	YPR010C
YOR361C (5)	YPR015C
YOR362C (2)	YPR016C
YOR370C (4)	YPR019W
YOR372C (2)	YPR025C
YOR373W (2)	YPR033C
YPL007C (3)	YPR034W
YPL010W (5)	YPR035W
YPL011C (3)	YPR041W
YPL012W (4)	YPR048W
YPL016W (3)	YPR055W
YPL020C (5)	YPR056W
YPL028W (6)	YPR082C
YPL043W (5)	YPR085C
YPL044C (1)	YPR086W
YPL045W (1)	YPR088C
YPL063W (6)	YPR094W
YPL075W (4)	YPR101W
YPL076W (6)	YPR103W
YPL082C (3)	YPR104C
YPL083C (4)	YPR105C
YPL085W (3)	YPR107C
YPL093W (4)	YPR108W
YPL094C (3)	YPR110C
YPL117C (2)	YPR112C
YPL122C (2)	YPR113W
YPL124W (5)	YPR133C
YPL126W (2)	YPR136C
YPL128C (4)	YPR137W
YPL131W (2)	YPR142C
YPL142C (2)	YPR143W
YPL143W (2)	YPR144C
YPL146C (3)	YPR161C
YPL151C (4)	YPR162C
YPL153C (1)	YPR165W
YPL160W (4)	YPR168W
YPL169C (5)	YPR169W
YPL175W (4)	YPR175W
YPL190C (4)	YPR176C
YPL204W (3)	YPR177C
YPL209C (5)	YPR178W
YPL210C (3)	YPR180W
YPL211W (4)	YPR181C
YPL213W (1)	YPR182W
YPL217C (4)	YPR183W
YPL218W (3)	YPR186C
YPL228W (6)	YPR187W
YPL231W (3)	YPR190C
YPL233W (5)	YBR087W
YPL235W (4)	YCL041C
YPL237W (1)	YCR012W
YPL238C (2)	YCR013C
YPL242C (3)	YDR050C
YPL243W (3)	YDR427W
YPL251W (1)	YER093C
YPL252C (4)	YFR031C
YPL255W (4)	YGL097W
YPL266W (6)	YGL239C
YPL268W (1)	YGR155W
YPR010C (1)	YHR005C
YPR015C (1)	YJL184W
YPR016C (6)	YJL195C
YPR019W (3)	YJL202C
YPR025C (4)	YKL033W
YPR033C (4)	YKL139W
YPR034W (5)	YLL018C
YPR035W (3)	YLR186W
YPR041W (2)	YML010W
YPR048W (3)	YML015C
YPR055W (5)	YML023C
YPR056W (2)	YMR005W
YPR082C (4)	YMR033W
YPR085C (5)	YMR047C
YPR086W (5)	YMR185W
YPR088C (3)	YNL126W
YPR094W (3)
YPR101W (1)
YPR103W (7)
YPR104C (2)
YPR105C (4)
YPR107C (4)
YPR108W (4)
YPR110C (5)
YPR112C (3)
YPR113W (2)
YPR133C (5)
YPR136C (1)
YPR137W (4)
YPR142C (2)
YPR143W (3)
YPR144C (5)
YPR161C (7)
YPR162C (3)
YPR165W (2)
YPR168W (5)
YPR169W (4)
YPR175W (4)
YPR176C (4)
YPR177C (1)
YPR178W (6)
YPR180W (4)
YPR181C (3)
YPR182W (1)
YPR183W (5)
YPR186C (3)
YPR187W (2)
YPR190C (4)
